# Supplementary material for: Unravelling the effects of tropical land use conversion on the soil microbiome
Source: Environ Microbiome. 2020 Feb 3;15:5. doi: 10.1186/s40793-020-0353-3 (PMC8067294; doi:10.1186/s40793-020-0353-3)
Supplement: Supplementary file 1 — Additional file 1: Table S1. Sequence counts of all samples before and after quality-filtering with fastp. [file 40793_2020_353_MOESM1_ESM.csv]

Additional file 1: Table 1: sequence counts of all samples before and after quality filtering
Sample	Read count (before QF)	GC content (before QF)	Read count (after QF)	GC content (after QF)	filtered %	remaining %
BF1	28225958	0,598111	26716900	0,598521	5,35	94,65
BF2	33997374	0,612474	32839798	0,612789	3,4	96,6
BF3	39824180	0,627785	38668190	0,626831	2,9	97,1
BF4	46215652	0,614638	44591542	0,614849	3,51	96,49
BJ1	28294194	0,603207	27295762	0,603591	3,53	96,47
BJ2	101699764	0,612533	98078482	0,612897	3,56	96,44
BJ3	34460134	0,608617	33426728	0,608866	3	97
BJ4	19425072	0,597543	18251772	0,597927	6,04	93,96
BO1	17259182	0,608036	16529098	0,60865	4,23	95,77
BO2	20898006	0,60109	20014412	0,601678	4,23	95,77
BO3	18954242	0,609552	18253086	0,609942	3,7	96,3
BO4	50890080	0,602904	49310800	0,603196	3,1	96,9
BR1	34871830	0,599058	33666640	0,599408	3,46	96,54
BR2	35908390	0,602978	35000026	0,603252	2,53	97,47
BR3	35317826	0,603371	34559548	0,603582	2,15	97,85
BR4	36124720	0,609015	35508276	0,609157	1,71	98,29
HF1	39877524	0,61163	38538276	0,611955	3,36	96,64
HF2	41674444	0,606638	40015006	0,606975	3,98	96,02
HF3	37939064	0,611905	36712018	0,612145	3,23	96,77
HF4	33304444	0,605236	31608576	0,605812	5,09	94,91
HJ1	47999168	0,600915	46559156	0,60119	3	97
HJ2	27810028	0,600699	26664508	0,600989	4,12	95,88
HJ3	21144922	0,589604	20035238	0,59006	5,25	94,75
HJ4	27225650	0,594439	26074146	0,594912	4,23	95,77
HO1	38716600	0,604346	37370890	0,60462	3,48	96,52
HO2	31149554	0,598075	29735514	0,598382	4,54	95,46
HO3	33041810	0,613664	31529012	0,613984	4,58	95,42
HO4	39562682	0,608788	38202384	0,608996	3,44	96,56
HR1	36957590	0,599661	35492882	0,600016	3,96	96,04
HR2	42298888	0,612423	40821394	0,612702	3,49	96,51
HR3	40017332	0,599496	38481314	0,599745	3,84	96,16
HR4	40042772	0,600104	38275410	0,600619	4,41	95,59
