# Supplementary material for: Unravelling the effects of tropical land use conversion on the soil microbiome
Source: Environ Microbiome. 2020 Feb 3;15:5. doi: 10.1186/s40793-020-0353-3 (PMC8067294; doi:10.1186/s40793-020-0353-3)
Supplement: Supplementary file 6 — Additional file 6: Table S2. Environmental fit results for the entire community, bacteria, archaea and fungi. [file 40793_2020_353_MOESM6_ESM.csv]

Supplementary table 3: Environmental fit results for the entire community	bacteria	archaea and fungi
###ENTIRE COMMUNITY ###
Centroids:
NMDS1 NMDS2
Transformation_systemJungle_rubber -0.0044 0.0109
Transformation_systemOil_palm -0.0197 -0.0085
Transformation_systemRainforest 0.0497 -0.0011
Transformation_systemRubber_plantations -0.0255 -0.0013
LandscapeBukit -0.0004 -0.0007
LandscapeHarapan 0.0004 0.0007
Goodness of fit:
r2 Pr(>r)
Transformation_system 0.6081 0.001 ***
Landscape 0.0005 0.971
---
Signif. codes: 0 ‘***’ 0.001 ‘**’ 0.01 ‘*’ 0.05 ‘.’ 0.1 ‘ ’ 1
Permutation: free
Number of permutations: 999
$evf_numeric_model
***VECTORS
NMDS1 NMDS2 r2 Pr(>r)
P_mgkg_soil -0.01533 -0.99988 0.0869 0.266
N_mgkg_soil -0.10613 -0.99435 0.0089 0.884
C_gkg_soil 0.24935 0.96841 0.0089 0.885
CN_ratio 0.28011 0.95997 0.3637 0.003 **
pH -0.81903 -0.57376 0.3921 0.003 **
Al_gm 0.13284 0.99114 0.0004 0.996
Ca_gm -0.18732 -0.98230 0.1752 0.066 .
Fe_gm 0.39890 0.91699 0.2269 0.042 *
K_gm -0.09356 -0.99561 0.0000 1.000
Mg_gm -0.31161 0.95021 0.0058 0.941
Mn -0.16094 -0.98696 0.0882 0.303
Na -0.48207 0.87613 0.1080 0.246
ECEC -0.17133 -0.98521 0.0079 0.912
Base_saturation -0.40461 -0.91449 0.3382 0.004 **
basal_respiration 0.53132 0.84717 0.1227 0.168
microbial_biomass -0.00799 0.99997 0.0210 0.756
H2O 0.26955 -0.96299 0.0040 0.938
Land_use_index -0.69416 -0.71982 0.3605 0.005 **
---
Signif. codes: 0 ‘***’ 0.001 ‘**’ 0.01 ‘*’ 0.05 ‘.’ 0.1 ‘ ’ 1
Permutation: free
Number of permutations: 999
2 observations deleted due to missingness
###########################
###BACTERIA ###
Centroids:
NMDS1 NMDS2
Transformation_systemJungle_rubber 0.0023 0.0126
Transformation_systemOil_palm -0.0540 -0.0210
Transformation_systemRainforest 0.1119 0.0055
Transformation_systemRubber_plantations -0.0602 0.0028
LandscapeBukit 0.0010 -0.0130
LandscapeHarapan -0.0010 0.0130
Goodness of fit:
r2 Pr(>r)
Transformation_system 0.6041 0.001 ***
Landscape 0.0209 0.445
---
Signif. codes: 0 ‘***’ 0.001 ‘**’ 0.01 ‘*’ 0.05 ‘.’ 0.1 ‘ ’ 1
Permutation: free
Number of permutations: 999
$evf_numeric_model
***VECTORS
NMDS1 NMDS2 r2 Pr(>r)
P_mgkg_soil -0.01941 -0.99981 0.3550 0.003 **
N_mgkg_soil -0.03449 -0.99940 0.0236 0.720
C_gkg_soil 0.47569 -0.87961 0.0125 0.847
CN_ratio 0.71318 0.70098 0.2420 0.027 *
pH -0.97224 -0.23398 0.4182 0.001 ***
Al_gm 0.95629 -0.29241 0.0008 0.984
Ca_gm -0.18538 -0.98267 0.3273 0.010 **
Fe_gm 0.53094 -0.84741 0.2945 0.011 *
K_gm 0.05848 -0.99829 0.0241 0.702
Mg_gm -0.06271 -0.99803 0.0326 0.638
Mn -0.22894 -0.97344 0.0784 0.351
Na -0.78860 -0.61490 0.0701 0.350
ECEC -0.05845 -0.99829 0.0416 0.551
Base_saturation -0.39474 -0.91879 0.4922 0.001 ***
basal_respiration 0.85600 -0.51698 0.1458 0.121
microbial_biomass 0.68665 -0.72699 0.0037 0.946
H2O 0.07143 -0.99745 0.0842 0.313
Land_use_index -0.75063 -0.66072 0.4091 0.002 **
---
Signif. codes: 0 ‘***’ 0.001 ‘**’ 0.01 ‘*’ 0.05 ‘.’ 0.1 ‘ ’ 1
Permutation: free
Number of permutations: 999
2 observations deleted due to missingness
###########################
###ARCHAEA ###
Centroids:
NMDS1 NMDS2
Transformation_systemJungle_rubber -0.0477 -0.0201
Transformation_systemOil_palm 0.0775 0.0243
Transformation_systemRainforest -0.0630 -0.0351
Transformation_systemRubber_plantations 0.0332 0.0309
LandscapeBukit -0.0305 0.0084
LandscapeHarapan 0.0305 -0.0084
Goodness of fit:
r2 Pr(>r)
Transformation_system 0.3104 0.008 **
Landscape 0.0750 0.111
---
Signif. codes: 0 ‘***’ 0.001 ‘**’ 0.01 ‘*’ 0.05 ‘.’ 0.1 ‘ ’ 1
Permutation: free
Number of permutations: 999
$evf_numeric_model
***VECTORS
NMDS1 NMDS2 r2 Pr(>r)
P_mgkg_soil 0.29444 0.95567 0.0970 0.245
N_mgkg_soil -0.90259 0.43050 0.0685 0.398
C_gkg_soil -0.87026 0.49259 0.0964 0.265
CN_ratio -0.99627 0.08629 0.0739 0.357
pH 0.25973 0.96568 0.2102 0.040 *
Al_gm -0.76947 -0.63869 0.0319 0.626
Ca_gm 0.18726 0.98231 0.0873 0.258
Fe_gm -0.50813 -0.86128 0.1615 0.112
K_gm -0.70879 -0.70542 0.1018 0.210
Mg_gm -0.59305 -0.80516 0.0694 0.366
Mn -0.95084 -0.30968 0.0571 0.451
Na 0.30335 -0.95288 0.0498 0.504
ECEC -0.98103 -0.19383 0.0185 0.782
Base_saturation 0.56548 0.82476 0.1655 0.080 .
basal_respiration -0.88424 -0.46704 0.2677 0.022 *
microbial_biomass -0.99256 0.12172 0.1583 0.100 .
H2O -0.88714 0.46150 0.0703 0.369
Land_use_index 0.69046 0.72337 0.1286 0.135
---
Signif. codes: 0 ‘***’ 0.001 ‘**’ 0.01 ‘*’ 0.05 ‘.’ 0.1 ‘ ’ 1
Permutation: free
Number of permutations: 999
2 observations deleted due to missingness
###########################
###FUNGI ###
Centroids:
NMDS1 NMDS2
Transformation_systemJungle_rubber 0.0021 0.0106
Transformation_systemOil_palm -0.0365 -0.0168
Transformation_systemRainforest 0.0642 -0.0133
Transformation_systemRubber_plantations -0.0298 0.0195
LandscapeBukit 0.0041 -0.0177
LandscapeHarapan -0.0041 0.0177
Goodness of fit:
r2 Pr(>r)
Transformation_system 0.4769 0.001 ***
Landscape 0.0862 0.072 .
---
Signif. codes: 0 ‘***’ 0.001 ‘**’ 0.01 ‘*’ 0.05 ‘.’ 0.1 ‘ ’ 1
Permutation: free
Number of permutations: 999
$evf_numeric_model
***VECTORS
NMDS1 NMDS2 r2 Pr(>r)
P_mgkg_soil -0.15599 -0.98776 0.2689 0.022 *
N_mgkg_soil -0.03798 -0.99928 0.3183 0.004 **
C_gkg_soil 0.10460 -0.99451 0.1714 0.085 .
CN_ratio 0.53403 0.84546 0.3526 0.001 ***
pH -0.95449 0.29824 0.4479 0.002 **
Al_gm 0.04669 -0.99891 0.1604 0.090 .
Ca_gm -0.33062 -0.94376 0.4730 0.001 ***
Fe_gm 0.89879 -0.43838 0.3275 0.010 **
K_gm 0.00462 -0.99999 0.3513 0.006 **
Mg_gm -0.09001 -0.99594 0.2574 0.027 *
Mn -0.15093 -0.98854 0.3543 0.006 **
Na -0.62600 -0.77983 0.0743 0.349
ECEC -0.05622 -0.99842 0.3153 0.011 *
Base_saturation -0.65825 -0.75280 0.4817 0.001 ***
basal_respiration 0.70592 -0.70829 0.3154 0.012 *
microbial_biomass 0.60932 -0.79293 0.0547 0.450
H2O 0.05279 -0.99861 0.2240 0.031 *
Land_use_index -0.94319 0.33225 0.3346 0.006 **
---
Signif. codes: 0 ‘***’ 0.001 ‘**’ 0.01 ‘*’ 0.05 ‘.’ 0.1 ‘ ’ 1
Permutation: free
Number of permutations: 999
2 observations deleted due to missingness
