# Supplementary material for: Unravelling the effects of tropical land use conversion on the soil microbiome
Source: Environ Microbiome. 2020 Feb 3;15:5. doi: 10.1186/s40793-020-0353-3 (PMC8067294; doi:10.1186/s40793-020-0353-3)
Supplement: Supplementary file 16 — Additional file 16: Table S4. Taxonomic counts of all analysed sequences. The first column shows ID and the last column the detected taxonomy. [file 40793_2020_353_MOESM16_ESM.txt]

Additional file12: Table 4: Taxonomic classification per sample
#OTU ID	BF1	BF2	BF3	BF4	BJ1	BJ2	BJ3	BJ4	BO1	BO2	BO3	BO4	BR1	BR2	BR3	BR4	HF1	HF2	HF3	HF4	HJ1	HJ2	HJ3	HJ4	HO1	HO2	HO3	HO4	HR1	HR2	HR3	HR4	taxonomy
1	110	179	238	374	165	602	177	76	113	111	113	241	175	236	196	236	167	159	161	115	196	156	93	131	236	224	188	202	245	196	299	219	Archaea; Candidatus Aenigmarchaeota; NA; NA; NA; NA; Candidatus Aenigmarchaeota archaeon
2	1	3	4	8	1	13	1	0	0	3	1	5	3	2	1	5	4	3	4	1	5	1	0	2	3	2	0	2	5	9	6	4	Archaea; Candidatus Aenigmarchaeota; NA; NA; NA; NA; Candidatus Aenigmarchaeota archaeon ex4484_14
3	4	3	17	18	6	34	4	2	5	4	3	3	2	2	12	2	1	4	7	4	6	3	3	6	12	8	7	8	15	8	11	8	Archaea; Candidatus Aenigmarchaeota; NA; NA; NA; NA; Candidatus Aenigmarchaeota archaeon ex4484_224
4	2	3	6	8	0	11	3	0	2	0	3	7	3	8	2	2	2	0	3	3	5	3	2	2	2	2	2	3	6	0	1	1	Archaea; Candidatus Aenigmarchaeota; NA; NA; NA; NA; Candidatus Aenigmarchaeota archaeon ex4484_52
5	1	1	2	6	4	24	3	4	2	2	2	13	7	4	3	8	3	3	1	8	10	7	1	6	4	7	4	4	3	13	9	4	Archaea; Candidatus Aenigmarchaeota; NA; NA; NA; NA; Candidatus Aenigmarchaeota archaeon ex4484_56
6	9	15	34	35	21	46	11	4	13	12	7	24	8	8	13	18	11	10	23	14	18	26	9	9	26	22	26	17	16	20	23	12	Archaea; Candidatus Aenigmarchaeota; NA; NA; NA; NA; NA
7	1	3	1	7	4	10	1	4	2	2	1	2	7	3	7	6	5	6	5	4	3	5	2	8	10	20	3	3	2	3	1	2	Archaea; Candidatus Aenigmarchaeota; NA; NA; NA; NA; uncultured Aenigmarchaeota archaeon
8	1	4	2	0	1	3	1	1	1	1	1	1	2	0	2	1	0	0	0	0	3	0	0	1	3	0	3	0	0	2	2	0	Archaea; Candidatus Altiarchaeota; NA; Candidatus Altiarchaeales; NA; Candidatus Altiarchaeum; Candidatus Altiarchaeum sp. CG12_big_fil_rev_8_21_14_0_65_33_22
9	2	2	0	1	1	7	1	2	1	0	0	5	0	2	5	6	2	0	0	3	2	2	6	6	7	2	3	3	3	4	6	4	Archaea; Candidatus Altiarchaeota; NA; Candidatus Altiarchaeales; NA; Candidatus Altiarchaeum; Candidatus Altiarchaeum sp. CG2_30_32_3053
10	8	17	16	29	12	34	7	7	9	7	8	21	10	14	18	25	12	13	11	19	22	7	8	12	21	9	11	16	21	14	16	17	Archaea; Candidatus Altiarchaeota; NA; Candidatus Altiarchaeales; NA; Candidatus Altiarchaeum; NA
11	50	63	126	178	69	242	75	27	46	47	58	94	85	79	82	87	62	87	87	43	78	53	47	51	101	78	91	92	87	92	132	95	Archaea; Candidatus Altiarchaeota; NA; Candidatus Altiarchaeales; NA; NA; Candidatus Altiarchaeales archaeon
12	15	25	19	37	11	42	23	4	9	8	11	21	20	21	17	18	15	15	25	6	29	13	7	12	35	19	19	24	22	14	30	14	Archaea; Candidatus Altiarchaeota; NA; Candidatus Altiarchaeales; NA; NA; Candidatus Altiarchaeales archaeon A3
13	17	18	26	41	16	71	15	6	13	13	14	17	21	14	13	22	19	10	12	8	20	10	5	10	17	13	24	20	23	19	30	22	Archaea; Candidatus Altiarchaeota; NA; Candidatus Altiarchaeales; NA; NA; Candidatus Altiarchaeales archaeon ex4484_2
14	7	9	11	11	4	16	9	1	4	4	2	8	3	2	7	8	6	1	2	5	4	4	5	3	5	3	1	3	14	9	6	8	Archaea; Candidatus Altiarchaeota; NA; Candidatus Altiarchaeales; NA; NA; Candidatus Altiarchaeales archaeon ex4484_43
15	8	16	17	22	8	26	10	4	2	5	5	17	4	10	5	22	6	14	5	12	14	7	5	13	14	8	16	19	16	14	11	10	Archaea; Candidatus Altiarchaeota; NA; Candidatus Altiarchaeales; NA; NA; Candidatus Altiarchaeales archaeon ex4484_96
16	21	8	40	36	39	65	20	9	11	13	14	31	25	27	34	17	26	27	14	22	42	19	18	14	14	27	17	14	26	17	22	23	Archaea; Candidatus Altiarchaeota; NA; Candidatus Altiarchaeales; NA; NA; Candidatus Altiarchaeales archaeon HGW-Altiarchaeales-1
17	9	8	11	18	8	45	17	12	7	9	8	27	15	7	8	21	10	9	16	8	11	12	6	15	11	11	11	14	17	15	13	11	Archaea; Candidatus Altiarchaeota; NA; Candidatus Altiarchaeales; NA; NA; Candidatus Altiarchaeales archaeon HGW-Altiarchaeales-2
18	10	7	9	11	10	32	8	4	7	10	3	7	6	10	13	8	7	7	4	11	6	6	3	7	9	7	5	13	13	8	9	7	Archaea; Candidatus Altiarchaeota; NA; Candidatus Altiarchaeales; NA; NA; Candidatus Altiarchaeales archaeon HGW-Altiarchaeales-3
19	6	28	37	43	9	81	19	12	20	17	14	30	28	14	17	40	19	26	28	21	26	20	17	22	29	35	25	15	48	31	44	41	Archaea; Candidatus Altiarchaeota; NA; Candidatus Altiarchaeales; NA; NA; Candidatus Altiarchaeales archaeon IMC4
20	48	68	63	83	37	144	59	35	35	43	50	98	57	54	67	89	41	75	68	48	80	49	32	41	80	57	59	88	60	61	83	75	Archaea; Candidatus Altiarchaeota; NA; Candidatus Altiarchaeales; NA; NA; Candidatus Altiarchaeales archaeon WOR_SM1_79
21	10	21	32	28	29	70	26	14	19	16	16	44	27	22	24	29	36	21	13	26	39	15	24	16	34	29	26	34	50	33	35	33	Archaea; Candidatus Altiarchaeota; NA; Candidatus Altiarchaeales; NA; NA; Candidatus Altiarchaeales archaeon WOR_SM1_86-2
22	28	48	47	74	52	137	48	26	27	22	20	53	30	52	49	67	44	38	47	42	64	34	24	34	51	47	37	40	34	35	64	48	Archaea; Candidatus Altiarchaeota; NA; Candidatus Altiarchaeales; NA; NA; Candidatus Altiarchaeales archaeon WOR_SM1_SCG
23	46	68	90	137	54	203	56	30	41	33	40	127	63	66	68	81	72	47	43	43	95	47	24	43	85	72	54	66	62	81	80	80	Archaea; Candidatus Altiarchaeota; NA; Candidatus Altiarchaeales; NA; NA; NA
24	1169	1758	2927	4300	1708	6080	1739	791	1181	1218	1097	2619	1803	1602	1612	2861	1824	1625	1576	1360	2181	1648	975	1311	2472	2481	2082	2462	3074	2152	3114	2215	Archaea; Candidatus Bathyarchaeota; NA; NA; NA; NA; Candidatus Bathyarchaeota archaeon
25	18	21	28	23	22	69	15	14	13	19	14	37	22	32	28	30	20	38	18	14	16	15	11	15	26	24	31	29	37	39	30	27	Archaea; Candidatus Bathyarchaeota; NA; NA; NA; NA; Candidatus Bathyarchaeota archaeon B23
26	3	6	12	20	10	24	4	1	8	5	5	10	10	9	2	12	3	5	4	5	12	4	4	6	10	17	11	10	20	7	21	11	Archaea; Candidatus Bathyarchaeota; NA; NA; NA; NA; Candidatus Bathyarchaeota archaeon B24
27	3	5	16	12	5	29	17	3	4	1	3	7	1	3	8	4	9	3	3	4	0	5	3	5	13	6	9	13	8	9	7	7	Archaea; Candidatus Bathyarchaeota; NA; NA; NA; NA; Candidatus Bathyarchaeota archaeon B24-2
28	5	3	14	20	8	24	5	1	2	8	3	4	11	5	6	10	2	1	6	4	7	10	2	1	16	4	10	11	10	9	19	2	Archaea; Candidatus Bathyarchaeota; NA; NA; NA; NA; Candidatus Bathyarchaeota archaeon B25
29	7	9	6	13	5	19	9	3	5	5	8	10	6	7	1	14	6	3	5	3	4	4	2	5	4	17	7	7	9	5	7	13	Archaea; Candidatus Bathyarchaeota; NA; NA; NA; NA; Candidatus Bathyarchaeota archaeon B26-1
30	45	70	78	131	66	193	68	34	42	55	45	126	87	69	60	113	66	68	71	60	105	68	40	61	110	92	70	98	125	87	130	91	Archaea; Candidatus Bathyarchaeota; NA; NA; NA; NA; Candidatus Bathyarchaeota archaeon B26-2
31	10	14	43	57	24	58	14	4	18	13	18	23	33	17	27	21	22	14	20	15	29	21	11	31	27	28	25	30	19	20	37	37	Archaea; Candidatus Bathyarchaeota; NA; NA; NA; NA; Candidatus Bathyarchaeota archaeon B63
32	55	53	72	135	57	152	49	22	23	37	33	48	56	41	49	61	42	55	66	31	49	42	37	43	66	63	68	60	73	47	87	54	Archaea; Candidatus Bathyarchaeota; NA; NA; NA; NA; Candidatus Bathyarchaeota archaeon BA1
33	19	28	54	100	20	99	31	16	12	14	17	25	34	32	20	46	25	18	24	18	41	32	12	17	44	37	43	36	76	29	63	46	Archaea; Candidatus Bathyarchaeota; NA; NA; NA; NA; Candidatus Bathyarchaeota archaeon BA2
34	24	45	63	100	46	130	40	18	20	29	27	49	44	45	32	66	48	30	44	31	56	28	18	23	61	48	43	54	83	48	75	37	Archaea; Candidatus Bathyarchaeota; NA; NA; NA; NA; Candidatus Bathyarchaeota archaeon CG07_land_8_20_14_0_80_47_9
35	10	18	20	15	11	42	12	4	10	8	8	31	5	6	8	18	11	4	8	8	13	7	5	6	8	14	9	19	17	13	18	7	Archaea; Candidatus Bathyarchaeota; NA; NA; NA; NA; Candidatus Bathyarchaeota archaeon CG_4_8_14_3_um_filter_42_8
36	13	16	32	47	17	76	21	9	10	9	10	30	19	14	19	30	10	16	27	11	26	17	10	13	29	14	12	30	39	19	24	23	Archaea; Candidatus Bathyarchaeota; NA; NA; NA; NA; Candidatus Bathyarchaeota archaeon ex4484_135
37	8	5	9	16	5	23	9	3	9	8	6	11	11	8	15	15	8	11	12	10	13	10	7	9	18	6	7	8	15	7	13	19	Archaea; Candidatus Bathyarchaeota; NA; NA; NA; NA; Candidatus Bathyarchaeota archaeon ex4484_205
38	5	6	8	9	1	14	4	3	2	4	0	8	2	4	1	6	4	3	9	4	10	4	1	3	2	16	6	3	4	8	4	6	Archaea; Candidatus Bathyarchaeota; NA; NA; NA; NA; Candidatus Bathyarchaeota archaeon ex4484_218
39	4	6	9	2	2	12	8	1	2	2	4	6	2	4	4	2	3	5	5	5	8	3	3	3	4	5	4	5	9	5	5	6	Archaea; Candidatus Bathyarchaeota; NA; NA; NA; NA; Candidatus Bathyarchaeota archaeon ex4484_40
40	38	35	88	132	42	146	34	20	32	33	46	65	58	48	29	71	46	31	46	33	60	61	20	23	73	68	53	73	102	44	84	52	Archaea; Candidatus Bathyarchaeota; NA; NA; NA; NA; Candidatus Bathyarchaeota archaeon RBG_13_38_9
41	24	26	64	82	36	102	46	18	21	30	20	55	38	37	27	71	31	32	36	23	38	38	23	25	71	60	38	42	81	40	67	36	Archaea; Candidatus Bathyarchaeota; NA; NA; NA; NA; Candidatus Bathyarchaeota archaeon RBG_13_46_16b
42	41	87	140	154	68	272	76	41	31	50	65	110	88	77	84	104	79	70	74	66	106	74	54	58	112	112	110	124	137	94	126	89	Archaea; Candidatus Bathyarchaeota; NA; NA; NA; NA; Candidatus Bathyarchaeota archaeon RBG_13_52_12
43	15	18	31	46	17	96	13	12	18	24	21	34	27	24	33	40	27	22	32	30	31	25	11	19	34	36	32	46	48	30	33	25	Archaea; Candidatus Bathyarchaeota; NA; NA; NA; NA; Candidatus Bathyarchaeota archaeon RBG_13_60_20
44	20	37	71	139	32	128	25	15	15	14	23	43	24	21	24	64	37	46	42	23	38	32	20	29	53	57	39	58	63	46	74	41	Archaea; Candidatus Bathyarchaeota; NA; NA; NA; NA; Candidatus Bathyarchaeota archaeon RBG_16_48_13
45	29	18	35	49	22	73	32	19	18	16	9	35	25	16	13	32	17	43	29	25	24	25	16	20	25	30	16	44	16	35	25	23	Archaea; Candidatus Bathyarchaeota; NA; NA; NA; NA; Candidatus Bathyarchaeota archaeon RBG_16_57_9
46	39	54	79	130	54	179	64	42	34	44	46	111	85	50	49	75	55	68	34	44	69	48	38	44	78	78	51	107	84	87	87	74	Archaea; Candidatus Bathyarchaeota; NA; NA; NA; NA; miscellaneous Crenarchaeota group-15 archaeon DG-45
47	8	11	36	75	12	61	8	0	11	6	8	7	13	7	10	23	15	16	14	12	15	13	6	9	16	15	15	16	38	14	24	10	Archaea; Candidatus Bathyarchaeota; NA; NA; NA; NA; miscellaneous Crenarchaeota group-1 archaeon SG8-32-1
48	5	5	24	32	11	28	15	3	4	4	8	13	15	14	13	11	12	8	9	3	18	14	5	12	10	17	25	11	23	15	32	14	Archaea; Candidatus Bathyarchaeota; NA; NA; NA; NA; miscellaneous Crenarchaeota group-1 archaeon SG8-32-3
49	24	23	75	83	35	123	21	15	17	24	26	39	45	33	29	39	29	37	33	31	46	27	15	23	58	43	48	30	60	37	44	49	Archaea; Candidatus Bathyarchaeota; NA; NA; NA; NA; miscellaneous Crenarchaeota group-6 archaeon AD8-1
50	38	43	61	72	43	146	49	26	17	30	35	53	34	35	37	64	43	50	66	41	69	41	28	27	61	52	45	66	98	65	64	50	Archaea; Candidatus Bathyarchaeota; NA; NA; NA; NA; miscellaneous Crenarchaeota group archaeon SMTZ1-55
51	53	47	64	84	77	188	37	43	22	38	30	99	82	80	52	106	79	52	63	46	73	49	38	44	67	72	64	57	114	97	91	66	Archaea; Candidatus Bathyarchaeota; NA; NA; NA; NA; miscellaneous Crenarchaeota group archaeon SMTZ-80
52	178	273	600	856	246	1157	281	112	188	187	206	379	287	215	272	474	313	238	286	221	353	296	163	185	439	436	356	441	509	325	541	339	Archaea; Candidatus Bathyarchaeota; NA; NA; NA; NA; NA
53	1	0	9	4	2	2	0	1	2	3	2	1	1	1	0	4	6	5	5	1	2	1	1	1	2	4	4	2	1	3	5	3	Archaea; Candidatus Bathyarchaeota; NA; NA; NA; NA; uncultured marine crenarchaeote E37-7F
54	5	1	2	1	0	3	1	0	0	0	2	2	2	3	0	0	1	0	2	0	5	0	3	2	3	4	0	4	2	3	3	0	Archaea; Candidatus Bathyarchaeota; NA; NA; NA; NA; uncultured marine crenarchaeote E48-1C
55	4	2	8	5	4	7	4	2	5	3	1	7	4	3	3	15	2	4	1	2	6	2	0	2	10	5	11	17	9	8	9	4	Archaea; Candidatus Bathyarchaeota; NA; NA; NA; NA; uncultured marine crenarchaeote E6-3G
56	35	44	41	29	19	86	29	18	14	16	27	47	27	37	39	42	47	28	31	26	60	17	28	20	36	18	42	35	47	51	42	30	Archaea; Candidatus Bathyarchaeota; NA; NA; NA; NA; uncultured miscellaneous Crenarchaeota group
57	13	11	16	26	13	34	11	6	8	5	11	25	9	12	10	14	10	6	16	8	13	16	6	5	16	21	11	15	16	13	24	8	Archaea; Candidatus Diapherotrites; NA; NA; NA; NA; Candidatus Diapherotrites archaeon
58	6	3	11	6	0	9	2	1	3	0	7	5	3	4	3	10	10	3	6	3	5	6	2	3	1	5	3	3	3	7	7	2	Archaea; Candidatus Diapherotrites; NA; NA; NA; NA; Candidatus Diapherotrites archaeon CG08_land_8_20_14_0_20_30_16
59	6	14	32	42	12	54	11	4	10	4	7	15	13	15	12	20	21	11	17	7	18	19	6	12	12	15	15	14	19	23	28	9	Archaea; Candidatus Diapherotrites; NA; NA; NA; NA; Candidatus Diapherotrites archaeon CG08_land_8_20_14_0_20_34_12
60	3	4	1	5	3	5	5	3	4	4	1	6	0	2	0	2	2	1	2	3	4	6	1	2	2	4	4	2	4	2	5	6	Archaea; Candidatus Diapherotrites; NA; NA; NA; NA; Candidatus Diapherotrites archaeon CG09_land_8_20_14_0_10_32_12
61	7	8	11	17	5	34	8	7	4	9	9	18	13	10	8	15	11	13	19	7	21	18	2	18	18	12	19	17	18	9	19	6	Archaea; Candidatus Diapherotrites; NA; NA; NA; NA; Candidatus Diapherotrites archaeon CG10_big_fil_rev_8_21_14_0_10_31_34
62	11	20	29	29	10	54	16	7	10	11	7	24	15	14	16	14	18	22	13	12	22	12	6	8	26	22	16	22	20	18	28	16	Archaea; Candidatus Diapherotrites; NA; NA; NA; NA; Candidatus Diapherotrites archaeon CG11_big_fil_rev_8_21_14_0_20_37_9
63	1	1	0	1	2	1	0	0	0	2	0	0	1	0	0	1	0	0	0	1	0	0	0	1	0	0	0	0	0	0	1	3	Archaea; Candidatus Diapherotrites; NA; NA; NA; NA; Candidatus Diapherotrites archaeon CG_4_10_14_0_2_um_filter_31_5
64	1	1	7	7	2	11	3	1	1	2	1	8	3	3	3	2	5	2	3	3	4	5	3	2	3	1	3	2	6	1	4	5	Archaea; Candidatus Diapherotrites; NA; NA; NA; NA; NA
65	27	43	96	140	55	212	45	17	38	24	28	62	35	36	35	76	52	44	56	27	35	54	22	18	57	59	44	60	93	60	69	56	Archaea; Candidatus Geothermarchaeota; NA; NA; NA; NA; Candidatus Geothermarchaeota archaeon
66	17	17	64	86	19	97	34	17	25	26	18	38	22	41	19	54	19	36	26	20	38	29	8	27	53	43	42	31	51	32	43	45	Archaea; Candidatus Geothermarchaeota; NA; NA; NA; NA; Candidatus Geothermarchaeota archaeon ex4572_27
67	83	98	139	192	83	383	109	51	84	67	83	160	116	128	113	152	110	96	107	92	117	98	71	71	170	118	111	151	161	145	165	143	Archaea; Candidatus Heimdallarchaeota; NA; NA; NA; NA; Candidatus Heimdallarchaeota archaeon
68	9	27	22	60	25	49	31	6	9	11	21	41	19	16	9	26	12	15	15	11	19	9	9	19	22	27	24	18	28	28	25	23	Archaea; Candidatus Heimdallarchaeota; NA; NA; NA; NA; Candidatus Heimdallarchaeota archaeon AB_125
69	55	101	108	131	84	298	98	44	37	61	54	208	116	106	115	134	87	72	83	70	135	64	90	80	103	114	88	131	139	111	160	112	Archaea; Candidatus Heimdallarchaeota; NA; NA; NA; NA; Candidatus Heimdallarchaeota archaeon B3_Heim
70	59	75	87	124	61	195	73	31	41	47	36	94	66	66	73	80	55	72	55	63	79	53	38	49	83	67	75	92	85	101	90	79	Archaea; Candidatus Heimdallarchaeota; NA; NA; NA; NA; Candidatus Heimdallarchaeota archaeon LC_2
71	54	95	82	137	91	271	90	33	57	66	58	169	95	102	82	141	95	82	83	63	146	75	47	76	122	102	92	128	110	116	121	120	Archaea; Candidatus Heimdallarchaeota; NA; NA; NA; NA; Candidatus Heimdallarchaeota archaeon LC_3
72	79	117	145	163	84	316	103	54	55	67	68	140	113	129	100	103	101	135	105	76	142	83	59	72	146	109	110	119	152	113	150	124	Archaea; Candidatus Korarchaeota; NA; NA; NA; Candidatus Korarchaeum; Candidatus Korarchaeum cryptofilum
73	13	9	13	17	14	47	15	3	6	10	12	27	21	16	29	22	8	10	18	14	28	14	16	17	15	11	19	26	29	17	15	27	Archaea; Candidatus Korarchaeota; NA; NA; NA; Candidatus Methanodesulfokores; Candidatus Methanodesulfokores washburnensis
74	264	391	612	856	321	1190	336	163	216	247	216	503	377	362	369	512	407	361	341	300	481	291	211	272	501	435	378	505	565	491	544	437	Archaea; Candidatus Korarchaeota; NA; NA; NA; NA; Candidatus Korarchaeota archaeon
75	20	22	57	48	29	88	27	12	10	29	20	32	22	31	21	37	14	18	19	14	43	16	12	17	38	33	21	32	34	31	35	30	Archaea; Candidatus Korarchaeota; NA; NA; NA; NA; Candidatus Korarchaeota archaeon NZ13-K
76	32	45	95	130	33	193	37	20	32	29	25	66	40	36	28	43	38	53	47	24	49	40	24	29	54	58	53	51	63	54	63	43	Archaea; Candidatus Korarchaeota; NA; NA; NA; NA; NA
77	7	8	15	21	4	11	6	1	4	1	1	1	4	2	6	5	11	11	1	5	8	4	3	5	3	9	0	8	11	9	4	7	Archaea; Candidatus Korarchaeota; NA; NA; NA; NA; uncultured korarchaeote
78	54	56	89	92	49	178	62	41	32	46	31	106	72	69	60	77	62	94	69	55	76	69	38	39	75	87	59	93	68	76	90	78	Archaea; Candidatus Lokiarchaeota; NA; NA; NA; Lokiarchaeum; Lokiarchaeum sp. GC14_75
79	343	405	486	680	417	1303	464	189	242	286	282	692	484	464	470	584	433	471	399	384	592	382	274	328	544	519	458	550	602	553	659	503	Archaea; Candidatus Lokiarchaeota; NA; NA; NA; NA; Candidatus Lokiarchaeota archaeon
80	58	80	63	80	43	171	73	31	45	60	54	102	75	69	71	67	61	55	68	47	105	57	46	47	101	73	78	84	78	127	81	118	Archaea; Candidatus Lokiarchaeota; NA; NA; NA; NA; Candidatus Lokiarchaeota archaeon CR_4
81	32	42	42	60	41	148	44	22	13	27	28	67	49	68	91	65	37	42	51	40	75	49	29	44	56	46	48	63	56	52	49	70	Archaea; Candidatus Lokiarchaeota; NA; NA; NA; NA; Candidatus Lokiarchaeota archaeon Loki_b31
82	19	26	35	44	28	96	38	11	20	27	15	24	29	26	33	55	38	38	33	29	48	18	24	30	43	25	39	44	44	37	42	40	Archaea; Candidatus Lokiarchaeota; NA; NA; NA; NA; Candidatus Lokiarchaeota archaeon Loki_b32
83	21	17	49	61	23	77	24	11	24	14	15	40	19	19	15	34	18	18	23	11	43	12	8	9	40	28	25	31	37	26	33	24	Archaea; Candidatus Lokiarchaeota; NA; NA; NA; NA; NA
84	9	22	66	80	24	83	9	5	4	17	21	20	21	10	15	19	26	24	18	10	8	15	9	9	29	63	17	35	44	13	37	17	Archaea; Candidatus Marsarchaeota; NA; NA; NA; NA; Candidatus Marsarchaeota G1 archaeon BE_D
85	1	3	1	24	7	19	0	2	1	2	2	7	3	2	3	0	8	4	1	1	4	6	2	4	3	9	4	0	12	1	9	5	Archaea; Candidatus Marsarchaeota; NA; NA; NA; NA; Candidatus Marsarchaeota G1 archaeon OSP_C
86	2	0	2	14	4	14	0	0	1	0	1	1	1	0	0	3	3	1	3	0	1	4	2	1	6	2	3	3	4	1	3	4	Archaea; Candidatus Marsarchaeota; NA; NA; NA; NA; Candidatus Marsarchaeota G1 archaeon OSP_D
87	22	39	114	178	49	171	36	13	32	24	25	48	42	28	27	62	47	28	47	25	50	31	18	17	64	72	35	45	75	55	68	34	Archaea; Candidatus Marsarchaeota; NA; NA; NA; NA; Candidatus Marsarchaeota G2 archaeon BE_D
88	3	5	12	20	4	17	7	1	5	3	3	10	7	3	1	8	2	0	7	2	10	2	2	4	5	7	6	6	5	6	14	8	Archaea; Candidatus Marsarchaeota; NA; NA; NA; NA; Candidatus Marsarchaeota G2 archaeon OSP_D
89	235	474	1373	2241	513	2114	328	143	273	276	181	497	331	266	331	600	503	421	402	297	485	452	204	204	586	850	504	580	974	434	963	423	Archaea; Candidatus Marsarchaeota; NA; NA; NA; NA; NA
90	42	58	190	275	69	380	46	47	53	49	41	99	84	68	83	72	205	131	153	70	74	158	49	62	77	136	76	76	130	86	292	94	Archaea; Candidatus Micrarchaeota; NA; NA; NA; Candidatus Mancarchaeum; Candidatus Mancarchaeum acidiphilum
91	27	42	245	393	61	413	23	11	61	38	27	54	57	46	48	80	310	137	171	74	63	277	45	56	89	134	44	64	106	65	443	68	Archaea; Candidatus Micrarchaeota; NA; NA; NA; Candidatus Micrarchaeum; Candidatus Micrarchaeum acidiphilum
92	39	65	96	116	60	187	64	36	36	38	33	101	55	58	56	66	90	72	55	47	94	57	25	28	75	72	59	91	102	81	130	72	Archaea; Candidatus Micrarchaeota; NA; NA; NA; NA; Candidatus Micrarchaeota archaeon
93	4	0	4	5	12	16	5	3	2	3	3	6	7	9	1	10	9	1	8	4	11	5	8	3	10	0	7	8	13	13	15	4	Archaea; Candidatus Micrarchaeota; NA; NA; NA; NA; Candidatus Micrarchaeota archaeon CG06_land_8_20_14_3_00_50_6
94	1	0	1	0	0	2	1	2	0	1	2	0	1	1	1	3	1	1	1	1	2	0	1	1	0	0	0	0	0	0	7	0	Archaea; Candidatus Micrarchaeota; NA; NA; NA; NA; Candidatus Micrarchaeota archaeon CG08_land_8_20_14_0_20_49_17
95	10	8	17	17	11	25	10	4	7	14	7	11	21	13	9	23	12	11	14	11	14	10	7	6	14	13	19	13	23	8	16	9	Archaea; Candidatus Micrarchaeota; NA; NA; NA; NA; Candidatus Micrarchaeota archaeon CG08_land_8_20_14_0_20_59_11
96	8	5	15	33	8	29	8	1	6	4	3	20	7	1	8	8	12	5	9	10	9	18	4	6	11	10	5	14	23	5	20	11	Archaea; Candidatus Micrarchaeota; NA; NA; NA; NA; Candidatus Micrarchaeota archaeon CG1_02_47_40
97	1	2	4	0	0	2	1	2	0	1	2	6	4	8	0	4	1	1	2	0	2	1	0	2	4	0	3	0	0	4	0	3	Archaea; Candidatus Micrarchaeota; NA; NA; NA; NA; Candidatus Micrarchaeota archaeon CG1_02_49_24
98	6	13	29	32	18	48	13	9	14	11	12	33	15	13	11	21	17	16	20	12	15	29	15	3	13	15	10	13	17	13	27	9	Archaea; Candidatus Micrarchaeota; NA; NA; NA; NA; Candidatus Micrarchaeota archaeon CG1_02_51_15
99	23	16	29	50	42	115	35	27	29	28	31	67	34	52	41	48	55	66	48	42	65	43	46	39	38	50	30	36	35	42	63	46	Archaea; Candidatus Micrarchaeota; NA; NA; NA; NA; Candidatus Micrarchaeota archaeon CG1_02_55_22
100	5	8	24	35	15	44	6	2	9	7	13	50	16	20	15	17	16	10	14	5	13	18	8	9	21	19	8	10	41	17	46	13	Archaea; Candidatus Micrarchaeota; NA; NA; NA; NA; Candidatus Micrarchaeota archaeon CG10_big_fil_rev_8_21_14_0_10_45_29
101	1	0	1	13	1	6	0	1	1	1	0	3	1	1	1	1	0	2	0	2	5	1	1	1	4	0	0	0	0	5	2	1	Archaea; Candidatus Micrarchaeota; NA; NA; NA; NA; Candidatus Micrarchaeota archaeon CG10_big_fil_rev_8_21_14_0_10_54_18
102	5	10	7	17	17	33	6	5	11	4	6	31	10	8	8	15	9	5	12	7	12	7	9	8	17	10	4	6	13	7	17	14	Archaea; Candidatus Micrarchaeota; NA; NA; NA; NA; Candidatus Micrarchaeota archaeon CG10_big_fil_rev_8_21_14_0_10_59_7
103	1	3	0	1	0	3	3	0	1	0	0	1	0	0	0	0	0	0	0	1	0	2	0	0	0	0	1	0	0	1	0	1	Archaea; Candidatus Micrarchaeota; NA; NA; NA; NA; Candidatus Micrarchaeota archaeon CG_4_10_14_0_2_um_filter_55_9
104	5	10	11	13	3	32	4	4	5	4	2	4	10	9	6	8	7	8	18	10	7	8	6	9	10	9	9	6	16	5	17	4	Archaea; Candidatus Micrarchaeota; NA; NA; NA; NA; Candidatus Micrarchaeota archaeon RBG_16_36_9
105	2	9	17	14	9	38	14	3	5	5	14	10	11	8	10	14	14	7	8	10	11	9	2	12	11	15	18	5	20	18	19	15	Archaea; Candidatus Micrarchaeota; NA; NA; NA; NA; Candidatus Micrarchaeota archaeon RBG_16_49_10
106	29	53	124	155	71	167	48	19	55	36	26	157	67	67	59	72	117	50	89	41	64	86	25	42	78	75	66	108	115	73	181	56	Archaea; Candidatus Micrarchaeota; NA; NA; NA; NA; NA
107	1	0	1	3	0	2	0	0	0	0	0	3	1	0	0	4	1	0	0	0	3	4	0	1	1	5	1	0	0	0	4	2	Archaea; Candidatus Micrarchaeota; NA; NA; NA; NA; uncultured Candidatus Micrarchaeota archaeon
108	21	33	34	39	18	61	20	7	17	21	18	22	27	24	13	58	6	17	17	18	30	15	5	24	21	31	19	44	36	22	29	33	Archaea; Candidatus Nezhaarchaeota; NA; NA; NA; NA; NA
109	13	31	73	110	29	111	15	14	20	26	18	33	55	22	38	36	33	37	34	26	30	32	11	22	36	52	42	34	44	31	54	36	Archaea; Candidatus Odinarchaeota; NA; NA; NA; NA; Candidatus Odinarchaeota archaeon LCB_4
110	11	10	30	41	4	49	3	7	8	9	5	7	12	16	16	18	16	21	19	9	16	18	8	9	15	23	6	15	17	19	33	15	Archaea; Candidatus Parvarchaeota; NA; NA; NA; Candidatus Parvarchaeum; Candidatus Parvarchaeum acidiphilum
111	7	8	40	52	18	56	7	4	11	3	10	17	11	11	10	13	17	15	15	3	16	10	3	7	18	10	12	29	16	10	34	11	Archaea; Candidatus Parvarchaeota; NA; NA; NA; Candidatus Parvarchaeum; Candidatus Parvarchaeum acidophilus
112	5	3	6	10	0	7	0	1	4	7	4	4	4	6	5	5	1	1	3	1	5	2	0	7	6	4	9	9	9	4	5	4	Archaea; Candidatus Parvarchaeota; NA; NA; NA; NA; Candidatus Parvarchaeota archaeon
113	539	722	886	1167	598	2208	759	384	417	458	449	1114	747	760	673	1005	687	732	702	543	965	599	363	491	1004	718	760	921	901	925	1010	801	Archaea; Candidatus Thorarchaeota; NA; NA; NA; NA; Candidatus Thorarchaeota archaeon
114	26	34	41	44	24	81	22	12	15	18	18	37	34	28	19	60	38	30	29	30	41	22	19	33	46	37	22	33	43	37	37	23	Archaea; Candidatus Thorarchaeota; NA; NA; NA; NA; Candidatus Thorarchaeota archaeon AB_25
115	19	29	49	42	25	124	36	15	17	22	24	42	38	23	32	27	29	29	20	19	32	21	20	30	38	18	20	38	26	33	30	32	Archaea; Candidatus Thorarchaeota; NA; NA; NA; NA; Candidatus Thorarchaeota archaeon SMTZ1-45
116	60	77	98	136	62	194	76	35	36	39	49	91	51	64	38	68	58	58	61	47	92	41	36	50	58	72	75	58	78	75	74	70	Archaea; Candidatus Thorarchaeota; NA; NA; NA; NA; Candidatus Thorarchaeota archaeon SMTZ1-83
117	13	15	26	34	17	70	17	11	11	12	14	33	14	12	16	20	16	15	11	16	27	14	10	8	20	13	19	18	24	24	35	12	Archaea; Candidatus Thorarchaeota; NA; NA; NA; NA; Candidatus Thorarchaeota archaeon SMTZ-45
118	43	31	70	75	47	137	50	21	29	30	32	50	43	46	57	52	41	38	45	25	55	32	21	37	74	44	40	45	61	68	58	47	Archaea; Candidatus Thorarchaeota; NA; NA; NA; NA; NA
119	32	53	130	176	56	225	41	21	26	41	35	50	78	62	41	79	76	60	67	55	77	45	33	38	81	100	61	77	94	71	93	69	Archaea; Candidatus Verstraetearchaeota; Candidatus Methanomethylia; Candidatus Methanomethyliales; Candidatus Methanomethyliaceae; Candidatus Methanosuratus; Candidatus Methanosuratus sp.
120	111	163	335	490	170	610	152	59	121	83	84	201	180	150	145	287	214	149	168	127	211	145	78	81	228	264	222	287	330	234	313	179	Archaea; Candidatus Verstraetearchaeota; NA; NA; NA; NA; Candidatus Verstraetearchaeota archaeon
121	246	277	434	582	238	878	277	160	157	177	243	461	331	296	340	332	282	295	268	242	376	250	160	216	381	345	335	391	395	344	388	400	Archaea; Candidatus Woesearchaeota; NA; NA; NA; NA; Candidatus Woesearchaeota archaeon
122	8	9	10	22	5	25	4	10	12	8	8	6	10	17	8	16	10	14	8	9	19	15	4	11	14	15	16	10	18	15	16	10	Archaea; Candidatus Woesearchaeota; NA; NA; NA; NA; Candidatus Woesearchaeota archaeon B3_Woes
123	3	11	7	14	16	19	4	6	4	2	7	9	11	16	6	15	8	17	9	8	5	16	3	5	8	7	5	9	17	8	12	3	Archaea; Candidatus Woesearchaeota; NA; NA; NA; NA; Candidatus Woesearchaeota archaeon CG07_land_8_20_14_0_80_44_23
124	8	1	3	6	1	9	6	3	3	2	4	4	5	9	5	11	7	3	7	5	10	7	2	3	10	2	2	4	3	12	6	8	Archaea; Candidatus Woesearchaeota; NA; NA; NA; NA; Candidatus Woesearchaeota archaeon CG08_land_8_20_14_0_20_43_7
125	2	5	10	9	6	6	4	3	1	1	4	2	5	7	3	4	4	1	3	2	15	4	4	3	8	7	2	5	3	3	3	2	Archaea; Candidatus Woesearchaeota; NA; NA; NA; NA; Candidatus Woesearchaeota archaeon CG08_land_8_20_14_0_20_47_9
126	1	0	1	1	0	1	0	0	0	1	0	1	1	0	0	2	0	0	1	2	2	1	0	0	0	2	0	3	0	0	1	1	Archaea; Candidatus Woesearchaeota; NA; NA; NA; NA; Candidatus Woesearchaeota archaeon CG1_02_33_12
127	2	4	2	3	1	9	3	3	0	0	3	8	3	6	1	4	3	4	1	2	2	1	1	1	2	1	1	1	7	2	8	1	Archaea; Candidatus Woesearchaeota; NA; NA; NA; NA; Candidatus Woesearchaeota archaeon CG1_02_57_44
128	6	10	16	12	3	21	11	4	7	8	7	12	5	5	9	12	13	12	6	5	10	7	3	5	15	10	11	8	12	6	10	10	Archaea; Candidatus Woesearchaeota; NA; NA; NA; NA; Candidatus Woesearchaeota archaeon CG10_big_fil_rev_8_21_14_0_10_30_7
129	6	17	15	22	10	31	5	3	7	3	3	15	11	5	2	14	13	7	7	10	6	6	6	7	11	10	10	13	10	7	10	7	Archaea; Candidatus Woesearchaeota; NA; NA; NA; NA; Candidatus Woesearchaeota archaeon CG10_big_fil_rev_8_21_14_0_10_32_24
130	8	7	7	8	11	18	3	1	6	4	8	6	2	10	1	11	5	5	8	5	3	3	4	2	4	11	6	7	2	4	2	8	Archaea; Candidatus Woesearchaeota; NA; NA; NA; NA; Candidatus Woesearchaeota archaeon CG10_big_fil_rev_8_21_14_0_10_32_9
131	2	4	10	13	5	15	5	5	7	3	4	16	1	2	6	2	4	1	2	4	8	6	7	3	10	8	7	5	9	4	8	7	Archaea; Candidatus Woesearchaeota; NA; NA; NA; NA; Candidatus Woesearchaeota archaeon CG10_big_fil_rev_8_21_14_0_10_34_12
132	5	10	23	38	12	45	11	8	15	12	8	22	16	19	12	18	31	19	26	14	19	22	10	16	29	21	16	14	24	22	28	15	Archaea; Candidatus Woesearchaeota; NA; NA; NA; NA; Candidatus Woesearchaeota archaeon CG10_big_fil_rev_8_21_14_0_10_34_8
133	6	9	2	7	1	13	3	6	4	10	3	12	1	1	6	8	5	12	5	4	16	7	3	8	6	8	5	8	4	6	6	9	Archaea; Candidatus Woesearchaeota; NA; NA; NA; NA; Candidatus Woesearchaeota archaeon CG10_big_fil_rev_8_21_14_0_10_36_11
134	15	22	28	38	11	33	14	9	13	12	14	25	15	18	16	18	15	12	8	11	13	5	19	10	9	19	19	14	29	34	28	16	Archaea; Candidatus Woesearchaeota; NA; NA; NA; NA; Candidatus Woesearchaeota archaeon CG10_big_fil_rev_8_21_14_0_10_37_12
135	25	16	15	44	34	74	27	22	16	19	22	46	23	30	17	26	29	30	32	28	36	27	9	15	41	30	17	31	49	42	37	25	Archaea; Candidatus Woesearchaeota; NA; NA; NA; NA; Candidatus Woesearchaeota archaeon CG10_big_fil_rev_8_21_14_0_10_44_13
136	14	14	29	15	16	55	18	6	9	10	9	22	30	22	15	14	20	16	18	8	25	15	15	15	13	13	24	25	23	27	9	29	Archaea; Candidatus Woesearchaeota; NA; NA; NA; NA; Candidatus Woesearchaeota archaeon CG10_big_fil_rev_8_21_14_0_10_45_16
137	5	4	9	12	2	13	4	10	4	3	2	4	6	6	3	4	3	2	5	4	3	4	5	6	4	4	3	7	4	11	6	6	Archaea; Candidatus Woesearchaeota; NA; NA; NA; NA; Candidatus Woesearchaeota archaeon CG11_big_fil_rev_8_21_14_0_20_43_8
138	1	4	0	5	3	4	0	0	2	0	1	1	2	2	0	0	4	1	2	1	4	0	1	2	3	0	1	4	1	0	1	3	Archaea; Candidatus Woesearchaeota; NA; NA; NA; NA; Candidatus Woesearchaeota archaeon CG11_big_fil_rev_8_21_14_0_20_57_5
139	4	4	1	0	1	0	3	2	0	2	1	5	1	3	0	4	0	1	1	1	5	0	0	0	3	2	0	3	6	1	1	1	Archaea; Candidatus Woesearchaeota; NA; NA; NA; NA; Candidatus Woesearchaeota archaeon CG_4_10_14_0_2_um_filter_33_10
140	17	16	7	20	20	50	9	12	8	15	7	21	17	11	23	20	16	20	15	12	18	10	12	11	22	20	13	29	23	28	21	15	Archaea; Candidatus Woesearchaeota; NA; NA; NA; NA; Candidatus Woesearchaeota archaeon CG_4_10_14_0_2_um_filter_33_13
141	1	0	1	0	1	2	7	0	1	1	0	0	1	0	1	2	0	0	0	0	0	1	0	0	0	0	0	0	1	0	1	1	Archaea; Candidatus Woesearchaeota; NA; NA; NA; NA; Candidatus Woesearchaeota archaeon CG_4_10_14_0_2_um_filter_57_5
142	7	15	10	12	9	35	7	2	7	2	7	21	6	4	11	15	15	5	4	8	12	9	6	3	9	10	5	20	21	6	16	12	Archaea; Candidatus Woesearchaeota; NA; NA; NA; NA; Candidatus Woesearchaeota archaeon CG_4_10_14_0_8_um_filter_47_5
143	6	6	7	5	3	11	3	1	6	2	4	8	10	5	5	10	2	9	1	6	4	8	3	5	8	0	7	1	3	1	9	10	Archaea; Candidatus Woesearchaeota; NA; NA; NA; NA; Candidatus Woesearchaeota archaeon ex4484_78
144	3	12	9	13	3	15	3	0	1	5	0	3	8	4	3	2	5	6	4	5	0	4	5	4	3	9	3	4	8	7	6	7	Archaea; Candidatus Woesearchaeota; NA; NA; NA; NA; Candidatus Woesearchaeota archaeon RBG_13_36_6
145	130	111	122	175	91	291	103	71	67	82	83	154	121	117	113	108	91	108	94	95	155	101	46	89	132	132	124	88	152	123	167	119	Archaea; Candidatus Woesearchaeota; NA; NA; NA; NA; NA
146	3	5	4	5	3	6	1	1	6	4	10	16	2	8	6	5	9	3	2	5	5	4	1	5	5	6	2	9	8	5	10	8	Archaea; Candidatus Woesearchaeota; NA; NA; NA; NA; uncultured Candidatus Woesearchaeota archaeon
147	47	74	87	160	64	235	58	31	96	44	86	82	53	49	57	55	138	50	84	48	85	63	30	43	87	94	77	99	93	83	133	87	Archaea; Crenarchaeota; NA; NA; NA; NA; Crenarchaeota archaeon
148	368	582	1193	1744	668	2403	653	259	933	930	757	1188	896	404	458	4021	735	443	728	635	772	812	497	751	2820	2581	2358	2772	4464	1263	3339	1785	Archaea; Crenarchaeota; NA; NA; NA; NA; Crenarchaeota archaeon 13_1_20CM_2_51_8
149	21	47	115	218	54	232	43	21	98	96	89	118	92	11	36	356	67	27	73	69	55	84	52	81	398	372	276	264	390	113	348	236	Archaea; Crenarchaeota; NA; NA; NA; NA; Crenarchaeota archaeon 13_1_20CM_2_53_14
150	10	20	26	50	13	76	18	1	39	37	23	21	20	3	11	163	15	4	9	8	16	16	7	25	73	74	63	100	195	45	140	52	Archaea; Crenarchaeota; NA; NA; NA; NA; Crenarchaeota archaeon 13_1_40CM_2_52_14
151	96	182	304	447	213	667	235	73	333	372	384	394	252	56	88	2565	190	65	182	158	180	253	123	223	1147	951	970	1425	2626	412	1845	599	Archaea; Crenarchaeota; NA; NA; NA; NA; Crenarchaeota archaeon 13_1_40CM_3_52_10
152	29	36	68	128	58	198	67	22	67	82	69	85	69	31	36	402	61	29	36	55	76	63	32	52	236	174	176	251	336	118	292	148	Archaea; Crenarchaeota; NA; NA; NA; NA; Crenarchaeota archaeon 13_1_40CM_3_52_17
153	3	25	43	71	25	91	13	5	38	42	19	29	34	6	2	134	37	8	23	30	21	25	28	43	131	130	124	138	130	64	143	81	Archaea; Crenarchaeota; NA; NA; NA; NA; Crenarchaeota archaeon 13_1_40CM_3_52_4
154	92	114	319	533	178	586	134	54	231	251	223	253	238	89	82	1054	188	83	188	189	209	265	130	221	829	757	608	800	1186	356	1011	482	Archaea; Crenarchaeota; NA; NA; NA; NA; Crenarchaeota archaeon 13_1_40CM_3_53_5
155	156	359	544	908	366	1165	434	139	564	596	645	748	420	140	160	4043	321	172	328	288	310	424	242	363	1834	1568	1564	2234	4332	755	2800	1065	Archaea; Crenarchaeota; NA; NA; NA; NA; NA
156	32	64	102	123	43	195	63	39	36	38	31	59	48	41	44	87	66	51	61	30	54	51	34	40	65	57	75	104	69	59	83	60	Archaea; Crenarchaeota; NA; NA; NA; NA; uncultured crenarchaeote
157	1	0	1	1	0	7	0	0	3	1	0	1	0	1	0	0	2	2	2	3	0	1	1	1	6	2	0	0	3	1	0	0	Archaea; Crenarchaeota; NA; NA; NA; NA; uncultured crenarchaeote 29d5
158	5	6	9	0	1	1	1	0	1	0	1	0	0	1	1	1	5	5	8	3	5	2	3	2	2	2	3	3	2	1	2	0	Archaea; Crenarchaeota; NA; NA; NA; NA; uncultured crenarchaeote 76h13
159	10	16	2	11	8	20	8	4	10	11	6	11	7	9	6	22	9	12	6	7	8	10	4	6	11	3	8	12	6	11	15	9	Archaea; Crenarchaeota; NA; NA; NA; NA; uncultured crenarchaeote MCG
160	1	1	0	1	0	2	2	0	0	0	1	0	0	0	0	1	0	3	0	0	2	0	0	0	3	0	1	0	1	0	1	2	Archaea; Crenarchaeota; NA; NA; NA; NA; uncultured marine crenarchaeote
161	82	128	164	233	95	361	118	57	65	59	82	148	110	138	97	110	122	153	123	111	174	78	81	77	152	130	119	130	122	141	160	140	Archaea; Crenarchaeota; Thermoprotei; Acidilobales; Acidilobaceae; Acidilobus; Acidilobus saccharovorans
162	100	138	166	202	98	384	143	70	55	87	90	206	134	164	134	164	156	154	124	115	165	95	64	104	164	167	142	145	173	145	142	144	Archaea; Crenarchaeota; Thermoprotei; Acidilobales; Acidilobaceae; Acidilobus; Acidilobus sp. 7A
163	1	2	1	3	1	6	2	0	2	1	0	1	5	1	0	0	1	0	0	3	1	0	0	0	0	0	0	1	3	4	1	0	Archaea; Crenarchaeota; Thermoprotei; Acidilobales; Acidilobaceae; Acidilobus; Acidilobus sp. SCGC AC-742_E15
164	1	3	2	2	1	5	0	0	1	0	0	2	0	3	1	0	2	2	0	0	3	0	2	1	1	0	0	0	5	0	0	4	Archaea; Crenarchaeota; Thermoprotei; Acidilobales; Acidilobaceae; Acidilobus; Acidilobus sp. SCGC AC-742_M05
165	27	21	77	87	39	152	42	15	20	17	35	49	42	61	29	51	32	35	39	27	34	34	11	23	33	44	35	43	51	41	67	44	Archaea; Crenarchaeota; Thermoprotei; Acidilobales; Acidilobaceae; Acidilobus; NA
166	5	4	4	5	5	10	4	3	3	3	1	6	7	5	8	6	7	10	2	1	5	2	4	5	11	5	3	8	3	4	7	2	Archaea; Crenarchaeota; Thermoprotei; Acidilobales; Acidilobaceae; Acidilobus; uncultured Acidilobus sp. JCHS
167	3	5	11	5	0	16	5	1	2	1	3	2	2	7	5	3	0	4	7	5	5	6	1	2	2	3	4	3	3	8	2	2	Archaea; Crenarchaeota; Thermoprotei; Acidilobales; Acidilobaceae; Acidilobus; uncultured Acidilobus sp. MG
168	1	0	4	8	4	14	2	1	1	3	2	1	1	1	5	1	3	1	2	2	5	3	3	1	0	3	1	1	3	5	1	4	Archaea; Crenarchaeota; Thermoprotei; Acidilobales; Acidilobaceae; Acidilobus; uncultured Acidilobus sp. OSP8
169	71	44	86	107	75	197	65	42	44	59	39	125	65	98	72	77	60	60	89	54	78	54	44	45	99	51	68	103	59	72	92	90	Archaea; Crenarchaeota; Thermoprotei; Acidilobales; Caldisphaeraceae; Caldisphaera; Caldisphaera lagunensis
170	17	39	85	100	27	103	26	17	11	21	23	36	39	74	18	34	26	35	34	29	41	30	18	27	38	24	31	37	43	26	45	35	Archaea; Crenarchaeota; Thermoprotei; Acidilobales; Caldisphaeraceae; Caldisphaera; Caldisphaera sp.
171	2	9	9	14	9	20	5	2	2	5	0	4	3	15	1	7	6	1	4	2	9	1	3	3	8	7	4	6	14	7	14	4	Archaea; Crenarchaeota; Thermoprotei; Acidilobales; Caldisphaeraceae; Caldisphaera; NA
172	77	98	142	182	114	322	106	50	67	65	45	151	113	146	107	126	111	113	98	93	138	98	57	64	127	98	108	127	144	124	139	127	Archaea; Crenarchaeota; Thermoprotei; Desulfurococcales; Desulfurococcaceae; Aeropyrum; Aeropyrum camini
173	90	108	161	183	106	332	129	56	71	73	63	194	117	181	127	132	120	137	127	102	184	100	81	95	144	119	123	179	163	176	142	159	Archaea; Crenarchaeota; Thermoprotei; Desulfurococcales; Desulfurococcaceae; Aeropyrum; Aeropyrum pernix
174	10	16	39	45	10	72	12	7	11	9	9	21	19	107	21	29	13	18	18	15	17	14	9	7	17	19	20	23	29	15	41	24	Archaea; Crenarchaeota; Thermoprotei; Desulfurococcales; Desulfurococcaceae; Aeropyrum; NA
175	77	63	97	160	79	287	106	58	59	58	48	201	100	100	99	105	86	91	101	89	155	74	66	88	135	116	94	128	135	106	145	131	Archaea; Crenarchaeota; Thermoprotei; Desulfurococcales; Desulfurococcaceae; Desulfurococcus; Desulfurococcus amylolyticus
176	67	86	77	99	63	191	90	51	30	44	26	108	87	77	86	122	92	68	77	60	125	57	51	58	89	76	101	90	93	105	116	100	Archaea; Crenarchaeota; Thermoprotei; Desulfurococcales; Desulfurococcaceae; Desulfurococcus; Desulfurococcus mucosus
177	79	89	115	137	62	265	103	45	66	60	54	138	113	104	89	120	101	88	97	84	124	61	47	74	110	94	107	90	138	118	124	115	Archaea; Crenarchaeota; Thermoprotei; Desulfurococcales; Desulfurococcaceae; Ignicoccus; Ignicoccus hospitalis
178	63	69	132	113	50	262	67	34	42	32	39	131	53	73	87	78	82	101	97	70	97	61	47	54	75	57	71	74	88	83	107	57	Archaea; Crenarchaeota; Thermoprotei; Desulfurococcales; Desulfurococcaceae; Ignicoccus; Ignicoccus islandicus
179	4	3	1	2	3	9	3	0	1	0	4	8	2	6	2	3	1	0	2	2	4	2	2	2	1	2	6	3	4	2	4	5	Archaea; Crenarchaeota; Thermoprotei; Desulfurococcales; Desulfurococcaceae; Ignicoccus; NA
180	1	0	0	2	2	0	0	0	0	0	0	1	1	1	1	0	0	0	0	0	0	1	0	0	0	0	1	0	2	0	0	0	Archaea; Crenarchaeota; Thermoprotei; Desulfurococcales; Desulfurococcaceae; Ignicoccus; uncultured Ignicoccus sp.
181	95	78	87	136	63	228	71	41	46	49	45	132	91	89	81	87	86	78	80	64	134	68	48	71	93	68	78	88	117	98	91	91	Archaea; Crenarchaeota; Thermoprotei; Desulfurococcales; Desulfurococcaceae; Ignisphaera; Ignisphaera aggregans
182	5	8	5	23	5	25	4	2	5	3	1	4	8	10	3	5	9	7	2	5	12	3	3	6	5	6	11	5	6	4	8	3	Archaea; Crenarchaeota; Thermoprotei; Desulfurococcales; Desulfurococcaceae; NA; Desulfurococcaceae archaeon
183	20	19	32	39	14	62	15	5	11	18	22	36	27	27	21	33	23	41	27	22	28	26	7	22	21	33	36	28	34	27	45	24	Archaea; Crenarchaeota; Thermoprotei; Desulfurococcales; Desulfurococcaceae; NA; Desulfurococcaceae archaeon AG1
184	25	42	84	108	36	171	26	18	26	19	20	63	41	35	32	78	54	45	37	24	36	39	19	24	50	86	50	58	82	35	83	50	Archaea; Crenarchaeota; Thermoprotei; Desulfurococcales; Desulfurococcaceae; NA; NA
185	4	6	21	22	13	32	8	1	5	7	12	7	7	11	8	20	7	6	9	3	19	10	3	6	9	13	18	20	19	17	19	15	Archaea; Crenarchaeota; Thermoprotei; Desulfurococcales; Desulfurococcaceae; Staphylothermus; NA
186	55	50	72	74	55	168	67	31	25	34	42	83	60	93	70	57	59	71	79	49	75	52	35	47	69	49	76	68	51	83	75	69	Archaea; Crenarchaeota; Thermoprotei; Desulfurococcales; Desulfurococcaceae; Staphylothermus; Staphylothermus hellenicus
187	39	45	49	102	55	146	47	21	30	35	26	63	53	1775	59	73	55	59	65	46	51	29	25	40	62	48	49	63	55	48	56	73	Archaea; Crenarchaeota; Thermoprotei; Desulfurococcales; Desulfurococcaceae; Staphylothermus; Staphylothermus marinus
188	86	100	111	141	81	297	87	56	62	69	72	129	98	115	68	129	111	86	96	80	158	95	42	80	144	111	87	129	119	123	126	126	Archaea; Crenarchaeota; Thermoprotei; Desulfurococcales; Desulfurococcaceae; Thermogladius; Thermogladius calderae
189	45	65	70	96	59	174	50	44	39	45	27	114	72	87	63	84	67	98	55	76	121	53	51	60	72	59	39	80	88	76	79	65	Archaea; Crenarchaeota; Thermoprotei; Desulfurococcales; Desulfurococcaceae; Thermosphaera; Thermosphaera aggregans
190	17	19	48	51	23	79	18	7	20	17	15	36	16	22	18	36	15	23	15	15	25	15	12	8	19	17	17	30	31	42	33	27	Archaea; Crenarchaeota; Thermoprotei; Desulfurococcales; Desulfurococcaceae; Zestosphaera; Zestosphaera tikiterensis
191	3	15	26	22	17	32	11	8	8	6	8	8	6	16	14	21	12	9	9	7	13	7	6	7	6	9	10	25	10	19	18	27	Archaea; Crenarchaeota; Thermoprotei; Desulfurococcales; NA; NA; Desulfurococcales archaeon ex4484_204
192	2	5	10	8	3	12	2	1	1	1	3	4	4	6	5	3	3	5	14	5	3	5	4	2	4	3	3	3	7	7	4	0	Archaea; Crenarchaeota; Thermoprotei; Desulfurococcales; NA; NA; Desulfurococcales archaeon ex4484_217_1
193	7	11	24	38	12	58	9	9	7	12	13	19	14	34	16	30	14	16	20	18	16	12	13	10	19	22	16	20	29	34	21	26	Archaea; Crenarchaeota; Thermoprotei; Desulfurococcales; NA; NA; Desulfurococcales archaeon ex4484_217_2
194	11	19	28	37	23	57	16	18	13	13	17	38	39	49	22	37	14	27	26	12	37	15	20	22	23	23	26	50	40	23	28	18	Archaea; Crenarchaeota; Thermoprotei; Desulfurococcales; NA; NA; Desulfurococcales archaeon ex4484_42
195	7	7	27	37	9	36	9	2	2	5	3	14	10	14	7	16	2	8	4	8	8	11	3	12	18	17	7	10	24	11	16	12	Archaea; Crenarchaeota; Thermoprotei; Desulfurococcales; NA; NA; Desulfurococcales archaeon ex4484_58
196	3	0	4	1	2	11	5	3	1	2	2	3	3	9	2	4	6	2	4	5	5	2	0	4	5	4	5	4	5	4	7	6	Archaea; Crenarchaeota; Thermoprotei; Desulfurococcales; NA; NA; NA
197	1	0	0	0	0	0	0	0	0	0	0	0	0	0	0	0	0	0	0	0	0	0	0	0	0	0	0	0	0	0	0	0	Archaea; Crenarchaeota; Thermoprotei; Desulfurococcales; Pyrodictiaceae; Geogemma; Geogemma indica
198	72	75	95	165	78	252	89	25	57	42	66	143	109	159	93	125	83	99	85	62	125	70	49	71	99	78	75	121	112	96	102	105	Archaea; Crenarchaeota; Thermoprotei; Desulfurococcales; Pyrodictiaceae; Hyperthermus; Hyperthermus butylicus
199	4	8	23	15	17	49	18	1	7	11	10	30	28	42	12	19	10	12	24	12	22	18	7	17	23	17	25	22	30	21	39	19	Archaea; Crenarchaeota; Thermoprotei; Desulfurococcales; Pyrodictiaceae; Hyperthermus; Hyperthermus sp.
200	1	2	10	5	0	6	5	1	2	0	3	5	4	8	4	4	4	1	7	3	3	2	1	0	3	1	4	5	3	4	3	1	Archaea; Crenarchaeota; Thermoprotei; Desulfurococcales; Pyrodictiaceae; NA; NA
201	7	0	8	5	3	17	4	1	1	0	1	2	3	9	7	7	2	6	4	1	5	5	1	0	5	3	5	3	2	4	6	3	Archaea; Crenarchaeota; Thermoprotei; Desulfurococcales; Pyrodictiaceae; Pyrodictium; NA
202	89	119	139	169	115	387	132	59	74	66	77	253	141	128	118	157	152	141	148	130	162	126	64	92	148	95	119	152	160	185	163	146	Archaea; Crenarchaeota; Thermoprotei; Desulfurococcales; Pyrodictiaceae; Pyrodictium; Pyrodictium delaneyi
203	19	31	55	69	29	105	32	12	28	21	18	36	27	78	29	47	45	25	33	30	42	31	12	26	34	39	32	41	27	36	46	36	Archaea; Crenarchaeota; Thermoprotei; Desulfurococcales; Pyrodictiaceae; Pyrodictium; Pyrodictium occultum
204	116	132	153	164	92	358	132	64	63	87	73	140	135	149	151	122	127	126	131	102	163	121	63	95	135	138	127	153	140	135	165	139	Archaea; Crenarchaeota; Thermoprotei; Desulfurococcales; Pyrodictiaceae; Pyrolobus; Pyrolobus fumarii
205	41	59	99	98	66	241	53	36	31	39	30	112	81	70	61	78	50	69	61	43	88	49	36	47	95	70	63	86	81	75	99	105	Archaea; Crenarchaeota; Thermoprotei; Fervidicoccales; Fervidicoccaceae; Fervidicoccus; Fervidicoccus fontis
206	16	26	29	36	5	58	16	4	15	10	9	16	18	29	22	18	15	15	19	10	23	17	11	16	20	25	15	20	18	17	29	20	Archaea; Crenarchaeota; Thermoprotei; Fervidicoccales; Fervidicoccaceae; Fervidicoccus; Fervidicoccus sp.
207	44	74	140	209	71	251	73	25	46	40	52	97	69	103	67	99	86	68	72	43	74	62	35	29	85	91	77	101	100	75	142	73	Archaea; Crenarchaeota; Thermoprotei; NA; NA; NA; NA
208	664	944	1534	2222	840	3025	920	455	615	625	581	1347	971	1077	904	1376	933	862	910	768	1219	838	521	626	1300	1183	1040	1255	1428	1207	1605	1156	Archaea; Crenarchaeota; Thermoprotei; NA; NA; NA; Thermoprotei archaeon
209	3	4	10	10	3	13	8	1	6	1	1	6	3	4	3	10	4	1	2	2	6	4	3	2	3	7	2	4	8	5	8	8	Archaea; Crenarchaeota; Thermoprotei; NA; NA; NA; Thermoprotei archaeon ex4572_64
210	3	2	10	9	3	11	6	0	2	4	2	6	4	4	4	6	4	5	3	1	9	3	3	3	5	2	3	7	7	6	6	7	Archaea; Crenarchaeota; Thermoprotei; Sulfolobales; NA; NA; NA
211	3	11	8	17	6	24	4	2	3	4	2	12	3	4	13	7	6	7	5	9	6	3	3	7	8	5	6	5	8	8	8	11	Archaea; Crenarchaeota; Thermoprotei; Sulfolobales; NA; NA; Sulfolobales archaeon SCGC AB-777_J03
212	2	0	1	5	1	2	3	0	0	1	1	2	2	0	1	2	0	0	1	1	1	1	0	0	1	0	2	0	3	0	3	0	Archaea; Crenarchaeota; Thermoprotei; Sulfolobales; NA; NA; Sulfolobales archaeon SCGC AB-777_K09
213	3	2	10	6	5	10	3	0	3	2	1	3	4	1	1	1	5	6	1	0	3	9	1	3	4	3	5	2	5	4	6	2	Archaea; Crenarchaeota; Thermoprotei; Sulfolobales; NA; NA; Sulfolobales archaeon SCGC AB-777_K20
214	87	91	213	289	109	406	154	73	61	94	97	154	142	120	138	135	184	164	143	107	135	102	88	113	162	187	134	163	178	150	195	172	Archaea; Crenarchaeota; Thermoprotei; Sulfolobales; Sulfolobaceae; Acidianus; Acidianus brierleyi
215	76	93	143	171	75	276	63	55	54	60	65	106	66	89	80	98	78	112	109	73	111	67	64	72	124	84	73	102	92	115	106	84	Archaea; Crenarchaeota; Thermoprotei; Sulfolobales; Sulfolobaceae; Acidianus; Acidianus hospitalis
216	86	131	160	230	110	384	123	54	72	64	52	144	104	115	127	112	132	129	151	96	129	100	66	91	135	137	99	110	146	133	147	122	Archaea; Crenarchaeota; Thermoprotei; Sulfolobales; Sulfolobaceae; Acidianus; Acidianus manzaensis
217	88	93	140	173	101	331	64	66	47	76	64	154	128	99	116	114	107	114	109	98	149	78	55	82	129	97	113	115	119	115	153	126	Archaea; Crenarchaeota; Thermoprotei; Sulfolobales; Sulfolobaceae; Acidianus; Acidianus sulfidivorans
218	22	40	62	98	19	144	28	21	20	28	20	46	34	35	32	55	37	38	25	27	43	22	14	33	41	59	34	43	47	54	46	29	Archaea; Crenarchaeota; Thermoprotei; Sulfolobales; Sulfolobaceae; Acidianus; Candidatus Acidianus copahuensis
219	9	19	39	56	21	64	18	8	14	10	14	16	12	25	24	22	24	20	17	13	22	9	7	10	19	21	13	15	21	16	25	15	Archaea; Crenarchaeota; Thermoprotei; Sulfolobales; Sulfolobaceae; Acidianus; NA
220	10	21	49	75	16	106	19	8	20	20	8	28	16	25	9	37	26	30	25	13	31	15	7	12	31	34	32	31	27	24	41	28	Archaea; Crenarchaeota; Thermoprotei; Sulfolobales; Sulfolobaceae; Candidatus Aramenus; Candidatus Aramenus sulfurataquae
221	68	76	112	160	80	253	80	32	50	41	37	109	106	77	96	97	87	66	104	71	115	73	45	61	74	77	97	102	103	108	120	103	Archaea; Crenarchaeota; Thermoprotei; Sulfolobales; Sulfolobaceae; Metallosphaera; Metallosphaera cuprina
222	105	142	156	230	128	381	136	63	70	86	67	192	138	144	126	151	121	157	121	120	198	103	74	100	120	123	108	149	164	117	164	129	Archaea; Crenarchaeota; Thermoprotei; Sulfolobales; Sulfolobaceae; Metallosphaera; Metallosphaera hakonensis
223	4	4	8	7	1	15	3	2	4	7	2	6	5	3	5	11	4	1	3	2	9	9	0	5	3	6	4	3	9	1	12	2	Archaea; Crenarchaeota; Thermoprotei; Sulfolobales; Sulfolobaceae; Metallosphaera; Metallosphaera prunae
224	3	3	0	2	1	8	3	0	1	3	0	4	1	1	0	0	1	2	0	2	4	0	0	0	2	2	8	3	1	0	6	3	Archaea; Crenarchaeota; Thermoprotei; Sulfolobales; Sulfolobaceae; Metallosphaera; Metallosphaera sedula
225	20	32	104	141	46	177	51	12	24	24	16	50	44	39	28	55	41	41	48	29	50	52	25	27	54	51	49	53	88	49	91	24	Archaea; Crenarchaeota; Thermoprotei; Sulfolobales; Sulfolobaceae; Metallosphaera; Metallosphaera yellowstonensis
226	94	120	177	241	121	444	126	72	70	82	69	170	138	116	138	156	119	160	121	104	193	98	88	94	143	155	137	131	173	170	167	143	Archaea; Crenarchaeota; Thermoprotei; Sulfolobales; Sulfolobaceae; Metallosphaera; NA
227	91	130	245	333	103	434	110	57	55	53	52	142	103	96	110	155	145	120	127	78	126	100	56	68	141	162	108	154	191	118	199	139	Archaea; Crenarchaeota; Thermoprotei; Sulfolobales; Sulfolobaceae; NA; NA
228	1	0	0	1	0	0	0	0	0	0	0	0	0	0	0	0	0	0	0	0	2	0	0	0	1	1	0	1	0	0	0	0	Archaea; Crenarchaeota; Thermoprotei; Sulfolobales; Sulfolobaceae; Saccharolobus; NA
229	82	114	128	167	118	358	115	70	62	74	56	173	138	106	117	127	113	101	105	113	166	81	71	108	147	162	106	141	139	137	169	120	Archaea; Crenarchaeota; Thermoprotei; Sulfolobales; Sulfolobaceae; Saccharolobus; Saccharolobus solfataricus
230	177	160	312	399	154	657	173	131	88	124	101	295	205	194	203	255	230	237	211	173	290	156	123	141	243	220	209	261	261	260	256	210	Archaea; Crenarchaeota; Thermoprotei; Sulfolobales; Sulfolobaceae; Sulfodiicoccus; Sulfodiicoccus acidiphilus
231	9	11	29	26	2	32	13	7	3	6	6	12	12	6	5	16	8	5	9	7	6	6	10	8	8	8	12	10	8	11	14	20	Archaea; Crenarchaeota; Thermoprotei; Sulfolobales; Sulfolobaceae; Sulfolobus; NA
232	121	139	280	327	119	529	165	100	92	120	93	218	176	195	168	218	193	195	192	145	207	146	134	138	181	168	156	238	217	185	235	193	Archaea; Crenarchaeota; Thermoprotei; Sulfolobales; Sulfolobaceae; Sulfolobus; Sulfolobus acidocaldarius
233	165	205	267	379	163	579	237	120	98	129	144	345	198	233	195	236	241	222	187	215	309	163	107	136	232	181	219	244	275	235	234	245	Archaea; Crenarchaeota; Thermoprotei; Sulfolobales; Sulfolobaceae; Sulfolobus; Sulfolobus islandicus
234	7	9	33	40	11	41	11	5	10	5	7	10	24	16	8	16	16	13	15	11	7	8	2	7	19	22	14	28	15	11	22	16	Archaea; Crenarchaeota; Thermoprotei; Sulfolobales; Sulfolobaceae; Sulfolobus; Sulfolobus metallicus
235	2	0	0	0	0	0	0	0	0	0	0	0	0	0	0	0	0	0	0	0	0	0	0	0	0	0	0	0	0	1	0	0	Archaea; Crenarchaeota; Thermoprotei; Sulfolobales; Sulfolobaceae; Sulfolobus; Sulfolobus sp.
236	105	153	192	214	122	421	125	70	54	93	70	192	137	126	128	170	145	145	176	103	195	104	71	85	155	145	134	156	143	155	190	133	Archaea; Crenarchaeota; Thermoprotei; Sulfolobales; Sulfolobaceae; Sulfolobus; Sulfolobus sp. A20
237	13	24	43	55	21	99	18	8	13	18	8	30	29	20	26	32	19	15	31	18	16	16	15	19	18	21	30	27	28	15	24	36	Archaea; Crenarchaeota; Thermoprotei; Sulfolobales; Sulfolobaceae; Sulfolobus; Sulfolobus sp. JCM 16833
238	2	1	3	5	1	9	0	0	2	0	0	4	0	5	1	2	2	3	0	0	2	1	0	1	3	3	1	1	1	4	2	0	Archaea; Crenarchaeota; Thermoprotei; Sulfolobales; Sulfolobaceae; Sulfolobus; Sulfolobus sp. SCGC AB-777_G05
239	6	10	23	32	14	38	12	5	6	4	11	8	9	7	7	14	14	8	9	10	6	5	7	2	6	9	9	24	12	6	13	8	Archaea; Crenarchaeota; Thermoprotei; Sulfolobales; Sulfolobaceae; Sulfolobus; Sulfolobus sp. SCGC AB-777_G06
240	9	12	21	36	7	45	11	7	9	9	5	14	18	17	7	18	10	9	9	8	13	6	14	2	18	17	18	16	23	19	10	12	Archaea; Crenarchaeota; Thermoprotei; Sulfolobales; Sulfolobaceae; Sulfolobus; Sulfolobus sp. SCGC AB-777_L09
241	2	0	1	2	2	5	4	0	0	0	0	1	1	0	2	1	1	1	2	1	1	0	1	2	2	3	2	3	0	2	0	0	Archaea; Crenarchaeota; Thermoprotei; Sulfolobales; Sulfolobaceae; Sulfolobus; uncultured Sulfolobus sp.
242	68	117	148	208	101	381	95	55	59	73	65	173	125	101	105	123	121	147	120	99	160	80	66	94	133	123	107	131	141	137	165	125	Archaea; Crenarchaeota; Thermoprotei; Sulfolobales; Sulfolobaceae; Sulfurisphaera; Sulfurisphaera tokodaii
243	69	66	86	161	64	241	113	49	39	68	47	141	109	106	107	85	116	117	107	90	86	70	74	61	115	88	96	109	113	121	158	107	Archaea; Crenarchaeota; Thermoprotei; Thermoproteales; Thermofilaceae; Thermofilum; NA
244	12	14	25	19	24	57	15	9	12	15	12	29	20	18	14	25	19	15	20	17	18	11	11	11	21	15	21	25	21	16	41	22	Archaea; Crenarchaeota; Thermoprotei; Thermoproteales; Thermofilaceae; Thermofilum; Thermofilum adornatus
245	14	30	23	26	27	51	17	18	12	9	16	35	14	10	30	39	18	24	20	18	19	7	17	14	35	24	23	30	26	24	24	21	Archaea; Crenarchaeota; Thermoprotei; Thermoproteales; Thermofilaceae; Thermofilum; Thermofilum carboxyditrophus
246	108	151	190	205	128	425	158	100	89	97	76	249	160	168	136	158	152	178	160	124	173	105	80	117	188	160	174	164	195	179	171	170	Archaea; Crenarchaeota; Thermoprotei; Thermoproteales; Thermofilaceae; Thermofilum; Thermofilum pendens
247	5	6	30	43	7	60	10	3	16	4	14	5	13	15	6	19	16	14	9	8	13	6	5	9	13	11	5	17	15	12	21	2	Archaea; Crenarchaeota; Thermoprotei; Thermoproteales; Thermofilaceae; Thermofilum; Thermofilum sp. ex4484_15
248	12	16	28	26	9	31	8	6	5	1	6	9	7	13	3	15	11	14	11	10	9	5	3	6	9	14	13	15	18	18	13	10	Archaea; Crenarchaeota; Thermoprotei; Thermoproteales; Thermofilaceae; Thermofilum; Thermofilum sp. ex4484_79
249	24	34	42	51	15	69	31	6	17	15	16	44	32	28	19	48	29	19	23	19	36	32	9	19	25	24	23	37	20	37	38	13	Archaea; Crenarchaeota; Thermoprotei; Thermoproteales; Thermofilaceae; Thermofilum; Thermofilum sp. NZ13
250	62	87	104	116	68	203	82	27	40	59	23	108	76	97	81	66	82	81	81	61	127	58	50	63	112	73	90	112	89	91	101	99	Archaea; Crenarchaeota; Thermoprotei; Thermoproteales; Thermofilaceae; Thermofilum; Thermofilum uzonense
251	85	86	159	191	78	257	83	40	57	55	55	142	86	97	100	122	87	119	95	83	136	90	49	71	112	85	85	122	100	114	126	115	Archaea; Crenarchaeota; Thermoprotei; Thermoproteales; Thermoproteaceae; Caldivirga; Caldivirga maquilingensis
252	1	0	3	2	4	10	0	0	1	1	1	4	4	0	2	1	1	1	0	2	0	0	1	2	1	1	3	1	1	2	3	1	Archaea; Crenarchaeota; Thermoprotei; Thermoproteales; Thermoproteaceae; Caldivirga; Caldivirga sp. JCHS_4
253	2	2	1	3	0	2	0	1	0	0	2	3	2	1	0	3	0	0	0	2	1	1	4	0	3	0	3	3	0	4	2	1	Archaea; Crenarchaeota; Thermoprotei; Thermoproteales; Thermoproteaceae; Caldivirga; Caldivirga sp. MG_3
254	4	7	17	28	10	33	9	3	4	8	6	19	11	11	10	16	12	25	13	7	22	13	14	8	7	19	13	14	12	17	9	10	Archaea; Crenarchaeota; Thermoprotei; Thermoproteales; Thermoproteaceae; Caldivirga; Caldivirga sp. MU80
255	17	23	62	77	35	116	24	17	17	26	18	32	44	32	22	47	52	44	44	33	35	38	13	11	48	56	38	28	45	36	57	25	Archaea; Crenarchaeota; Thermoprotei; Thermoproteales; Thermoproteaceae; Caldivirga; NA
256	30	38	62	112	32	97	26	12	14	25	22	56	29	36	31	35	38	42	28	32	47	37	23	20	30	30	41	44	43	36	55	51	Archaea; Crenarchaeota; Thermoprotei; Thermoproteales; Thermoproteaceae; NA; NA
257	76	116	164	202	108	365	106	65	57	64	68	182	92	110	124	113	140	137	107	88	177	106	50	80	156	107	124	125	132	164	149	102	Archaea; Crenarchaeota; Thermoprotei; Thermoproteales; Thermoproteaceae; Pyrobaculum; NA
258	140	150	161	242	103	417	124	92	88	76	66	220	158	160	161	160	151	194	160	152	201	114	94	134	166	134	142	157	127	171	177	166	Archaea; Crenarchaeota; Thermoprotei; Thermoproteales; Thermoproteaceae; Pyrobaculum; Pyrobaculum aerophilum
259	71	76	98	71	78	218	79	37	51	43	47	128	65	73	71	83	80	77	74	50	91	69	42	48	104	73	71	90	86	75	106	92	Archaea; Crenarchaeota; Thermoprotei; Thermoproteales; Thermoproteaceae; Pyrobaculum; Pyrobaculum arsenaticum
260	120	182	195	216	140	439	148	82	67	108	82	285	161	155	168	166	124	156	156	151	239	118	103	135	184	147	156	188	157	154	191	176	Archaea; Crenarchaeota; Thermoprotei; Thermoproteales; Thermoproteaceae; Pyrobaculum; Pyrobaculum calidifontis
261	175	210	226	292	163	591	241	107	98	115	116	298	198	209	196	242	197	225	179	176	277	125	135	135	275	131	206	215	194	254	212	225	Archaea; Crenarchaeota; Thermoprotei; Thermoproteales; Thermoproteaceae; Pyrobaculum; Pyrobaculum ferrireducens
262	66	72	103	113	78	273	89	37	41	54	44	139	76	73	80	103	65	93	90	60	125	57	55	59	85	99	81	80	93	97	118	105	Archaea; Crenarchaeota; Thermoprotei; Thermoproteales; Thermoproteaceae; Pyrobaculum; Pyrobaculum islandicum
263	117	178	189	214	108	437	157	66	69	84	79	231	116	152	149	170	142	157	186	148	199	85	76	92	154	143	153	173	183	194	145	166	Archaea; Crenarchaeota; Thermoprotei; Thermoproteales; Thermoproteaceae; Pyrobaculum; Pyrobaculum neutrophilum
264	94	106	101	151	78	332	93	59	56	67	43	158	114	123	116	121	88	100	117	96	100	74	52	84	123	84	108	105	116	106	137	107	Archaea; Crenarchaeota; Thermoprotei; Thermoproteales; Thermoproteaceae; Pyrobaculum; Pyrobaculum oguniense
265	4	4	6	3	2	7	4	2	3	1	5	4	2	3	6	5	9	2	3	4	3	3	4	5	8	2	0	12	4	5	2	1	Archaea; Crenarchaeota; Thermoprotei; Thermoproteales; Thermoproteaceae; Pyrobaculum; Pyrobaculum sp. JCHS_4
266	1	2	6	5	1	10	3	1	0	2	0	8	1	6	6	2	1	2	2	3	6	3	0	0	7	3	5	5	8	0	3	4	Archaea; Crenarchaeota; Thermoprotei; Thermoproteales; Thermoproteaceae; Pyrobaculum; Pyrobaculum sp. OCT_11
267	143	172	227	231	178	526	167	98	92	118	106	267	159	159	193	215	189	215	190	156	268	119	101	150	162	157	167	189	207	210	240	221	Archaea; Crenarchaeota; Thermoprotei; Thermoproteales; Thermoproteaceae; Pyrobaculum; Pyrobaculum sp. WP30
268	1	3	1	2	1	2	0	0	0	2	4	4	1	2	1	2	1	0	3	1	0	1	2	0	1	0	0	1	3	1	0	5	Archaea; Crenarchaeota; Thermoprotei; Thermoproteales; Thermoproteaceae; Pyrobaculum; uncultured Pyrobaculum sp.
269	19	32	69	94	36	129	23	16	24	21	15	45	29	18	33	42	37	43	34	38	34	34	23	18	34	63	48	29	63	40	76	36	Archaea; Crenarchaeota; Thermoprotei; Thermoproteales; Thermoproteaceae; Thermocladium; Thermocladium sp. ECH_B
270	23	20	55	68	25	99	31	10	23	19	14	38	26	18	17	45	24	25	29	16	35	26	12	15	30	29	35	48	35	42	44	28	Archaea; Crenarchaeota; Thermoprotei; Thermoproteales; Thermoproteaceae; Thermoproteus; NA
271	13	24	42	74	17	72	25	9	6	10	11	24	15	24	25	21	29	30	21	13	25	20	8	19	33	29	24	26	18	28	37	19	Archaea; Crenarchaeota; Thermoprotei; Thermoproteales; Thermoproteaceae; Thermoproteus; Thermoproteus sp. AZ2
272	1	5	3	5	4	10	1	2	5	0	0	4	1	2	4	3	3	4	1	5	2	4	2	5	1	1	2	1	4	0	6	5	Archaea; Crenarchaeota; Thermoprotei; Thermoproteales; Thermoproteaceae; Thermoproteus; Thermoproteus sp. CIS_19
273	2	5	14	6	4	13	4	1	2	6	5	12	7	6	5	8	7	8	2	6	4	6	1	10	8	4	4	6	9	5	8	4	Archaea; Crenarchaeota; Thermoprotei; Thermoproteales; Thermoproteaceae; Thermoproteus; Thermoproteus sp. CP80
274	3	5	11	5	3	11	6	2	0	4	0	6	4	3	0	6	11	6	2	1	10	3	1	1	5	9	4	5	11	4	7	6	Archaea; Crenarchaeota; Thermoprotei; Thermoproteales; Thermoproteaceae; Thermoproteus; Thermoproteus sp. JCHS_4
275	108	133	181	234	136	448	132	77	80	90	82	191	159	184	142	148	146	171	138	138	234	133	86	110	168	123	153	174	165	162	197	193	Archaea; Crenarchaeota; Thermoprotei; Thermoproteales; Thermoproteaceae; Thermoproteus; Thermoproteus tenax
276	164	205	266	332	220	665	217	108	110	134	138	308	172	237	238	241	211	224	188	172	282	140	101	148	232	178	212	234	225	254	242	238	Archaea; Crenarchaeota; Thermoprotei; Thermoproteales; Thermoproteaceae; Thermoproteus; Thermoproteus uzoniensis
277	20	33	85	130	37	141	43	24	27	29	28	48	41	42	40	61	49	44	40	34	50	31	22	35	48	69	41	55	64	51	73	57	Archaea; Crenarchaeota; Thermoprotei; Thermoproteales; Thermoproteaceae; Vulcanisaeta; NA
278	73	117	161	233	96	338	102	49	59	66	55	148	110	111	120	123	138	120	104	98	159	90	50	96	136	126	99	122	137	135	134	125	Archaea; Crenarchaeota; Thermoprotei; Thermoproteales; Thermoproteaceae; Vulcanisaeta; Vulcanisaeta distributa
279	74	95	122	152	90	303	109	60	63	68	52	153	103	138	86	138	114	123	90	86	172	84	63	73	112	101	95	105	146	134	145	106	Archaea; Crenarchaeota; Thermoprotei; Thermoproteales; Thermoproteaceae; Vulcanisaeta; Vulcanisaeta moutnovskia
280	4	10	22	29	12	36	6	0	8	4	9	15	10	12	9	22	14	18	12	6	24	19	3	8	14	17	9	14	20	17	17	15	Archaea; Crenarchaeota; Thermoprotei; Thermoproteales; Thermoproteaceae; Vulcanisaeta; Vulcanisaeta sp. AZ3
281	8	5	20	21	6	38	3	7	3	4	3	10	9	12	4	10	10	10	11	8	9	4	4	5	14	5	8	10	12	13	11	9	Archaea; Crenarchaeota; Thermoprotei; Thermoproteales; Thermoproteaceae; Vulcanisaeta; Vulcanisaeta sp. EB80
282	2	2	4	7	2	12	2	0	1	2	2	3	1	5	2	3	0	2	0	2	3	1	0	2	6	3	4	1	5	5	4	1	Archaea; Crenarchaeota; Thermoprotei; Thermoproteales; Thermoproteaceae; Vulcanisaeta; Vulcanisaeta sp. JCHS_4
283	2	1	1	9	7	8	0	1	0	1	1	3	1	3	0	0	2	1	2	4	1	0	0	0	1	4	4	2	4	6	4	3	Archaea; Crenarchaeota; Thermoprotei; Thermoproteales; Thermoproteaceae; Vulcanisaeta; Vulcanisaeta sp. OSP_8
284	3	2	2	3	1	6	1	1	3	3	0	0	2	2	4	1	1	1	1	1	6	0	0	0	2	4	2	1	2	4	4	1	Archaea; Crenarchaeota; Thermoprotei; Thermoproteales; Thermoproteaceae; Vulcanisaeta; Vulcanisaeta sp. SCGC AB-777_J10
285	20	41	66	90	35	125	34	12	10	14	11	32	25	28	30	36	35	49	42	21	45	31	26	16	39	37	36	40	38	36	46	28	Archaea; Crenarchaeota; Thermoprotei; Thermoproteales; Thermoproteaceae; Vulcanisaeta; Vulcanisaeta thermophila
286	155	173	210	233	165	501	167	97	76	107	83	244	167	183	181	216	173	171	193	150	216	145	81	123	194	210	163	202	205	201	224	203	Archaea; Euryarchaeota; Archaeoglobi; Archaeoglobales; Archaeoglobaceae; Archaeoglobus; Archaeoglobus fulgidus
287	53	54	90	119	61	236	71	30	42	38	43	120	83	105	79	86	75	76	88	62	102	54	42	65	69	76	84	81	95	89	89	72	Archaea; Euryarchaeota; Archaeoglobi; Archaeoglobales; Archaeoglobaceae; Archaeoglobus; Archaeoglobus profundus
288	3	18	31	46	14	32	16	4	11	7	5	15	17	13	10	11	10	18	14	8	14	9	6	11	23	16	12	16	22	10	21	14	Archaea; Euryarchaeota; Archaeoglobi; Archaeoglobales; Archaeoglobaceae; Archaeoglobus; Archaeoglobus sp.
289	90	117	134	167	115	344	110	56	55	73	73	175	126	133	132	115	123	132	123	87	154	90	85	87	145	106	107	162	135	146	151	128	Archaea; Euryarchaeota; Archaeoglobi; Archaeoglobales; Archaeoglobaceae; Archaeoglobus; Archaeoglobus sulfaticallidus
290	98	95	119	128	99	301	104	50	64	65	77	179	150	117	119	144	121	115	105	100	139	65	69	90	122	129	128	169	155	138	158	145	Archaea; Euryarchaeota; Archaeoglobi; Archaeoglobales; Archaeoglobaceae; Archaeoglobus; Archaeoglobus veneficus
291	1	0	2	0	1	2	0	0	0	0	0	1	0	0	1	1	2	0	0	0	1	0	1	1	0	0	0	2	1	2	0	0	Archaea; Euryarchaeota; Archaeoglobi; Archaeoglobales; Archaeoglobaceae; Archaeoglobus; uncultured Archaeoglobus sp.
292	93	109	172	203	97	411	105	75	83	60	68	169	125	129	145	121	122	120	109	118	173	99	60	102	145	114	126	150	167	155	173	123	Archaea; Euryarchaeota; Archaeoglobi; Archaeoglobales; Archaeoglobaceae; Ferroglobus; Ferroglobus placidus
293	89	74	156	180	83	343	105	46	63	77	61	142	102	135	116	144	113	114	97	76	153	92	64	63	146	110	96	146	144	128	168	130	Archaea; Euryarchaeota; Archaeoglobi; Archaeoglobales; Archaeoglobaceae; Geoglobus; Geoglobus acetivorans
294	103	154	160	233	120	429	126	82	63	90	99	226	176	178	131	156	127	178	136	132	198	118	98	111	188	116	137	188	201	163	206	138	Archaea; Euryarchaeota; Archaeoglobi; Archaeoglobales; Archaeoglobaceae; Geoglobus; Geoglobus ahangari
295	1	0	0	2	0	5	0	1	1	0	0	2	2	1	0	0	0	0	1	0	1	0	0	0	0	0	0	0	0	2	0	0	Archaea; Euryarchaeota; Archaeoglobi; Archaeoglobales; Archaeoglobaceae; Geoglobus; Geoglobus sp. SN4
296	1	4	8	13	3	9	7	3	4	10	4	7	3	2	5	6	4	8	3	8	10	5	4	2	8	3	6	12	13	3	8	5	Archaea; Euryarchaeota; Archaeoglobi; Archaeoglobales; Archaeoglobaceae; Geoglobus; NA
297	4	8	7	9	1	21	4	1	2	3	2	10	2	4	3	7	4	2	5	1	7	3	1	1	14	5	6	11	5	5	8	3	Archaea; Euryarchaeota; Archaeoglobi; Archaeoglobales; Archaeoglobaceae; NA; NA
298	130	120	209	310	152	492	156	76	81	115	88	224	191	197	158	219	166	175	155	157	178	146	109	122	200	211	196	219	244	200	255	197	Archaea; Euryarchaeota; Archaeoglobi; Archaeoglobales; NA; NA; Archaeoglobales archaeon
299	3	8	4	21	11	19	4	4	5	3	3	7	3	4	5	10	7	5	4	5	8	8	3	0	14	15	9	17	9	5	13	5	Archaea; Euryarchaeota; Archaeoglobi; Archaeoglobales; NA; NA; Archaeoglobales archaeon ex4484_92
300	8	24	47	59	14	73	11	7	11	9	7	25	22	20	23	19	28	15	17	20	23	21	13	10	19	22	18	31	25	30	33	17	Archaea; Euryarchaeota; Archaeoglobi; Archaeoglobales; NA; NA; NA
301	26	41	61	72	30	121	26	13	27	23	22	50	37	27	26	31	34	42	24	18	49	32	12	30	29	32	50	45	48	60	50	40	Archaea; Euryarchaeota; Archaeoglobi; NA; NA; NA; Archaeoglobi archaeon
302	9	11	28	29	18	55	13	12	8	6	15	21	9	9	17	18	11	11	13	17	17	8	9	14	15	24	17	18	27	13	25	14	Archaea; Euryarchaeota; Candidatus Methanoliparia; Candidatus Methanoliparales; Candidatus Methanoliparaceae; Candidatus Methanoliparum; Candidatus Methanoliparum thermophilum
303	21	27	37	48	31	84	34	9	15	20	21	34	39	44	27	44	22	28	27	16	34	21	16	31	32	36	21	42	44	33	46	41	Archaea; Euryarchaeota; Candidatus Methanoliparia; Candidatus Methanoliparales; Candidatus Methanollivieraceae; Candidatus Methanolliviera; Candidatus Methanolliviera hydrocarbonicum
304	1	2	3	2	0	4	0	0	1	0	1	0	1	0	0	0	1	0	0	0	0	0	0	0	0	0	2	0	1	2	0	1	Archaea; Euryarchaeota; Candidatus Methanoliparia; Candidatus Methanoliparales; NA; NA; NA
305	1	1	0	2	2	10	0	2	2	1	2	1	3	6	2	2	1	1	1	2	2	1	1	0	2	1	1	6	1	6	2	6	Archaea; Euryarchaeota; Candidatus Thalassoarchaea; NA; NA; NA; Candidatus Thalassoarchaea marina
306	61	78	96	96	58	242	68	46	47	51	55	128	107	86	105	99	82	103	104	76	128	71	59	69	93	79	75	102	102	101	107	99	Archaea; Euryarchaeota; Candidatus Thalassoarchaea; NA; NA; NA; uncultured Candidatus Thalassoarchaea euryarchaeote
307	74	107	199	255	129	450	131	95	84	100	88	180	134	104	147	178	100	128	101	104	160	121	83	75	192	135	137	181	189	147	194	170	Archaea; Euryarchaeota; Hadesarchaea; NA; NA; NA; Hadesarchaea archaeon
308	20	31	26	34	26	98	32	28	15	20	21	40	35	29	44	44	29	26	23	14	36	21	8	19	46	23	39	41	26	43	37	37	Archaea; Euryarchaeota; Hadesarchaea; NA; NA; NA; Hadesarchaea archaeon B3_Hades
309	15	7	33	40	10	56	13	9	12	17	7	15	12	16	14	22	10	6	14	8	21	5	7	4	22	19	12	25	21	8	22	7	Archaea; Euryarchaeota; Hadesarchaea; NA; NA; NA; Hadesarchaea archaeon CG08_land_8_20_14_0_20_51_8
310	7	18	22	15	11	42	20	10	13	16	15	23	13	12	15	23	24	14	10	14	22	20	6	9	26	21	19	26	29	47	28	14	Archaea; Euryarchaeota; Hadesarchaea; NA; NA; NA; Hadesarchaea archaeon DG-33
311	15	17	43	48	24	54	17	9	11	14	14	35	20	16	21	37	13	23	13	20	29	10	13	12	25	26	26	24	33	22	35	23	Archaea; Euryarchaeota; Hadesarchaea; NA; NA; NA; Hadesarchaea archaeon DG-33-1
312	35	53	72	90	38	165	43	29	23	42	27	71	39	42	39	35	45	47	16	32	50	37	23	29	60	48	58	49	67	61	59	46	Archaea; Euryarchaeota; Hadesarchaea; NA; NA; NA; Hadesarchaea archaeon YNP_45
313	26	64	56	87	28	112	42	24	27	30	21	47	29	29	29	51	40	40	30	37	46	30	15	21	51	37	49	52	57	33	65	38	Archaea; Euryarchaeota; Hadesarchaea; NA; NA; NA; Hadesarchaea archaeon YNP_N21
314	2	10	28	44	17	50	12	5	12	12	4	25	23	15	11	30	13	11	17	8	15	15	10	14	31	30	20	28	23	21	31	25	Archaea; Euryarchaeota; Hadesarchaea; NA; NA; NA; NA
315	493	729	784	954	562	1922	725	351	361	463	412	1002	672	667	688	724	804	739	709	582	914	503	346	432	824	668	693	811	709	820	744	728	Archaea; Euryarchaeota; Halobacteria; Halobacteriales; Haloarculaceae; Halapricum; Halapricum salinum
316	7	4	9	3	7	16	10	3	3	3	0	13	8	4	4	13	9	3	4	3	10	3	3	1	9	4	6	10	6	5	10	10	Archaea; Euryarchaeota; Halobacteria; Halobacteriales; Haloarculaceae; Haloarcula; Haloarcula amylolytica
317	9	11	14	15	6	25	11	12	8	5	3	26	6	15	7	4	10	10	11	4	12	9	5	9	10	8	16	16	13	15	17	11	Archaea; Euryarchaeota; Halobacteria; Halobacteriales; Haloarculaceae; Haloarcula; Haloarcula argentinensis
318	2	4	5	5	5	5	4	3	5	6	1	2	5	2	5	2	1	8	4	3	2	5	2	0	4	4	5	4	6	5	2	2	Archaea; Euryarchaeota; Halobacteria; Halobacteriales; Haloarculaceae; Haloarcula; Haloarcula californiae
319	62	75	118	124	68	268	76	39	40	59	62	121	75	75	89	87	82	114	85	63	125	57	29	47	101	81	77	90	92	109	103	90	Archaea; Euryarchaeota; Halobacteria; Halobacteriales; Haloarculaceae; Haloarcula; Haloarcula hispanica
320	19	18	18	13	14	38	7	7	10	7	10	24	9	12	5	9	21	16	17	13	14	7	8	17	15	11	11	20	18	18	10	17	Archaea; Euryarchaeota; Halobacteria; Halobacteriales; Haloarculaceae; Haloarcula; Haloarcula japonica
321	275	352	435	497	283	1059	361	185	160	183	204	504	314	325	343	338	358	380	339	323	497	220	148	259	378	317	383	424	370	438	393	358	Archaea; Euryarchaeota; Halobacteria; Halobacteriales; Haloarculaceae; Haloarcula; Haloarcula marismortui
322	13	19	16	28	9	41	19	10	15	8	5	22	12	18	25	16	12	15	6	6	11	4	8	13	27	19	8	22	13	17	15	10	Archaea; Euryarchaeota; Halobacteria; Halobacteriales; Haloarculaceae; Haloarcula; Haloarcula rubripromontorii
323	3	4	7	4	2	9	3	0	2	5	3	1	3	2	1	3	5	4	7	5	3	3	2	3	1	5	3	3	0	5	4	3	Archaea; Euryarchaeota; Halobacteria; Halobacteriales; Haloarculaceae; Haloarcula; Haloarcula salaria
324	1	1	4	1	2	7	2	0	0	1	0	5	4	0	4	3	0	3	1	2	0	4	1	1	5	4	4	4	1	7	2	3	Archaea; Euryarchaeota; Halobacteria; Halobacteriales; Haloarculaceae; Haloarcula; Haloarcula sinaiiensis
325	6	5	5	5	4	9	1	1	2	1	1	3	2	1	2	5	4	9	2	4	7	1	2	2	2	2	3	2	5	2	5	3	Archaea; Euryarchaeota; Halobacteria; Halobacteriales; Haloarculaceae; Haloarcula; Haloarcula sp. Atlit-47R
326	2	10	12	11	5	20	7	1	6	6	3	9	8	9	4	8	5	4	4	4	15	3	6	4	13	4	14	9	7	5	9	7	Archaea; Euryarchaeota; Halobacteria; Halobacteriales; Haloarculaceae; Haloarcula; Haloarcula sp. Atlit-7R
327	83	101	135	114	95	310	104	62	49	59	54	133	99	113	109	95	113	122	111	91	144	57	55	73	104	105	114	120	117	158	110	95	Archaea; Euryarchaeota; Halobacteria; Halobacteriales; Haloarculaceae; Haloarcula; Haloarcula sp. CBA1115
328	5	8	8	6	8	16	12	0	2	4	7	17	13	14	16	13	6	4	1	5	9	5	4	3	7	7	4	4	9	5	9	7	Archaea; Euryarchaeota; Halobacteria; Halobacteriales; Haloarculaceae; Haloarcula; Haloarcula sp. CBA1127
329	1	2	2	4	4	13	5	2	0	3	0	11	9	5	12	4	10	4	9	8	7	5	2	9	8	3	3	8	4	4	5	6	Archaea; Euryarchaeota; Halobacteria; Halobacteriales; Haloarculaceae; Haloarcula; Haloarcula sp. D1
330	19	37	20	29	20	50	36	18	12	14	13	35	15	34	30	25	27	28	24	21	47	16	11	15	19	19	27	24	23	26	34	17	Archaea; Euryarchaeota; Halobacteria; Halobacteriales; Haloarculaceae; Haloarcula; Haloarcula sp. MD-130
331	328	381	570	538	354	1177	385	174	254	237	233	584	370	405	387	474	455	456	404	367	514	275	198	259	482	343	428	505	402	518	417	453	Archaea; Euryarchaeota; Halobacteria; Halobacteriales; Haloarculaceae; Haloarcula; Haloarcula taiwanensis
332	12	15	14	18	15	51	21	5	6	14	8	23	18	14	23	19	17	18	14	16	24	11	8	14	18	6	16	16	23	16	13	18	Archaea; Euryarchaeota; Halobacteria; Halobacteriales; Haloarculaceae; Haloarcula; Haloarcula vallismortis
333	439	567	709	835	485	1703	550	302	324	354	372	880	605	595	602	638	615	642	559	529	755	423	291	360	695	508	609	683	563	698	608	696	Archaea; Euryarchaeota; Halobacteria; Halobacteriales; Haloarculaceae; Haloarcula; NA
334	2	0	0	0	0	0	0	0	0	0	1	0	0	1	0	0	0	0	0	0	0	0	0	0	0	0	0	0	0	0	0	0	Archaea; Euryarchaeota; Halobacteria; Halobacteriales; Haloarculaceae; Halomicroarcula; Halomicroarcula pellucida
335	1	0	0	0	2	0	0	0	0	0	0	0	0	0	0	0	0	0	0	0	2	0	0	0	0	0	0	3	0	0	0	0	Archaea; Euryarchaeota; Halobacteria; Halobacteriales; Haloarculaceae; Halomicroarcula; Halomicroarcula salina
336	1	0	2	0	0	1	0	0	1	1	0	0	1	0	0	0	0	0	1	0	0	2	0	0	0	0	0	0	1	0	3	0	Archaea; Euryarchaeota; Halobacteria; Halobacteriales; Haloarculaceae; Halomicroarcula; Halomicroarcula sp.
337	49	46	52	63	54	150	52	30	31	28	32	70	60	53	56	87	58	43	53	53	48	39	32	47	74	49	42	69	48	60	74	63	Archaea; Euryarchaeota; Halobacteria; Halobacteriales; Haloarculaceae; Halomicroarcula; Halomicroarcula sp. LR21
338	9	13	28	24	11	57	13	14	6	10	8	14	14	14	14	19	23	25	15	11	21	18	9	10	19	15	18	26	13	23	22	16	Archaea; Euryarchaeota; Halobacteria; Halobacteriales; Haloarculaceae; Halomicrobium; Halomicrobium katesii
339	4	6	3	2	0	8	5	1	3	0	2	1	1	0	1	5	1	1	6	2	4	3	0	0	5	1	2	4	4	6	0	2	Archaea; Euryarchaeota; Halobacteria; Halobacteriales; Haloarculaceae; Halomicrobium; Halomicrobium mukohataei
340	43	45	55	70	23	143	44	17	24	19	21	68	48	33	48	53	61	60	44	31	77	32	20	36	53	37	29	62	45	70	48	51	Archaea; Euryarchaeota; Halobacteria; Halobacteriales; Haloarculaceae; Halomicrobium; Halomicrobium zhouii
341	478	709	909	875	540	2055	704	356	348	357	425	983	618	727	699	773	738	710	672	582	802	452	330	436	792	595	706	819	693	864	714	719	Archaea; Euryarchaeota; Halobacteria; Halobacteriales; Haloarculaceae; Halomicrobium; NA
342	16	25	47	44	23	74	21	8	9	26	21	36	34	39	28	25	31	24	25	24	34	16	20	26	30	22	26	27	28	30	31	29	Archaea; Euryarchaeota; Halobacteria; Halobacteriales; Haloarculaceae; Halorhabdus; Halorhabdus rudnickae
343	29	24	28	44	29	82	19	23	11	18	23	37	33	32	42	42	35	26	25	28	35	29	17	16	30	25	33	55	38	42	32	24	Archaea; Euryarchaeota; Halobacteria; Halobacteriales; Haloarculaceae; Halorhabdus; Halorhabdus sp. H27
344	417	494	567	702	328	1349	431	260	278	280	282	741	473	423	447	495	488	545	494	433	685	302	240	301	516	391	497	517	493	564	550	514	Archaea; Euryarchaeota; Halobacteria; Halobacteriales; Haloarculaceae; Halorhabdus; Halorhabdus tiamatea
345	350	441	562	610	339	1360	480	250	242	254	276	555	368	447	501	511	490	560	445	385	542	287	210	312	455	449	505	468	414	567	495	438	Archaea; Euryarchaeota; Halobacteria; Halobacteriales; Haloarculaceae; Halorhabdus; Halorhabdus utahensis
346	32	47	44	60	28	151	51	28	30	24	41	66	57	48	40	42	63	47	44	47	61	22	30	33	77	58	57	81	58	71	88	74	Archaea; Euryarchaeota; Halobacteria; Halobacteriales; Haloarculaceae; Halorhabdus; NA
347	15	24	27	44	32	87	31	8	10	16	33	45	18	28	34	44	32	21	24	25	56	35	23	16	38	17	37	36	30	34	32	35	Archaea; Euryarchaeota; Halobacteria; Halobacteriales; Haloarculaceae; Halorientalis; Halorientalis persicus
348	16	24	38	52	17	112	40	17	17	21	18	40	35	28	36	39	28	49	21	35	40	33	20	19	29	30	33	39	31	30	37	37	Archaea; Euryarchaeota; Halobacteria; Halobacteriales; Haloarculaceae; Halorientalis; Halorientalis regularis
349	27	18	44	47	29	118	20	10	27	13	15	45	34	45	42	35	26	35	27	38	31	19	20	26	20	25	34	29	40	23	44	47	Archaea; Euryarchaeota; Halobacteria; Halobacteriales; Haloarculaceae; Halorientalis; Halorientalis sp. F13-25
350	530	774	1013	1065	548	2257	702	335	448	411	485	983	666	708	712	764	863	827	760	609	861	425	347	474	802	627	834	867	707	1035	758	699	Archaea; Euryarchaeota; Halobacteria; Halobacteriales; Haloarculaceae; Halorientalis; Halorientalis sp. IM1011
351	13	18	21	41	15	88	21	15	9	18	14	41	15	22	19	28	16	19	13	22	39	14	13	13	32	27	33	31	30	23	22	19	Archaea; Euryarchaeota; Halobacteria; Halobacteriales; Haloarculaceae; Halorientalis; NA
352	26	41	62	89	43	149	37	27	32	28	30	67	47	33	59	47	43	41	41	38	52	33	25	27	47	54	46	56	41	58	44	48	Archaea; Euryarchaeota; Halobacteria; Halobacteriales; Haloarculaceae; Halosimplex; Halosimplex carlsbadense
353	43	41	60	90	44	140	57	22	28	30	30	70	56	55	62	59	52	52	54	60	81	36	32	31	78	50	60	64	74	73	72	51	Archaea; Euryarchaeota; Halobacteria; Halobacteriales; Haloarculaceae; Halosimplex; Halosimplex sp. TH32
354	53	66	59	55	35	186	56	39	35	47	40	88	69	60	69	70	54	60	60	51	90	39	35	51	72	59	56	99	59	71	90	84	Archaea; Euryarchaeota; Halobacteria; Halobacteriales; Haloarculaceae; Halosimplex; Halosimplex sp. YPL4
355	9	10	21	21	11	46	14	5	10	8	10	15	15	22	15	11	9	14	4	9	16	12	6	14	15	12	13	29	9	20	16	19	Archaea; Euryarchaeota; Halobacteria; Halobacteriales; Haloarculaceae; Halosimplex; NA
356	459	569	736	763	431	1705	545	292	309	327	357	879	470	567	572	631	608	623	593	473	731	391	268	355	668	492	610	627	584	778	639	577	Archaea; Euryarchaeota; Halobacteria; Halobacteriales; Haloarculaceae; NA; Haloarculaceae archaeon HArcel1
357	69	54	77	104	60	155	54	34	33	41	35	89	56	57	70	62	64	49	55	61	81	29	30	42	71	81	73	69	77	109	85	69	Archaea; Euryarchaeota; Halobacteria; Halobacteriales; Haloarculaceae; NA; NA
358	15	33	16	28	12	51	18	19	14	8	13	32	21	22	12	26	18	29	18	13	21	19	15	7	29	24	24	22	18	27	26	22	Archaea; Euryarchaeota; Halobacteria; Halobacteriales; Haloarculaceae; Natronomonas; NA
359	423	528	713	764	415	1689	592	265	314	323	328	760	469	534	616	520	575	582	499	492	684	364	258	316	579	472	528	602	485	628	576	553	Archaea; Euryarchaeota; Halobacteria; Halobacteriales; Haloarculaceae; Natronomonas; Natronomonas moolapensis
360	323	407	509	573	272	1095	424	250	223	237	247	599	350	429	439	421	444	487	424	349	566	296	202	293	487	343	395	470	401	499	463	447	Archaea; Euryarchaeota; Halobacteria; Halobacteriales; Haloarculaceae; Natronomonas; Natronomonas pharaonis
361	15	2	12	4	16	20	4	5	1	10	9	8	15	15	6	4	14	17	7	5	12	6	8	4	4	4	9	7	3	12	10	12	Archaea; Euryarchaeota; Halobacteria; Halobacteriales; Haloarculaceae; Natronomonas; Natronomonas sp. CBA1133
362	8	14	8	7	9	20	14	4	12	3	5	9	8	8	6	12	9	17	5	7	9	9	2	4	10	2	9	7	8	6	10	17	Archaea; Euryarchaeota; Halobacteria; Halobacteriales; Haloarculaceae; Natronomonas; Natronomonas sp. CBA1134
363	22	19	42	37	27	94	39	12	17	23	19	43	23	39	34	30	28	19	23	27	40	14	21	15	22	46	32	34	31	31	45	51	Archaea; Euryarchaeota; Halobacteria; Halobacteriales; Haloarculaceae; Natronomonas; Natronomonas sp. F20-122
364	12	25	14	31	28	97	28	18	8	17	7	40	26	20	31	22	22	24	13	19	24	24	14	24	29	25	36	30	29	51	25	33	Archaea; Euryarchaeota; Halobacteria; Halobacteriales; Halobacteriaceae; Haladaptatus; Haladaptatus cibarius
365	36	44	31	56	20	96	54	20	27	25	27	65	51	38	33	53	18	36	54	27	55	26	26	22	51	41	44	48	44	45	37	40	Archaea; Euryarchaeota; Halobacteria; Halobacteriales; Halobacteriaceae; Haladaptatus; Haladaptatus litoreus
366	13	19	27	38	16	67	25	8	9	24	11	47	24	26	32	53	32	41	27	9	28	14	12	17	22	20	17	33	29	41	33	23	Archaea; Euryarchaeota; Halobacteria; Halobacteriales; Halobacteriaceae; Haladaptatus; Haladaptatus paucihalophilus
367	51	72	99	129	74	247	69	31	47	45	45	104	92	88	71	95	102	102	57	73	92	47	41	54	89	83	67	87	81	80	95	96	Archaea; Euryarchaeota; Halobacteria; Halobacteriales; Halobacteriaceae; Haladaptatus; Haladaptatus sp. R4
368	21	43	42	44	20	87	35	14	8	10	28	43	39	25	17	32	21	37	25	17	37	20	13	13	41	25	25	37	30	29	47	34	Archaea; Euryarchaeota; Halobacteria; Halobacteriales; Halobacteriaceae; Haladaptatus; Haladaptatus sp. W1
369	45	64	93	95	54	218	57	32	38	49	36	95	78	61	65	71	80	79	62	62	104	38	43	43	99	68	69	75	55	78	73	84	Archaea; Euryarchaeota; Halobacteria; Halobacteriales; Halobacteriaceae; Haladaptatus; NA
370	502	642	782	832	461	1909	642	297	344	356	407	872	592	577	619	685	659	692	605	507	753	379	278	475	644	555	631	764	672	838	616	689	Archaea; Euryarchaeota; Halobacteria; Halobacteriales; Halobacteriaceae; Halalkalicoccus; Halalkalicoccus jeotgali
371	19	26	43	38	25	99	32	23	35	31	21	67	32	43	36	69	42	46	32	21	45	28	19	28	35	43	42	44	53	52	49	42	Archaea; Euryarchaeota; Halobacteria; Halobacteriales; Halobacteriaceae; Halalkalicoccus; Halalkalicoccus paucihalophilus
372	20	43	40	48	38	113	30	18	27	37	25	63	42	38	43	54	39	45	29	30	53	39	28	22	51	37	36	50	34	59	35	41	Archaea; Euryarchaeota; Halobacteria; Halobacteriales; Halobacteriaceae; Halalkalicoccus; Halalkalicoccus sp. GSM28
373	6	9	22	24	11	48	15	3	5	11	12	32	18	23	19	25	8	16	7	19	19	10	8	12	25	6	18	28	22	20	15	16	Archaea; Euryarchaeota; Halobacteria; Halobacteriales; Halobacteriaceae; Halalkalicoccus; NA
374	281	339	420	404	243	949	308	143	214	188	218	493	296	338	355	350	323	354	334	286	455	238	179	213	347	298	337	384	345	495	356	382	Archaea; Euryarchaeota; Halobacteria; Halobacteriales; Halobacteriaceae; Halanaeroarchaeum; Halanaeroarchaeum sulfurireducens
375	30	51	43	60	26	141	48	13	30	30	24	53	42	63	41	50	45	41	49	40	58	35	10	26	61	35	47	35	50	68	71	46	Archaea; Euryarchaeota; Halobacteria; Halobacteriales; Halobacteriaceae; Halarchaeum; Halarchaeum acidiphilum
376	18	32	31	36	19	92	34	14	25	27	11	46	39	29	47	45	33	32	34	26	38	19	11	32	50	27	37	33	40	46	36	32	Archaea; Euryarchaeota; Halobacteria; Halobacteriales; Halobacteriaceae; Halarchaeum; Halarchaeum sp. CBA1220
377	2	5	1	4	6	12	1	1	0	0	0	1	5	2	1	8	4	6	1	3	2	1	3	3	4	5	0	2	5	3	3	3	Archaea; Euryarchaeota; Halobacteria; Halobacteriales; Halobacteriaceae; Halarchaeum; NA
378	26	55	53	77	51	134	38	23	23	39	21	90	43	49	58	47	29	42	54	50	55	42	19	31	48	38	44	54	62	55	66	40	Archaea; Euryarchaeota; Halobacteria; Halobacteriales; Halobacteriaceae; Haloarchaeobius; Haloarchaeobius iranensis
379	611	800	990	1057	561	2228	786	384	434	410	503	1022	664	788	673	764	795	830	723	618	938	475	338	495	884	677	815	811	708	976	805	813	Archaea; Euryarchaeota; Halobacteria; Halobacteriales; Halobacteriaceae; Halobacterium; Halobacterium hubeiense
380	34	41	33	47	37	86	36	14	16	20	27	60	35	38	35	38	37	26	35	35	55	23	17	27	58	21	39	42	37	47	44	31	Archaea; Euryarchaeota; Halobacteria; Halobacteriales; Halobacteriaceae; Halobacterium; Halobacterium jilantaiense
381	1	0	1	1	0	1	0	0	0	0	0	0	0	0	3	0	0	0	0	0	0	0	0	0	1	0	2	1	0	0	0	0	Archaea; Euryarchaeota; Halobacteria; Halobacteriales; Halobacteriaceae; Halobacterium; Halobacterium noricense
382	502	662	804	926	494	1890	602	340	337	348	393	900	554	615	632	654	672	700	642	549	780	365	281	352	651	521	655	727	622	801	666	691	Archaea; Euryarchaeota; Halobacteria; Halobacteriales; Halobacteriaceae; Halobacterium; Halobacterium salinarum
383	10	21	17	21	16	58	18	8	8	11	9	18	20	12	13	18	15	13	9	12	18	11	10	15	22	16	13	11	12	31	22	11	Archaea; Euryarchaeota; Halobacteria; Halobacteriales; Halobacteriaceae; Halobacterium; Halobacterium sp. CBA1132
384	488	682	948	974	532	2029	716	358	435	393	436	986	656	694	690	799	761	767	741	638	912	510	319	405	836	650	739	790	764	948	773	730	Archaea; Euryarchaeota; Halobacteria; Halobacteriales; Halobacteriaceae; Halobacterium; Halobacterium sp. DL1
385	3	16	4	17	5	13	7	3	1	3	5	9	4	9	3	5	10	1	5	8	6	1	1	4	12	5	6	12	7	4	2	11	Archaea; Euryarchaeota; Halobacteria; Halobacteriales; Halobacteriaceae; Halobacterium; Halobacterium sp. GN101
386	41	53	81	91	52	184	55	27	39	38	49	82	52	67	50	80	49	62	46	53	84	36	25	28	65	49	70	81	68	93	72	58	Archaea; Euryarchaeota; Halobacteria; Halobacteriales; Halobacteriaceae; Halobacterium; NA
387	6	0	5	4	1	12	0	1	0	1	0	2	0	1	0	2	0	0	0	0	1	2	0	0	0	1	0	0	1	2	1	0	Archaea; Euryarchaeota; Halobacteria; Halobacteriales; Halobacteriaceae; Halobacterium; uncultured Halobacterium sp.
388	368	373	509	518	360	1208	397	193	225	225	241	624	359	391	418	448	421	481	439	361	582	307	233	321	467	412	400	478	445	500	504	485	Archaea; Euryarchaeota; Halobacteria; Halobacteriales; Halobacteriaceae; Halodesulfurarchaeum; Halodesulfurarchaeum formicicum
389	42	45	58	55	31	127	40	22	19	36	22	58	65	43	42	55	36	54	58	43	59	55	24	27	41	40	52	54	50	68	50	36	Archaea; Euryarchaeota; Halobacteria; Halobacteriales; Halobacteriaceae; Halomarina; Halomarina oriensis
390	17	33	51	46	34	84	39	13	26	24	23	32	32	31	42	44	35	44	39	20	61	22	19	15	36	28	36	37	32	52	43	47	Archaea; Euryarchaeota; Halobacteria; Halobacteriales; Halobacteriaceae; Halorussus; Halorussus amylolyticus
391	27	50	47	71	33	143	54	23	30	20	19	63	52	49	40	44	50	35	38	37	67	35	24	20	54	54	64	77	56	57	48	59	Archaea; Euryarchaeota; Halobacteria; Halobacteriales; Halobacteriaceae; Halorussus; Halorussus rarus
392	32	50	38	59	30	127	57	18	22	37	30	81	38	53	51	65	38	47	36	41	35	33	25	28	61	32	33	41	47	46	58	49	Archaea; Euryarchaeota; Halobacteria; Halobacteriales; Halobacteriaceae; Halorussus; Halorussus ruber
393	28	41	50	67	28	112	45	18	21	12	21	37	41	36	34	46	31	44	36	30	55	23	18	36	54	33	41	53	33	38	53	46	Archaea; Euryarchaeota; Halobacteria; Halobacteriales; Halobacteriaceae; Halorussus; Halorussus salinus
394	4	0	1	1	0	1	1	1	0	0	2	1	1	0	2	0	0	1	0	0	0	0	1	0	2	0	1	1	0	0	1	0	Archaea; Euryarchaeota; Halobacteria; Halobacteriales; Halobacteriaceae; Halorussus; Halorussus sp.
395	21	38	59	46	29	102	40	12	17	25	18	49	37	47	31	37	36	40	34	32	34	16	24	26	28	46	30	40	39	37	57	47	Archaea; Euryarchaeota; Halobacteria; Halobacteriales; Halobacteriaceae; Halorussus; Halorussus sp. HD8-51
396	22	58	47	55	35	108	38	20	20	24	23	46	42	50	38	41	31	54	36	41	49	29	22	27	50	55	55	40	55	54	41	32	Archaea; Euryarchaeota; Halobacteria; Halobacteriales; Halobacteriaceae; Halorussus; Halorussus sp. HD8-83
397	3	5	4	13	5	18	2	3	1	1	3	4	9	6	9	6	6	0	10	7	5	2	7	3	8	5	7	7	9	6	1	5	Archaea; Euryarchaeota; Halobacteria; Halobacteriales; Halobacteriaceae; Halorussus; Halorussus sp. LYG-36
398	468	594	749	833	494	1728	587	299	353	383	360	853	566	611	620	617	748	657	611	526	778	465	303	439	662	529	611	682	671	880	700	636	Archaea; Euryarchaeota; Halobacteria; Halobacteriales; Halobacteriaceae; Halorussus; Halorussus sp. RC-68
399	38	40	44	60	39	128	29	19	34	33	28	71	50	31	43	67	38	42	41	41	55	24	15	23	51	37	42	57	40	54	49	39	Archaea; Euryarchaeota; Halobacteria; Halobacteriales; Halobacteriaceae; Halorussus; NA
400	22	46	41	49	20	106	29	17	17	34	23	57	26	49	38	25	31	27	16	23	44	25	20	23	34	19	33	33	39	57	26	51	Archaea; Euryarchaeota; Halobacteria; Halobacteriales; Halobacteriaceae; Halostella; Halostella salina
401	33	26	39	57	32	104	37	20	20	30	20	42	36	35	29	30	45	43	31	25	65	25	15	26	47	35	29	51	41	46	50	52	Archaea; Euryarchaeota; Halobacteria; Halobacteriales; Halobacteriaceae; Halostella; Halostella sp. DLLS-108
402	36	41	50	52	27	103	47	22	30	22	39	67	54	47	51	56	42	40	50	39	75	24	24	37	61	61	51	38	63	73	63	50	Archaea; Euryarchaeota; Halobacteria; Halobacteriales; Halobacteriaceae; Halostella; Halostella sp. LT12
403	17	32	43	35	28	65	34	21	17	21	11	48	20	26	24	44	25	33	35	23	19	21	14	16	30	28	30	36	27	29	31	29	Archaea; Euryarchaeota; Halobacteria; Halobacteriales; Halobacteriaceae; Halostella; Halostella sp. LYG-109
404	5	8	7	10	8	23	13	4	9	6	8	18	14	15	11	6	8	7	7	10	6	6	4	9	9	7	10	10	11	11	10	9	Archaea; Euryarchaeota; Halobacteria; Halobacteriales; Halobacteriaceae; Halostella; NA
405	39	33	48	58	29	102	50	25	22	33	27	58	43	41	39	40	34	47	32	45	69	44	17	39	43	40	48	51	31	55	43	49	Archaea; Euryarchaeota; Halobacteria; Halobacteriales; Halobacteriaceae; Halovenus; Halovenus aranensis
406	1	0	3	2	1	23	0	1	0	3	0	2	7	2	1	2	2	7	3	5	2	5	2	8	10	3	3	6	4	4	3	7	Archaea; Euryarchaeota; Halobacteria; Halobacteriales; Halobacteriaceae; Halovenus; Halovenus rubra
407	2	0	0	0	0	0	0	0	0	0	0	0	0	0	0	0	0	0	0	0	0	0	0	0	0	0	0	0	0	0	0	0	Archaea; Euryarchaeota; Halobacteria; Halobacteriales; Halobacteriaceae; NA; haloarchaeon CDRi50
408	12	17	9	21	16	56	17	6	12	16	8	27	33	21	30	22	26	51	28	21	17	22	22	32	26	11	16	29	15	19	12	20	Archaea; Euryarchaeota; Halobacteria; Halobacteriales; Halobacteriaceae; NA; Halobacteriaceae archaeon SHR37
409	31	30	57	70	49	123	49	17	28	31	23	53	38	56	54	61	42	49	48	59	58	38	35	37	55	42	53	50	60	59	64	63	Archaea; Euryarchaeota; Halobacteria; Halobacteriales; Halobacteriaceae; NA; Halobacteriaceae bacterium SHR40
410	14	23	27	18	29	62	26	13	19	27	12	34	19	30	20	34	24	15	11	28	32	15	14	10	33	24	33	28	24	24	19	34	Archaea; Euryarchaeota; Halobacteria; Halobacteriales; Halobacteriaceae; NA; NA
411	24	26	23	55	27	90	25	10	15	31	17	62	21	38	30	46	28	34	20	23	44	15	24	26	45	21	21	33	26	36	41	40	Archaea; Euryarchaeota; Halobacteria; Halobacteriales; Halobacteriaceae; Natronoarchaeum; Natronoarchaeum philippinense
412	42	24	17	30	37	78	39	18	10	18	24	59	41	31	41	27	23	37	32	22	38	21	25	23	47	29	23	39	31	40	43	38	Archaea; Euryarchaeota; Halobacteria; Halobacteriales; Halobacteriaceae; NA; uncultured haloarchaeon
413	8	13	13	11	6	21	5	9	2	4	3	13	4	4	6	11	16	10	5	3	10	5	5	4	6	6	7	7	8	11	5	11	Archaea; Euryarchaeota; Halobacteria; Halobacteriales; Halobacteriaceae; NA; uncultured haloarchaeon FLAS10H9
414	29	31	38	52	13	78	23	19	15	17	12	44	16	24	21	29	30	36	27	29	50	30	12	23	26	30	26	28	22	36	24	26	Archaea; Euryarchaeota; Halobacteria; Halobacteriales; Halococcaceae; Halococcus; Halococcus agarilyticus
415	44	34	34	53	30	112	42	29	19	31	17	63	41	51	37	42	35	40	39	40	48	20	21	48	45	41	37	49	41	40	51	42	Archaea; Euryarchaeota; Halobacteria; Halobacteriales; Halococcaceae; Halococcus; Halococcus hamelinensis
416	7	20	26	20	7	46	13	9	21	8	3	18	13	28	19	21	11	14	16	11	16	14	6	7	13	20	18	22	28	13	24	18	Archaea; Euryarchaeota; Halobacteria; Halobacteriales; Halococcaceae; Halococcus; Halococcus morrhuae
417	21	29	21	41	27	73	32	14	14	24	19	49	19	24	28	30	26	30	14	20	23	21	18	17	33	18	32	27	28	35	30	29	Archaea; Euryarchaeota; Halobacteria; Halobacteriales; Halococcaceae; Halococcus; Halococcus saccharolyticus
418	35	30	44	49	33	113	33	15	19	19	18	53	36	42	42	42	37	51	39	30	35	26	10	19	25	32	31	36	48	45	54	33	Archaea; Euryarchaeota; Halobacteria; Halobacteriales; Halococcaceae; Halococcus; Halococcus salifodinae
419	33	55	62	80	36	135	42	30	23	36	24	60	59	41	55	52	55	53	33	45	59	31	31	30	51	57	56	60	72	72	80	77	Archaea; Euryarchaeota; Halobacteria; Halobacteriales; Halococcaceae; Halococcus; Halococcus sediminicola
420	29	35	39	36	21	95	39	21	17	25	19	53	25	41	32	43	34	38	42	30	62	19	14	23	33	31	30	40	29	36	35	26	Archaea; Euryarchaeota; Halobacteria; Halobacteriales; Halococcaceae; Halococcus; Halococcus sp. IIIV-5B
421	25	21	16	31	14	48	27	18	8	14	17	39	38	23	26	21	31	27	24	24	30	13	11	17	21	21	25	35	27	32	23	16	Archaea; Euryarchaeota; Halobacteria; Halobacteriales; Halococcaceae; Halococcus; Halococcus thailandensis
422	41	51	67	99	38	188	60	24	34	27	29	84	56	60	65	82	73	67	59	48	63	49	42	33	52	44	70	78	88	77	71	73	Archaea; Euryarchaeota; Halobacteria; Halobacteriales; Halococcaceae; Halococcus; NA
423	1	0	0	3	0	0	0	1	0	0	0	0	0	0	0	1	2	0	3	1	0	0	0	1	0	0	1	0	0	0	0	0	Archaea; Euryarchaeota; Halobacteria; Halobacteriales; Halococcaceae; Halococcus; uncultured Halococcus sp.
424	3	5	3	3	1	8	4	1	1	1	1	2	1	9	5	9	5	6	2	2	6	3	5	6	3	5	5	3	2	10	7	6	Archaea; Euryarchaeota; Halobacteria; Halobacteriales; NA; NA; haloarchaeon 3A1_DGR
425	18	23	29	13	14	60	18	12	6	21	5	35	10	23	16	24	13	17	13	20	24	19	13	4	41	26	23	13	10	23	26	23	Archaea; Euryarchaeota; Halobacteria; Halobacteriales; NA; NA; haloarchaeon TuA4
426	16	13	21	29	12	52	13	5	17	7	6	20	19	15	13	18	16	16	12	15	15	11	9	14	25	20	16	14	19	17	24	15	Archaea; Euryarchaeota; Halobacteria; Halobacteriales; NA; NA; Halobacteriales archaeon QH_10_65_19
427	13	21	27	31	15	42	18	12	11	14	9	25	23	25	18	28	12	18	19	16	25	15	10	12	18	18	22	24	26	25	18	25	Archaea; Euryarchaeota; Halobacteria; Halobacteriales; NA; NA; Halobacteriales archaeon QH_10_67_13
428	21	34	28	43	21	87	25	12	24	12	20	38	31	27	25	34	20	24	42	18	26	26	18	22	37	22	36	37	24	34	40	31	Archaea; Euryarchaeota; Halobacteria; Halobacteriales; NA; NA; Halobacteriales archaeon QH_10_67_22
429	20	31	34	38	25	77	27	17	11	12	13	34	38	43	23	26	29	30	27	25	35	16	24	31	38	54	32	35	44	45	35	40	Archaea; Euryarchaeota; Halobacteria; Halobacteriales; NA; NA; Halobacteriales archaeon QH_10_70_21
430	4	8	10	9	4	23	7	7	3	5	6	10	7	6	10	5	7	7	8	5	12	3	4	3	13	8	11	11	7	9	13	7	Archaea; Euryarchaeota; Halobacteria; Halobacteriales; NA; NA; Halobacteriales archaeon QH_1_68_42
431	12	31	34	32	18	60	17	9	13	15	20	46	21	14	27	25	24	24	26	18	34	13	13	11	28	34	26	39	34	34	23	27	Archaea; Euryarchaeota; Halobacteria; Halobacteriales; NA; NA; Halobacteriales archaeon QH_2_65_14
432	1	0	10	7	5	5	6	2	3	0	4	0	7	4	3	3	6	6	1	7	3	3	1	3	1	9	3	1	1	6	5	5	Archaea; Euryarchaeota; Halobacteria; Halobacteriales; NA; NA; Halobacteriales archaeon QH_2_66_30
433	7	13	18	14	12	36	17	4	5	16	5	21	18	16	8	13	15	21	9	5	20	8	7	10	21	13	14	23	28	19	17	16	Archaea; Euryarchaeota; Halobacteria; Halobacteriales; NA; NA; Halobacteriales archaeon QH_3_68_24
434	35	59	79	79	47	184	73	22	40	32	30	81	53	70	63	82	67	56	57	32	75	61	36	56	91	58	70	86	64	80	72	68	Archaea; Euryarchaeota; Halobacteria; Halobacteriales; NA; NA; Halobacteriales archaeon QH_6_64_20
435	3	2	8	2	3	12	2	0	1	4	1	5	5	4	6	7	3	4	2	1	3	1	3	3	0	3	3	6	1	7	2	5	Archaea; Euryarchaeota; Halobacteria; Halobacteriales; NA; NA; Halobacteriales archaeon QH_6_66_25
436	3	9	12	14	7	34	10	1	10	4	7	11	6	5	11	12	3	6	6	3	7	10	4	7	11	8	7	8	7	15	8	11	Archaea; Euryarchaeota; Halobacteria; Halobacteriales; NA; NA; Halobacteriales archaeon QH_6_68_27
437	2	2	8	13	4	11	2	6	1	1	2	8	3	1	2	2	4	2	2	1	5	4	3	2	3	2	0	2	4	3	0	2	Archaea; Euryarchaeota; Halobacteria; Halobacteriales; NA; NA; Halobacteriales archaeon QH_7_65_31
438	10	19	23	28	17	66	28	11	6	16	14	38	15	35	18	24	21	24	13	16	21	10	17	10	25	16	17	29	24	23	19	19	Archaea; Euryarchaeota; Halobacteria; Halobacteriales; NA; NA; Halobacteriales archaeon QH_7_66_36
439	2	6	6	2	3	2	3	1	2	2	5	11	4	5	2	1	13	3	4	5	10	3	4	1	5	11	5	6	5	10	9	6	Archaea; Euryarchaeota; Halobacteria; Halobacteriales; NA; NA; Halobacteriales archaeon QH_7_66_37
440	1	7	3	3	4	12	1	2	4	1	3	2	4	8	7	1	6	6	1	6	5	0	3	6	3	4	7	5	5	10	5	0	Archaea; Euryarchaeota; Halobacteria; Halobacteriales; NA; NA; Halobacteriales archaeon QH_7_68_42
441	7	15	31	27	24	82	10	6	8	4	7	27	13	17	19	20	29	19	14	17	18	10	4	13	19	16	21	10	18	20	18	19	Archaea; Euryarchaeota; Halobacteria; Halobacteriales; NA; NA; Halobacteriales archaeon QH_7_69_31
442	22	28	41	49	25	109	38	18	24	20	23	36	39	31	30	38	31	28	35	19	39	22	22	28	28	29	35	40	54	32	29	34	Archaea; Euryarchaeota; Halobacteria; Halobacteriales; NA; NA; Halobacteriales archaeon QH_8_64_26
443	5	11	15	15	11	19	5	4	3	6	2	12	3	6	13	11	6	8	3	11	7	2	2	3	8	4	3	16	11	5	6	16	Archaea; Euryarchaeota; Halobacteria; Halobacteriales; NA; NA; Halobacteriales archaeon QH_8_67_27
444	7	16	17	27	7	41	6	8	9	5	6	10	9	11	10	12	9	18	11	3	12	5	4	10	20	7	13	12	6	16	17	12	Archaea; Euryarchaeota; Halobacteria; Halobacteriales; NA; NA; Halobacteriales archaeon QH_8_67_36
445	6	6	8	6	5	16	6	3	2	2	3	5	8	6	4	5	2	3	12	3	7	11	3	3	4	2	6	8	7	5	1	10	Archaea; Euryarchaeota; Halobacteria; Halobacteriales; NA; NA; Halobacteriales archaeon QH_8_68_33
446	4	3	8	7	4	17	6	2	0	4	3	10	3	8	4	7	5	13	7	3	2	5	0	2	7	1	9	6	1	6	4	2	Archaea; Euryarchaeota; Halobacteria; Halobacteriales; NA; NA; Halobacteriales archaeon QH_9_66_26
447	28	59	69	63	22	144	53	24	14	16	18	67	28	51	47	43	32	55	33	32	53	18	18	22	41	26	32	36	40	46	49	41	Archaea; Euryarchaeota; Halobacteria; Halobacteriales; NA; NA; Halobacteriales archaeon QS_1_67_19
448	31	40	58	50	31	123	40	15	23	31	26	41	30	42	24	38	46	41	40	28	40	28	25	33	47	21	44	52	37	43	41	47	Archaea; Euryarchaeota; Halobacteria; Halobacteriales; NA; NA; Halobacteriales archaeon QS_1_68_17
449	46	74	69	103	46	195	66	33	38	28	30	105	46	41	62	76	54	68	47	58	72	38	44	33	63	47	68	88	67	65	71	57	Archaea; Euryarchaeota; Halobacteria; Halobacteriales; NA; NA; Halobacteriales archaeon QS_1_68_20
450	2	3	14	17	9	13	10	2	4	4	5	10	6	6	6	10	7	5	4	3	11	4	3	2	9	6	1	7	6	5	2	5	Archaea; Euryarchaeota; Halobacteria; Halobacteriales; NA; NA; Halobacteriales archaeon QS_1_68_44
451	12	31	26	27	12	41	24	10	3	5	16	32	18	16	18	23	15	26	13	19	12	18	11	9	18	13	39	21	14	14	22	10	Archaea; Euryarchaeota; Halobacteria; Halobacteriales; NA; NA; Halobacteriales archaeon QS_1_69_70
452	15	27	29	39	21	64	19	10	15	14	20	49	26	25	34	18	35	25	19	18	34	20	11	17	29	24	26	31	18	39	23	23	Archaea; Euryarchaeota; Halobacteria; Halobacteriales; NA; NA; Halobacteriales archaeon QS_3_64_16
453	31	10	33	34	24	86	23	6	7	20	14	36	25	27	25	31	35	36	22	24	33	19	23	12	33	25	26	40	28	33	33	25	Archaea; Euryarchaeota; Halobacteria; Halobacteriales; NA; NA; Halobacteriales archaeon QS_4_62_28
454	8	15	18	16	6	32	13	8	3	7	8	19	16	9	13	8	12	11	8	11	13	5	9	12	18	10	11	15	20	12	10	14	Archaea; Euryarchaeota; Halobacteria; Halobacteriales; NA; NA; Halobacteriales archaeon QS_4_66_20
455	14	25	17	31	9	34	24	8	8	14	18	19	21	22	14	24	11	10	17	8	16	8	2	11	21	9	11	17	21	21	15	17	Archaea; Euryarchaeota; Halobacteria; Halobacteriales; NA; NA; Halobacteriales archaeon QS_4_69_225
456	20	45	53	63	27	117	43	14	23	27	16	71	39	59	54	50	39	48	44	33	47	52	19	24	48	29	49	55	48	36	56	46	Archaea; Euryarchaeota; Halobacteria; Halobacteriales; NA; NA; Halobacteriales archaeon QS_4_69_31
457	28	31	49	54	37	101	39	23	26	34	19	55	31	40	28	54	25	41	29	37	60	21	18	24	56	52	40	49	43	62	41	41	Archaea; Euryarchaeota; Halobacteria; Halobacteriales; NA; NA; Halobacteriales archaeon QS_4_69_34
458	38	44	56	70	33	118	34	14	24	15	26	65	38	39	48	35	31	43	48	26	31	25	19	25	30	31	38	60	29	76	43	53	Archaea; Euryarchaeota; Halobacteria; Halobacteriales; NA; NA; Halobacteriales archaeon QS_4_70_19
459	15	18	26	30	7	52	21	7	10	8	4	23	18	24	16	21	25	13	16	10	19	10	2	8	17	13	11	13	10	17	12	16	Archaea; Euryarchaeota; Halobacteria; Halobacteriales; NA; NA; Halobacteriales archaeon QS_5_68_33
460	59	52	90	113	71	202	65	30	51	49	46	102	72	79	70	86	60	68	84	58	71	64	41	51	98	61	81	105	81	111	104	77	Archaea; Euryarchaeota; Halobacteria; Halobacteriales; NA; NA; Halobacteriales archaeon QS_5_70_15
461	25	37	49	41	32	102	38	20	26	32	42	55	46	46	39	56	49	34	29	31	45	16	19	13	53	26	38	56	45	54	46	36	Archaea; Euryarchaeota; Halobacteria; Halobacteriales; NA; NA; Halobacteriales archaeon QS_5_70_17
462	6	19	23	19	18	45	12	7	14	8	8	20	12	15	16	13	20	19	8	16	20	11	11	10	21	12	12	23	18	21	9	22	Archaea; Euryarchaeota; Halobacteria; Halobacteriales; NA; NA; Halobacteriales archaeon QS_6_64_34
463	22	25	46	32	20	93	29	12	14	22	14	39	28	44	34	27	22	38	29	25	47	25	12	18	39	36	33	34	27	29	30	38	Archaea; Euryarchaeota; Halobacteria; Halobacteriales; NA; NA; Halobacteriales archaeon QS_6_71_20
464	12	6	11	6	8	21	6	6	6	9	7	17	14	7	14	15	2	6	10	9	8	5	7	3	6	7	13	16	13	11	10	15	Archaea; Euryarchaeota; Halobacteria; Halobacteriales; NA; NA; Halobacteriales archaeon QS_7_68_65
465	11	9	5	11	9	47	9	1	7	4	3	13	12	11	10	4	21	8	19	12	13	11	9	6	15	15	13	11	8	8	7	9	Archaea; Euryarchaeota; Halobacteria; Halobacteriales; NA; NA; Halobacteriales archaeon QS_7_69_60
466	43	55	53	56	38	152	53	14	29	18	32	71	41	43	41	57	47	44	49	44	60	19	29	26	53	26	32	73	51	51	50	57	Archaea; Euryarchaeota; Halobacteria; Halobacteriales; NA; NA; Halobacteriales archaeon QS_8_65_32
467	60	63	78	94	44	188	48	28	39	37	41	118	41	56	73	71	53	47	54	51	75	44	45	39	90	50	77	91	69	108	66	64	Archaea; Euryarchaeota; Halobacteria; Halobacteriales; NA; NA; Halobacteriales archaeon QS_8_69_26
468	14	9	22	6	9	46	12	2	9	3	9	17	15	13	17	24	10	14	11	10	16	12	4	7	17	13	20	15	16	26	13	13	Archaea; Euryarchaeota; Halobacteria; Halobacteriales; NA; NA; Halobacteriales archaeon QS_8_69_73
469	8	9	5	10	5	33	9	5	6	14	4	23	14	19	8	20	13	7	10	4	8	9	9	0	7	14	14	15	6	19	3	3	Archaea; Euryarchaeota; Halobacteria; Halobacteriales; NA; NA; Halobacteriales archaeon QS_9_67_15
470	9	12	11	22	8	39	9	4	3	8	8	13	7	14	12	15	13	6	5	8	21	13	4	8	7	8	5	13	12	11	13	11	Archaea; Euryarchaeota; Halobacteria; Halobacteriales; NA; NA; Halobacteriales archaeon QS_9_67_17
471	6	20	26	24	11	46	21	10	9	8	11	27	20	18	28	30	17	25	18	16	17	15	15	7	25	21	14	27	27	25	20	29	Archaea; Euryarchaeota; Halobacteria; Halobacteriales; NA; NA; Halobacteriales archaeon QS_9_68_17
472	2	12	7	17	5	16	8	2	7	7	5	9	5	9	6	14	6	9	6	11	7	2	3	5	1	7	3	7	6	4	9	6	Archaea; Euryarchaeota; Halobacteria; Halobacteriales; NA; NA; Halobacteriales archaeon QS_9_68_42
473	7	6	17	17	3	48	13	8	7	7	7	10	12	10	11	7	16	7	12	6	12	8	7	3	16	6	9	10	13	11	13	24	Archaea; Euryarchaeota; Halobacteria; Halobacteriales; NA; NA; Halobacteriales archaeon QS_9_70_65
474	3	7	6	12	3	28	5	4	3	2	6	7	7	7	7	11	3	7	9	4	8	5	2	3	2	10	7	8	6	11	9	7	Archaea; Euryarchaeota; Halobacteria; Halobacteriales; NA; NA; Halobacteriales archaeon SW_10_66_29
475	11	22	33	37	14	56	16	6	10	10	10	24	10	16	19	12	12	15	18	13	27	7	9	15	14	25	9	20	24	26	30	22	Archaea; Euryarchaeota; Halobacteria; Halobacteriales; NA; NA; Halobacteriales archaeon SW_10_68_16
476	5	1	2	4	8	8	7	1	2	0	0	3	4	7	8	2	8	5	5	3	6	6	1	5	4	3	0	14	2	10	2	4	Archaea; Euryarchaeota; Halobacteria; Halobacteriales; NA; NA; Halobacteriales archaeon SW_12_67_38
477	5	11	9	10	10	33	12	8	4	16	12	19	9	18	8	16	12	18	7	14	20	9	6	3	20	10	8	15	10	16	12	17	Archaea; Euryarchaeota; Halobacteria; Halobacteriales; NA; NA; Halobacteriales archaeon SW_12_69_24
478	3	8	1	8	2	11	8	3	6	2	2	11	9	7	7	9	4	2	6	2	8	7	4	3	9	2	5	20	7	13	5	10	Archaea; Euryarchaeota; Halobacteria; Halobacteriales; NA; NA; Halobacteriales archaeon SW_12_71_31
479	8	9	11	18	4	35	14	7	4	6	6	21	9	11	11	16	6	15	8	13	14	6	12	4	11	12	16	9	10	8	9	17	Archaea; Euryarchaeota; Halobacteria; Halobacteriales; NA; NA; Halobacteriales archaeon SW_5_68_122
480	14	16	24	15	9	41	17	9	7	3	14	23	13	12	15	11	9	22	18	17	15	8	4	7	15	14	16	17	16	15	21	21	Archaea; Euryarchaeota; Halobacteria; Halobacteriales; NA; NA; Halobacteriales archaeon SW_5_70_135
481	22	24	18	30	20	55	21	7	10	12	14	39	25	22	21	26	30	27	10	21	29	11	17	13	27	20	29	21	32	33	29	26	Archaea; Euryarchaeota; Halobacteria; Halobacteriales; NA; NA; Halobacteriales archaeon SW_6_65_15
482	3	2	1	5	1	4	0	3	1	3	1	1	4	2	0	7	0	0	0	0	6	1	1	4	2	1	6	1	3	11	3	3	Archaea; Euryarchaeota; Halobacteria; Halobacteriales; NA; NA; Halobacteriales archaeon SW_6_65_46
483	10	17	26	36	11	56	14	8	18	12	18	33	16	23	25	33	17	26	20	15	32	10	4	14	28	17	25	21	22	38	11	16	Archaea; Euryarchaeota; Halobacteria; Halobacteriales; NA; NA; Halobacteriales archaeon SW_7_65_23
484	18	20	45	35	14	71	14	17	23	22	20	41	27	22	24	46	25	26	22	17	25	12	6	15	35	22	37	38	26	38	31	33	Archaea; Euryarchaeota; Halobacteria; Halobacteriales; NA; NA; Halobacteriales archaeon SW_7_68_16
485	4	14	12	29	15	35	12	2	7	11	6	10	12	20	22	12	14	15	10	11	21	11	2	14	9	17	9	31	8	18	19	20	Archaea; Euryarchaeota; Halobacteria; Halobacteriales; NA; NA; Halobacteriales archaeon SW_7_71_33
486	5	8	10	9	5	16	7	5	6	3	2	12	5	7	5	5	8	5	3	6	5	11	2	3	8	8	10	6	10	4	7	3	Archaea; Euryarchaeota; Halobacteria; Halobacteriales; NA; NA; Halobacteriales archaeon SW_8_66_22
487	1	4	6	4	4	23	7	2	1	4	8	10	6	5	3	4	10	6	11	5	7	8	3	3	5	5	9	15	5	8	8	1	Archaea; Euryarchaeota; Halobacteria; Halobacteriales; NA; NA; Halobacteriales archaeon SW_8_68_21
488	2	6	4	5	5	16	6	1	5	0	3	6	5	5	6	3	5	5	4	1	4	3	3	9	8	3	3	8	16	5	7	2	Archaea; Euryarchaeota; Halobacteria; Halobacteriales; NA; NA; Halobacteriales archaeon SW_9_67_24
489	7	12	18	21	17	53	17	4	9	9	13	35	14	22	16	23	18	16	13	21	32	23	7	15	21	18	19	19	21	19	19	19	Archaea; Euryarchaeota; Halobacteria; Halobacteriales; NA; NA; Halobacteriales archaeon SW_9_67_25
490	48	74	94	113	66	248	71	38	32	50	37	94	80	72	70	94	86	72	68	81	98	48	37	53	83	70	52	107	90	99	68	70	Archaea; Euryarchaeota; Halobacteria; Halobacteriales; NA; NA; halophilic archaeon
491	13	40	42	47	34	108	39	12	24	22	23	36	29	33	26	35	32	39	32	22	47	24	22	26	47	27	42	54	44	43	28	54	Archaea; Euryarchaeota; Halobacteria; Halobacteriales; NA; NA; halophilic archaeon J07HB67
492	12	20	18	28	11	57	21	7	13	15	8	25	22	13	27	28	15	19	21	17	21	12	10	6	24	17	27	15	28	40	23	22	Archaea; Euryarchaeota; Halobacteria; Halobacteriales; NA; NA; halophilic archaeon J07HX5
493	35	49	54	67	30	145	40	23	23	22	23	40	37	52	40	37	41	44	37	42	44	39	10	21	51	44	34	46	43	44	42	40	Archaea; Euryarchaeota; Halobacteria; Halobacteriales; NA; NA; halophilic archaeon J07HX64
494	32	59	58	89	41	154	56	21	23	21	24	52	51	45	48	41	55	63	58	44	72	45	27	34	62	47	63	59	52	82	87	53	Archaea; Euryarchaeota; Halobacteria; Halobacteriales; NA; NA; halophilic archaeon LT46
495	8	11	8	23	8	38	16	16	7	5	9	27	14	11	11	16	10	23	12	13	15	12	3	8	11	13	14	15	15	17	8	5	Archaea; Euryarchaeota; Halobacteria; Halobacteriales; NA; NA; halophilic archaeon NEN6
496	38	24	37	53	33	108	31	14	26	19	17	40	31	36	41	33	43	25	40	33	32	22	25	23	49	37	35	52	42	31	32	46	Archaea; Euryarchaeota; Halobacteria; Halobacteriales; NA; NA; halophilic archaeon NEN8
497	31	39	59	46	25	91	38	13	18	19	22	57	41	30	31	42	39	42	33	26	53	26	16	20	30	26	31	40	31	39	38	33	Archaea; Euryarchaeota; Halobacteria; Halobacteriales; NA; NA; halophilic archaeon SHRA6
498	318	441	610	785	336	1401	444	228	233	260	276	660	463	451	460	547	452	430	404	345	570	341	222	342	504	419	454	558	547	625	512	516	Archaea; Euryarchaeota; Halobacteria; Halobacteriales; NA; NA; NA
499	2	0	0	3	2	3	2	1	0	0	1	1	2	0	3	2	0	1	0	0	6	3	2	3	1	2	3	2	1	2	1	1	Archaea; Euryarchaeota; Halobacteria; Halobacteriales; NA; NA; uncultured Halobacteriales archaeon
500	30	35	57	69	23	123	37	22	17	25	25	56	37	45	41	52	35	50	43	32	40	29	28	26	35	35	49	33	33	60	57	42	Archaea; Euryarchaeota; Halobacteria; Haloferacales; Haloferacaceae; Halobellus; Halobellus clavatus
501	713	972	1119	1213	711	2705	877	430	547	579	603	1202	813	961	870	972	920	945	885	752	1157	611	383	550	1000	872	994	1034	909	1161	993	858	Archaea; Euryarchaeota; Halobacteria; Haloferacales; Haloferacaceae; Halobellus; Halobellus limi
502	19	26	41	58	39	120	39	16	12	28	12	53	37	36	45	52	22	42	35	34	47	29	19	26	31	31	36	36	28	59	35	35	Archaea; Euryarchaeota; Halobacteria; Haloferacales; Haloferacaceae; Halobellus; Halobellus rufus
503	27	47	44	74	45	115	38	25	19	30	15	56	47	46	36	54	54	67	50	26	46	47	21	32	49	47	30	32	44	43	49	58	Archaea; Euryarchaeota; Halobacteria; Haloferacales; Haloferacaceae; Halobellus; Halobellus sp. Atlit-31R
504	34	20	28	34	25	98	26	14	13	21	19	56	29	37	32	40	40	40	27	36	25	20	18	38	37	25	16	36	40	33	32	27	Archaea; Euryarchaeota; Halobacteria; Haloferacales; Haloferacaceae; Halobellus; Halobellus sp. Atlit-38R
505	28	39	38	38	24	72	36	10	15	21	12	44	20	32	34	25	26	29	29	23	31	23	15	16	26	25	25	37	28	29	26	34	Archaea; Euryarchaeota; Halobacteria; Haloferacales; Haloferacaceae; Halobellus; Halorubrum sp. ZY8
506	19	15	22	26	14	56	14	14	7	17	11	16	22	18	22	25	12	18	10	9	27	8	2	9	13	11	29	18	12	23	16	15	Archaea; Euryarchaeota; Halobacteria; Haloferacales; Haloferacaceae; Halobellus; NA
507	1	0	0	1	0	0	0	0	0	0	0	1	0	0	0	0	0	0	2	0	0	0	0	0	0	0	0	0	0	1	0	1	Archaea; Euryarchaeota; Halobacteria; Haloferacales; Haloferacaceae; Halobellus; uncultured Halobellus sp.
508	4	7	9	7	5	18	13	5	4	7	10	5	8	8	5	8	8	8	3	5	6	11	7	3	6	3	4	8	10	7	1	3	Archaea; Euryarchaeota; Halobacteria; Haloferacales; Haloferacaceae; Haloferax; Haloferax denitrificans
509	6	7	25	24	13	45	13	5	8	8	10	12	9	9	11	12	11	14	11	11	17	5	18	6	11	7	10	18	14	10	13	14	Archaea; Euryarchaeota; Halobacteria; Haloferacales; Haloferacaceae; Haloferax; Haloferax elongans
510	466	592	789	794	460	1741	628	332	357	310	393	776	537	602	595	606	683	669	647	530	850	378	266	388	701	573	637	717	604	805	711	616	Archaea; Euryarchaeota; Halobacteria; Haloferacales; Haloferacaceae; Haloferax; Haloferax gibbonsii
511	15	25	40	38	28	74	28	16	17	26	16	28	41	33	26	32	22	30	26	29	30	16	19	17	29	22	30	41	23	36	42	34	Archaea; Euryarchaeota; Halobacteria; Haloferacales; Haloferacaceae; Haloferax; Haloferax larsenii
512	5	5	9	7	12	24	2	3	2	7	7	3	9	7	3	5	8	8	10	5	11	6	2	1	2	2	0	1	9	4	3	5	Archaea; Euryarchaeota; Halobacteria; Haloferacales; Haloferacaceae; Haloferax; Haloferax lucentense
513	4	5	9	7	5	25	14	5	5	8	4	11	3	7	10	5	10	10	6	4	9	6	5	5	15	4	9	4	15	8	7	5	Archaea; Euryarchaeota; Halobacteria; Haloferacales; Haloferacaceae; Haloferax; Haloferax massiliensis
514	334	386	456	502	292	1176	385	224	214	220	231	575	371	395	382	439	420	448	392	325	531	261	186	313	418	350	366	518	407	536	480	427	Archaea; Euryarchaeota; Halobacteria; Haloferacales; Haloferacaceae; Haloferax; Haloferax mediterranei
515	20	22	44	39	26	77	24	13	14	14	8	38	32	32	36	41	32	31	27	24	52	21	15	22	23	28	27	38	28	29	29	25	Archaea; Euryarchaeota; Halobacteria; Haloferacales; Haloferacaceae; Haloferax; Haloferax mucosum
516	4	1	3	2	6	10	3	6	3	3	2	3	3	2	6	0	3	3	1	6	5	1	3	3	7	1	0	6	1	4	1	2	Archaea; Euryarchaeota; Halobacteria; Haloferacales; Haloferacaceae; Haloferax; Haloferax prahovense
517	8	7	12	12	7	26	13	6	4	6	8	10	13	18	13	16	9	11	15	5	17	6	2	5	13	6	16	16	15	21	14	5	Archaea; Euryarchaeota; Halobacteria; Haloferacales; Haloferacaceae; Haloferax; Haloferax sp. ATB1
518	1	0	2	0	0	0	0	0	0	1	0	0	0	0	0	0	2	0	0	1	0	0	0	0	0	0	0	0	0	0	0	0	Archaea; Euryarchaeota; Halobacteria; Haloferacales; Haloferacaceae; Haloferax; Haloferax sp. ATCC BAA-645
519	4	0	14	8	2	20	5	7	1	12	2	16	11	5	8	9	1	5	5	3	12	3	5	2	3	6	6	5	9	16	6	8	Archaea; Euryarchaeota; Halobacteria; Haloferacales; Haloferacaceae; Haloferax; Haloferax sp. Atlit-10N
520	8	10	9	14	8	31	10	12	1	4	8	21	13	12	6	15	5	8	4	11	22	4	7	10	7	10	9	14	13	10	9	13	Archaea; Euryarchaeota; Halobacteria; Haloferacales; Haloferacaceae; Haloferax; Haloferax sp. Atlit-12N
521	1	3	1	1	1	1	0	1	4	0	0	4	3	1	1	4	0	2	1	1	4	0	2	5	4	2	1	5	5	9	2	2	Archaea; Euryarchaeota; Halobacteria; Haloferacales; Haloferacaceae; Haloferax; Haloferax sp. Atlit-19N
522	1	0	0	1	1	2	0	0	0	0	0	0	0	0	0	0	0	0	1	0	0	0	0	0	0	0	2	0	0	0	0	0	Archaea; Euryarchaeota; Halobacteria; Haloferacales; Haloferacaceae; Haloferax; Haloferax sp. Atlit-24N
523	6	7	8	7	2	14	4	0	1	2	1	7	4	5	6	8	5	9	8	5	8	2	2	6	6	1	8	12	4	9	4	6	Archaea; Euryarchaeota; Halobacteria; Haloferacales; Haloferacaceae; Haloferax; Haloferax sp. BAB2207
524	2	9	13	4	6	20	2	3	4	7	2	6	3	7	2	6	8	6	1	6	11	7	3	3	3	4	10	2	8	14	8	7	Archaea; Euryarchaeota; Halobacteria; Haloferacales; Haloferacaceae; Haloferax; Haloferax sp. Q22
525	40	49	51	61	40	164	48	31	22	44	29	88	48	81	46	64	62	68	56	54	75	44	39	31	68	43	47	69	69	52	55	73	Archaea; Euryarchaeota; Halobacteria; Haloferacales; Haloferacaceae; Haloferax; Haloferax sp. SB29
526	7	7	7	6	2	11	4	3	1	7	0	9	6	4	4	6	4	6	6	3	11	5	3	6	9	4	5	3	4	12	7	10	Archaea; Euryarchaeota; Halobacteria; Haloferacales; Haloferacaceae; Haloferax; Haloferax sp. SB3
527	3	3	9	6	5	15	6	1	3	4	1	6	13	9	3	7	9	7	5	2	6	11	2	8	11	4	5	12	7	5	1	15	Archaea; Euryarchaeota; Halobacteria; Haloferacales; Haloferacaceae; Haloferax; Haloferax sulfurifontis
528	428	592	695	766	403	1625	529	287	330	339	309	737	489	586	554	606	544	574	549	483	751	374	237	348	603	497	556	658	543	786	588	564	Archaea; Euryarchaeota; Halobacteria; Haloferacales; Haloferacaceae; Haloferax; Haloferax volcanii
529	313	431	504	573	296	1227	396	210	200	270	296	558	393	448	414	454	437	481	415	341	524	261	206	261	472	353	448	472	417	595	475	445	Archaea; Euryarchaeota; Halobacteria; Haloferacales; Haloferacaceae; Haloferax; NA
530	2	0	1	0	0	2	4	0	0	0	0	0	0	0	0	1	0	0	0	0	2	0	0	0	2	0	1	1	2	1	0	0	Archaea; Euryarchaeota; Halobacteria; Haloferacales; Haloferacaceae; Haloferax; uncultured Haloferax sp.
531	325	382	459	539	322	1155	389	199	203	260	225	552	391	424	352	442	426	395	395	343	540	295	204	276	483	350	370	474	452	481	477	461	Archaea; Euryarchaeota; Halobacteria; Haloferacales; Haloferacaceae; Halogeometricum; Halogeometricum borinquense
532	36	54	62	66	34	124	39	24	29	32	24	51	60	45	52	51	33	39	35	37	71	45	27	27	56	27	51	57	54	71	63	54	Archaea; Euryarchaeota; Halobacteria; Haloferacales; Haloferacaceae; Halogeometricum; Halogeometricum limi
533	40	45	64	94	49	182	51	31	31	36	35	77	52	76	65	80	64	52	58	60	92	29	40	32	66	59	67	81	60	54	76	78	Archaea; Euryarchaeota; Halobacteria; Haloferacales; Haloferacaceae; Halogeometricum; Halogeometricum pallidum
534	33	43	67	47	58	138	55	29	26	33	36	77	54	55	51	58	51	72	43	31	61	44	24	21	71	38	61	70	63	77	73	55	Archaea; Euryarchaeota; Halobacteria; Haloferacales; Haloferacaceae; Halogeometricum; Halogeometricum rufum
535	2	0	10	5	2	16	7	2	7	5	4	8	4	8	3	6	6	4	7	2	10	4	5	5	10	13	12	7	12	9	2	3	Archaea; Euryarchaeota; Halobacteria; Haloferacales; Haloferacaceae; Halogeometricum; Halogeometricum sp. wsp3
536	9	11	14	19	7	27	12	1	8	5	8	23	11	7	15	8	6	10	10	12	13	10	5	7	22	19	13	8	16	18	28	15	Archaea; Euryarchaeota; Halobacteria; Haloferacales; Haloferacaceae; Halogeometricum; NA
537	59	42	82	84	37	183	59	34	39	42	43	85	44	50	52	57	46	44	28	38	81	36	22	38	84	51	55	55	62	82	88	72	Archaea; Euryarchaeota; Halobacteria; Haloferacales; Haloferacaceae; Halogranum; Halogranum amylolyticum
538	30	38	36	48	44	109	50	24	24	37	31	71	46	55	54	63	34	50	31	32	74	45	26	38	68	57	50	59	85	60	67	55	Archaea; Euryarchaeota; Halobacteria; Haloferacales; Haloferacaceae; Halogranum; Halogranum gelatinilyticum
539	22	8	21	43	18	63	27	12	9	20	15	39	35	16	28	34	19	28	28	21	30	16	12	17	25	17	35	30	26	46	22	32	Archaea; Euryarchaeota; Halobacteria; Haloferacales; Haloferacaceae; Halogranum; Halogranum rubrum
540	6	21	26	17	20	58	16	12	10	15	8	18	24	21	13	21	18	13	14	15	29	6	8	9	12	20	8	16	13	19	12	21	Archaea; Euryarchaeota; Halobacteria; Haloferacales; Haloferacaceae; Halogranum; Halogranum salarium
541	47	29	46	71	31	124	30	18	31	25	29	59	58	52	36	58	52	47	35	41	44	39	20	24	43	48	37	46	54	59	41	53	Archaea; Euryarchaeota; Halobacteria; Haloferacales; Haloferacaceae; Halogranum; NA
542	29	19	36	39	29	82	35	18	18	19	16	43	31	32	30	37	38	38	45	30	39	22	11	33	42	26	48	48	30	31	35	48	Archaea; Euryarchaeota; Halobacteria; Haloferacales; Haloferacaceae; Halopelagius; Halopelagius inordinatus
543	39	51	71	68	44	184	46	30	25	36	33	64	60	71	50	53	71	64	57	57	83	49	28	50	77	64	53	81	49	70	86	65	Archaea; Euryarchaeota; Halobacteria; Haloferacales; Haloferacaceae; Halopelagius; Halopelagius longus
544	7	7	12	18	5	19	16	8	5	8	5	8	5	4	13	10	17	24	8	4	10	9	4	2	11	10	9	4	8	10	10	10	Archaea; Euryarchaeota; Halobacteria; Haloferacales; Haloferacaceae; Halopelagius; NA
545	497	692	909	941	516	2009	680	348	419	418	446	999	641	688	725	840	774	768	713	575	914	496	329	497	791	641	743	797	775	890	728	766	Archaea; Euryarchaeota; Halobacteria; Haloferacales; Haloferacaceae; Haloplanus; Haloplanus aerogenes
546	22	21	45	49	30	92	19	13	17	17	16	48	27	31	31	45	31	45	24	19	32	22	20	30	31	30	27	42	32	32	35	42	Archaea; Euryarchaeota; Halobacteria; Haloferacales; Haloferacaceae; Haloplanus; Haloplanus natans
547	18	30	24	40	13	92	33	13	8	19	16	41	37	36	19	36	31	37	22	18	35	16	15	16	17	22	14	30	27	34	30	25	Archaea; Euryarchaeota; Halobacteria; Haloferacales; Haloferacaceae; Haloplanus; Haloplanus salinus
548	133	169	196	207	131	461	167	84	89	102	102	237	160	185	159	163	190	171	161	142	194	116	84	123	188	172	153	179	185	212	177	171	Archaea; Euryarchaeota; Halobacteria; Haloferacales; Haloferacaceae; Haloplanus; Haloplanus sp. CBA1112
549	98	115	147	161	91	362	129	51	80	87	82	145	108	137	130	120	168	152	139	123	167	102	68	80	116	112	123	169	135	127	123	123	Archaea; Euryarchaeota; Halobacteria; Haloferacales; Haloferacaceae; Haloplanus; Haloplanus sp. CBA1113
550	31	32	26	33	17	76	28	14	15	20	18	44	31	28	35	28	31	30	36	37	47	18	34	21	34	24	34	42	29	45	35	40	Archaea; Euryarchaeota; Halobacteria; Haloferacales; Haloferacaceae; Haloplanus; Haloplanus vescus
551	575	687	968	1023	548	2082	706	413	383	422	423	1002	706	776	707	762	733	846	759	611	911	468	348	474	754	661	798	789	709	1074	753	773	Archaea; Euryarchaeota; Halobacteria; Haloferacales; Haloferacaceae; Haloplanus; NA
552	19	34	43	61	33	138	37	22	18	38	23	53	33	50	43	46	33	50	39	35	45	45	24	36	64	34	55	55	53	50	53	60	Archaea; Euryarchaeota; Halobacteria; Haloferacales; Haloferacaceae; Haloprofundus; Haloprofundus marisrubri
553	529	674	756	896	500	1953	695	352	367	375	399	971	591	687	659	727	682	694	673	524	888	397	304	386	716	600	643	816	698	913	759	635	Archaea; Euryarchaeota; Halobacteria; Haloferacales; Haloferacaceae; Haloprofundus; Haloprofundus sp. MHR1
554	6	8	14	6	6	22	12	9	2	4	8	13	6	6	10	4	13	6	13	7	12	6	4	2	11	5	11	6	10	15	11	9	Archaea; Euryarchaeota; Halobacteria; Haloferacales; Haloferacaceae; Haloprofundus; Haloprofundus sp. NK23
555	21	24	37	33	24	83	41	13	19	16	13	44	38	32	17	36	26	29	37	22	44	25	28	23	45	28	38	38	26	42	28	40	Archaea; Euryarchaeota; Halobacteria; Haloferacales; Haloferacaceae; Haloprofundus; NA
556	15	18	18	33	17	60	18	12	10	17	14	31	23	22	23	21	22	29	19	14	19	10	16	10	21	27	24	25	36	18	14	32	Archaea; Euryarchaeota; Halobacteria; Haloferacales; Haloferacaceae; Haloquadratum; Haloquadratum sp. J07HQX50
557	175	181	240	281	189	630	192	98	107	146	130	311	248	210	204	267	214	275	211	193	332	164	120	203	253	168	190	266	224	285	261	280	Archaea; Euryarchaeota; Halobacteria; Haloferacales; Haloferacaceae; Haloquadratum; Haloquadratum walsbyi
558	55	84	87	145	72	219	74	44	42	58	44	110	90	91	98	80	82	77	78	67	81	58	42	67	118	75	92	92	109	125	76	112	Archaea; Euryarchaeota; Halobacteria; Haloferacales; Haloferacaceae; NA; Haloferacaceae archaeon SYSU A00711
559	65	84	113	122	82	255	83	46	43	53	38	127	101	90	98	107	82	86	89	60	83	50	54	71	105	88	70	105	86	103	104	100	Archaea; Euryarchaeota; Halobacteria; Haloferacales; Haloferacaceae; NA; Haloferacaceae archaeon SYSU A9-0
560	96	93	134	156	90	306	102	59	60	58	85	164	94	96	117	114	97	108	93	81	149	71	45	58	142	79	94	105	106	152	118	110	Archaea; Euryarchaeota; Halobacteria; Haloferacales; Haloferacaceae; NA; NA
561	63	58	80	91	45	178	64	49	40	27	35	84	57	56	69	75	42	59	56	60	97	44	40	44	61	58	65	74	50	80	52	51	Archaea; Euryarchaeota; Halobacteria; Haloferacales; Halorubraceae; Candidatus Halobonum; Candidatus Halobonum tyrrellensis
562	22	28	46	74	44	130	44	23	26	16	27	52	36	38	43	38	25	36	39	32	39	17	13	21	39	33	37	42	30	46	48	47	Archaea; Euryarchaeota; Halobacteria; Haloferacales; Halorubraceae; Halobaculum; Halobaculum gomorrense
563	2	0	0	0	0	1	1	0	0	1	0	0	0	0	0	0	0	0	0	0	0	0	0	0	0	0	0	0	1	0	0	0	Archaea; Euryarchaeota; Halobacteria; Haloferacales; Halorubraceae; Halobaculum; uncultured Halobaculum sp.
564	253	338	422	516	288	1042	362	186	204	223	204	543	356	383	435	390	347	373	369	346	510	264	210	274	372	344	326	431	377	484	435	382	Archaea; Euryarchaeota; Halobacteria; Haloferacales; Halorubraceae; Halohasta; Halohasta litchfieldiae
565	50	66	78	99	47	219	50	35	30	36	39	105	63	54	65	94	73	36	47	57	86	35	29	47	89	56	61	77	69	91	81	83	Archaea; Euryarchaeota; Halobacteria; Haloferacales; Halorubraceae; Halolamina; Halolamina pelagica
566	27	24	18	32	21	51	24	20	6	12	12	43	25	15	16	14	28	47	18	21	46	23	17	14	32	19	17	25	19	36	25	18	Archaea; Euryarchaeota; Halobacteria; Haloferacales; Halorubraceae; Halolamina; Halolamina rubra
567	21	23	23	29	23	42	24	12	14	24	15	47	20	25	28	14	23	27	15	20	31	20	7	17	29	29	38	39	21	51	18	38	Archaea; Euryarchaeota; Halobacteria; Haloferacales; Halorubraceae; Halolamina; Halolamina sediminis
568	17	33	24	44	27	82	20	20	20	14	18	43	35	43	30	34	32	32	25	14	33	20	22	11	28	28	29	27	19	34	26	27	Archaea; Euryarchaeota; Halobacteria; Haloferacales; Halorubraceae; Halolamina; Halolamina sp. CBA1230
569	19	21	22	31	23	59	21	15	9	28	9	42	15	31	20	34	16	12	20	26	39	18	16	17	26	20	27	27	20	44	28	16	Archaea; Euryarchaeota; Halobacteria; Haloferacales; Halorubraceae; Halolamina; NA
570	8	17	12	24	11	32	12	14	11	12	11	22	9	15	18	20	19	26	16	19	18	16	8	7	11	16	11	14	14	10	10	23	Archaea; Euryarchaeota; Halobacteria; Haloferacales; Halorubraceae; Halonotius; Halonotius pteroides
571	1	0	0	0	0	0	0	0	0	0	0	0	0	0	0	0	0	1	0	0	0	0	0	0	0	2	0	0	0	0	0	0	Archaea; Euryarchaeota; Halobacteria; Haloferacales; Halorubraceae; Halonotius; Halonotius sp.
572	10	9	10	21	14	38	15	7	9	5	9	23	11	21	16	16	11	7	9	6	16	9	3	5	11	4	13	23	12	9	23	19	Archaea; Euryarchaeota; Halobacteria; Haloferacales; Halorubraceae; Halonotius; Halonotius sp. F13-13
573	10	16	25	24	13	41	15	6	13	12	6	27	12	7	7	24	9	17	12	18	18	9	6	9	19	9	16	33	19	18	26	18	Archaea; Euryarchaeota; Halobacteria; Haloferacales; Halorubraceae; Halonotius; Halonotius sp. J07HN4
574	5	6	10	19	9	27	13	12	7	2	6	15	10	13	13	22	14	9	12	12	7	12	6	13	15	6	11	11	7	11	10	12	Archaea; Euryarchaeota; Halobacteria; Haloferacales; Halorubraceae; Halonotius; Halonotius sp. J07HN6
575	8	6	12	14	4	45	13	2	3	8	5	13	10	9	5	16	6	10	13	11	22	11	6	7	6	10	10	12	16	7	19	16	Archaea; Euryarchaeota; Halobacteria; Haloferacales; Halorubraceae; Halonotius; NA
576	12	25	41	48	16	83	25	12	8	18	19	52	31	35	21	26	27	21	32	20	29	14	19	17	19	21	26	34	23	31	40	13	Archaea; Euryarchaeota; Halobacteria; Haloferacales; Halorubraceae; Haloparvum; Haloparvum sedimenti
577	18	32	16	36	18	50	27	8	5	16	6	36	24	19	14	24	20	19	14	19	19	17	8	14	23	10	18	36	9	23	18	20	Archaea; Euryarchaeota; Halobacteria; Haloferacales; Halorubraceae; Halopenitus; Halopenitus malekzadehii
578	539	728	1024	1058	563	2217	780	378	404	394	461	1027	664	701	679	834	783	812	743	691	940	548	344	427	812	729	802	861	803	956	790	749	Archaea; Euryarchaeota; Halobacteria; Haloferacales; Halorubraceae; Halopenitus; Halopenitus persicus
579	2	3	4	5	1	11	2	0	2	5	0	10	4	3	1	7	3	3	1	3	4	3	1	2	2	6	1	4	2	15	2	3	Archaea; Euryarchaeota; Halobacteria; Haloferacales; Halorubraceae; Halopenitus; NA
580	9	27	19	24	15	43	14	8	15	11	8	16	11	19	16	16	18	23	18	18	19	14	4	13	27	8	19	21	14	25	21	17	Archaea; Euryarchaeota; Halobacteria; Haloferacales; Halorubraceae; Halorubrum; Halorubrum aethiopicum
581	19	22	28	19	14	78	36	16	12	15	21	23	30	13	17	12	22	14	18	30	18	11	19	14	23	14	25	26	25	34	27	20	Archaea; Euryarchaeota; Halobacteria; Haloferacales; Halorubraceae; Halorubrum; Halorubrum aidingense
582	2	3	3	6	0	14	10	2	2	0	4	3	3	1	0	2	7	7	4	4	3	8	1	6	5	6	3	4	7	3	3	5	Archaea; Euryarchaeota; Halobacteria; Haloferacales; Halorubraceae; Halorubrum; Halorubrum arcis
583	4	10	6	11	5	23	8	1	5	3	7	9	8	4	10	6	7	7	15	6	6	7	0	1	6	4	11	6	3	22	6	10	Archaea; Euryarchaeota; Halobacteria; Haloferacales; Halorubraceae; Halorubrum; Halorubrum californiense
584	1	0	7	4	4	4	3	7	1	3	0	2	4	6	2	0	2	2	3	0	4	1	1	0	5	2	2	2	11	4	3	8	Archaea; Euryarchaeota; Halobacteria; Haloferacales; Halorubraceae; Halorubrum; Halorubrum chaoviator
585	11	16	29	30	10	54	18	4	7	21	10	33	18	19	24	26	20	24	16	12	19	18	10	12	14	12	17	18	15	23	16	19	Archaea; Euryarchaeota; Halobacteria; Haloferacales; Halorubraceae; Halorubrum; Halorubrum coriense
586	4	16	5	10	2	17	7	4	3	1	7	3	4	4	5	5	5	4	1	6	3	1	4	3	15	3	13	9	2	5	0	5	Archaea; Euryarchaeota; Halobacteria; Haloferacales; Halorubraceae; Halorubrum; Halorubrum distributum
587	623	781	1005	1068	583	2233	835	416	453	477	502	1001	730	719	700	780	853	860	815	656	997	488	373	509	866	624	806	893	835	974	825	796	Archaea; Euryarchaeota; Halobacteria; Haloferacales; Halorubraceae; Halorubrum; Halorubrum ezzemoulense
588	19	28	38	27	20	74	33	14	14	13	15	46	22	26	19	24	30	22	30	19	35	16	15	10	31	24	24	26	19	21	29	23	Archaea; Euryarchaeota; Halobacteria; Haloferacales; Halorubraceae; Halorubrum; Halorubrum halodurans
589	11	1	12	4	2	19	7	3	1	3	7	10	9	3	9	12	7	5	11	8	8	6	2	8	10	4	13	14	8	7	4	10	Archaea; Euryarchaeota; Halobacteria; Haloferacales; Halorubraceae; Halorubrum; Halorubrum halophilum
590	6	4	7	23	8	24	12	5	3	2	3	12	5	9	3	11	7	5	8	6	13	8	6	7	7	10	9	7	5	21	14	11	Archaea; Euryarchaeota; Halobacteria; Haloferacales; Halorubraceae; Halorubrum; Halorubrum hochstenium
591	18	20	21	42	14	51	22	11	7	6	16	29	23	11	21	13	14	21	6	11	18	10	5	18	24	10	15	15	31	28	22	23	Archaea; Euryarchaeota; Halobacteria; Haloferacales; Halorubraceae; Halorubrum; Halorubrum kocurii
592	461	578	767	804	457	1724	591	309	320	351	360	807	525	600	607	612	644	619	616	506	755	377	271	365	640	532	616	661	597	769	630	693	Archaea; Euryarchaeota; Halobacteria; Haloferacales; Halorubraceae; Halorubrum; Halorubrum lacusprofundi
593	8	12	22	15	17	43	12	8	12	9	12	31	21	20	12	23	14	12	19	14	21	12	5	7	16	14	17	22	25	22	21	12	Archaea; Euryarchaeota; Halobacteria; Haloferacales; Halorubraceae; Halorubrum; Halorubrum lipolyticum
594	1	7	2	2	6	13	5	3	1	5	8	5	6	3	9	1	3	8	3	12	8	1	3	3	5	4	2	7	5	5	8	8	Archaea; Euryarchaeota; Halobacteria; Haloferacales; Halorubraceae; Halorubrum; Halorubrum litoreum
595	1	0	0	0	0	3	0	0	0	0	0	0	0	0	0	2	0	0	2	3	0	0	0	1	1	0	1	2	0	1	2	0	Archaea; Euryarchaeota; Halobacteria; Haloferacales; Halorubraceae; Halorubrum; Halorubrum orientale
596	10	12	14	10	11	33	13	12	4	7	10	13	9	4	16	11	10	12	5	9	23	10	9	11	8	10	18	12	6	13	9	15	Archaea; Euryarchaeota; Halobacteria; Haloferacales; Halorubraceae; Halorubrum; Halorubrum persicum
597	11	30	40	35	14	52	26	11	15	19	14	43	22	26	21	26	19	18	22	13	30	18	8	11	22	9	29	27	10	17	26	15	Archaea; Euryarchaeota; Halobacteria; Haloferacales; Halorubraceae; Halorubrum; Halorubrum saccharovorum
598	16	8	10	19	11	32	7	5	5	11	7	10	8	13	8	15	16	9	11	11	15	7	8	11	10	5	7	18	7	10	14	16	Archaea; Euryarchaeota; Halobacteria; Haloferacales; Halorubraceae; Halorubrum; Halorubrum sodomense
599	28	35	26	34	18	73	30	10	13	16	9	43	24	25	25	25	28	32	25	25	24	17	20	13	25	22	24	22	24	29	42	28	Archaea; Euryarchaeota; Halobacteria; Haloferacales; Halorubraceae; Halorubrum; Halorubrum sp. 48-1-W
600	9	22	20	12	12	48	14	3	11	13	10	36	11	22	16	18	17	18	11	18	25	8	6	12	9	14	27	14	16	19	18	18	Archaea; Euryarchaeota; Halobacteria; Haloferacales; Halorubraceae; Halorubrum; Halorubrum sp. AJ67
601	15	16	18	17	12	35	19	3	8	13	12	14	16	14	12	14	25	11	12	9	23	12	11	15	13	9	16	23	12	17	19	16	Archaea; Euryarchaeota; Halobacteria; Haloferacales; Halorubraceae; Halorubrum; Halorubrum sp. Atlit-26R
602	8	4	4	4	3	14	2	1	4	9	9	12	4	5	7	8	5	4	7	9	9	3	4	11	11	5	7	5	3	5	6	7	Archaea; Euryarchaeota; Halobacteria; Haloferacales; Halorubraceae; Halorubrum; Halorubrum sp. Atlit-28R
603	1	0	0	0	0	0	1	0	0	0	0	1	0	2	0	0	0	0	0	0	0	0	0	1	0	0	0	0	0	0	0	0	Archaea; Euryarchaeota; Halobacteria; Haloferacales; Halorubraceae; Halorubrum; Halorubrum sp. Atlit-9R
604	592	693	901	971	570	2138	694	393	438	463	492	1027	656	707	702	823	803	830	811	659	971	494	346	393	821	658	759	831	713	950	807	763	Archaea; Euryarchaeota; Halobacteria; Haloferacales; Halorubraceae; Halorubrum; Halorubrum sp. BOL3-1
605	9	18	33	19	15	47	20	11	12	10	10	18	15	13	23	30	16	23	14	9	17	12	9	14	21	13	17	20	19	18	21	21	Archaea; Euryarchaeota; Halobacteria; Haloferacales; Halorubraceae; Halorubrum; Halorubrum sp. BV1
606	16	15	16	14	12	66	19	13	16	15	5	35	27	23	19	20	16	21	15	16	23	10	19	21	17	16	19	30	16	10	33	38	Archaea; Euryarchaeota; Halobacteria; Haloferacales; Halorubraceae; Halorubrum; Halorubrum sp. CBA1229
607	6	14	15	22	13	47	21	7	18	9	5	17	20	27	21	13	18	12	13	12	24	10	10	13	21	12	16	20	11	16	17	28	Archaea; Euryarchaeota; Halobacteria; Haloferacales; Halorubraceae; Halorubrum; Halorubrum sp. CSM-61
608	3	4	10	3	4	14	2	2	1	3	1	5	3	3	3	8	2	4	3	4	5	3	3	2	2	2	4	4	3	5	3	2	Archaea; Euryarchaeota; Halobacteria; Haloferacales; Halorubraceae; Halorubrum; Halorubrum sp. E3
609	3	5	6	4	1	7	3	0	1	3	4	3	2	2	5	3	4	3	1	3	3	3	1	3	0	4	6	4	5	8	5	1	Archaea; Euryarchaeota; Halobacteria; Haloferacales; Halorubraceae; Halorubrum; Halorubrum sp. Ea8
610	1	1	4	3	3	12	2	1	0	0	0	10	0	1	2	1	0	2	0	0	3	0	0	2	3	1	2	1	2	3	3	2	Archaea; Euryarchaeota; Halobacteria; Haloferacales; Halorubraceae; Halorubrum; Halorubrum sp. Eb13
611	3	3	5	1	3	3	0	1	0	0	0	1	0	0	0	2	1	0	0	2	2	0	0	4	1	0	0	0	2	0	0	1	Archaea; Euryarchaeota; Halobacteria; Haloferacales; Halorubraceae; Halorubrum; Halorubrum sp. ejinoor
612	2	5	0	7	5	10	4	0	3	3	5	8	8	1	4	19	8	5	3	6	7	1	0	8	4	6	3	8	9	4	6	5	Archaea; Euryarchaeota; Halobacteria; Haloferacales; Halorubraceae; Halorubrum; Halorubrum sp. Hd13
613	2	1	6	8	2	5	7	0	1	1	4	3	2	3	5	8	2	1	2	2	5	4	8	1	8	4	2	2	7	11	3	0	Archaea; Euryarchaeota; Halobacteria; Haloferacales; Halorubraceae; Halorubrum; Halorubrum sp. Ib24
614	4	6	6	12	3	11	0	0	0	4	1	10	2	5	13	6	5	1	4	3	5	0	1	1	7	2	6	6	9	9	6	5	Archaea; Euryarchaeota; Halobacteria; Haloferacales; Halorubraceae; Halorubrum; Halorubrum sp. J07HR59
615	483	617	859	858	478	1876	560	292	396	357	425	849	542	598	613	696	791	724	647	580	842	446	295	416	692	597	685	766	659	900	690	696	Archaea; Euryarchaeota; Halobacteria; Haloferacales; Halorubraceae; Halorubrum; Halorubrum sp. PV6
616	2	3	6	3	2	14	1	3	0	2	1	31	6	4	2	2	4	2	4	2	6	4	2	2	1	1	10	2	7	7	5	7	Archaea; Euryarchaeota; Halobacteria; Haloferacales; Halorubraceae; Halorubrum; Halorubrum sp. SD612
617	8	19	20	16	7	27	13	8	5	5	10	26	19	15	14	23	11	10	7	6	17	10	3	3	12	16	19	16	13	18	16	21	Archaea; Euryarchaeota; Halobacteria; Haloferacales; Halorubraceae; Halorubrum; Halorubrum sp. SD626R
618	3	8	10	3	5	10	8	4	2	2	6	19	4	3	9	3	4	6	4	4	9	0	2	2	7	4	6	6	14	0	9	7	Archaea; Euryarchaeota; Halobacteria; Haloferacales; Halorubraceae; Halorubrum; Halorubrum sp. SD683
619	3	12	15	12	3	29	10	5	12	8	8	16	8	13	4	15	12	18	17	13	12	12	3	8	11	8	10	26	13	14	14	15	Archaea; Euryarchaeota; Halobacteria; Haloferacales; Halorubraceae; Halorubrum; Halorubrum sp. T3
620	12	6	11	10	7	32	8	7	3	3	3	9	8	6	6	9	11	15	17	8	9	3	3	10	6	9	4	8	11	9	11	19	Archaea; Euryarchaeota; Halobacteria; Haloferacales; Halorubraceae; Halorubrum; Halorubrum sp. TP009
621	19	14	15	15	11	45	15	12	7	12	9	18	14	10	20	15	8	6	14	5	13	3	7	5	18	12	14	31	21	20	12	7	Archaea; Euryarchaeota; Halobacteria; Haloferacales; Halorubraceae; Halorubrum; Halorubrum sp. WN019
622	13	18	17	14	13	45	15	3	11	9	12	21	7	4	8	22	9	20	13	6	9	8	7	11	11	11	11	13	10	20	9	12	Archaea; Euryarchaeota; Halobacteria; Haloferacales; Halorubraceae; Halorubrum; Halorubrum sp. ZC67
623	11	20	10	17	13	22	15	5	10	8	4	23	13	9	11	10	12	10	12	7	17	11	4	3	17	15	12	9	15	11	9	5	Archaea; Euryarchaeota; Halobacteria; Haloferacales; Halorubraceae; Halorubrum; Halorubrum tebenquichense
624	3	1	6	5	4	9	3	2	2	2	1	9	15	7	5	7	2	6	3	3	1	6	3	2	4	5	2	7	4	4	8	4	Archaea; Euryarchaeota; Halobacteria; Haloferacales; Halorubraceae; Halorubrum; Halorubrum terrestre
625	1	0	0	4	1	2	0	1	1	1	3	1	0	1	0	0	0	0	0	0	0	0	0	0	1	0	4	0	1	2	0	1	Archaea; Euryarchaeota; Halobacteria; Haloferacales; Halorubraceae; Halorubrum; Halorubrum tibetense
626	521	702	943	905	548	2023	723	295	422	366	530	870	620	670	699	738	735	712	696	568	942	455	255	416	797	636	694	810	709	938	718	713	Archaea; Euryarchaeota; Halobacteria; Haloferacales; Halorubraceae; Halorubrum; Halorubrum trapanicum
627	3	4	6	5	3	14	6	2	3	1	2	2	9	5	6	5	4	3	4	3	5	2	2	2	9	8	4	8	8	3	10	6	Archaea; Euryarchaeota; Halobacteria; Haloferacales; Halorubraceae; Halorubrum; Halorubrum tropicale
628	33	29	63	59	28	113	24	21	21	30	27	49	39	36	41	43	27	48	36	30	44	33	14	37	40	30	23	54	43	43	61	35	Archaea; Euryarchaeota; Halobacteria; Haloferacales; Halorubraceae; Halorubrum; Halorubrum vacuolatum
629	391	532	695	702	386	1518	506	229	335	269	316	753	442	491	478	568	519	499	506	365	607	327	199	322	540	455	559	571	514	640	560	594	Archaea; Euryarchaeota; Halobacteria; Haloferacales; Halorubraceae; Halorubrum; NA
630	30	47	56	88	29	128	25	22	33	14	49	76	33	46	48	59	59	52	49	48	59	32	19	27	64	36	41	58	58	77	66	60	Archaea; Euryarchaeota; Halobacteria; Haloferacales; Halorubraceae; NA; NA
631	47	64	76	75	45	117	61	28	34	23	32	66	49	48	43	76	57	65	52	52	65	43	26	32	60	46	65	60	56	68	55	51	Archaea; Euryarchaeota; Halobacteria; Haloferacales; Halorubraceae; Salinigranum; NA
632	809	1047	1243	1356	750	2899	1034	494	570	564	712	1420	938	1018	993	1069	1099	1050	988	886	1268	631	438	663	1128	869	1027	1130	999	1355	1047	1028	Archaea; Euryarchaeota; Halobacteria; Haloferacales; Halorubraceae; Salinigranum; Salinigranum rubrum
633	13	16	11	11	11	55	15	7	13	5	15	18	12	15	12	14	14	9	18	13	17	11	7	4	20	15	16	16	22	21	15	12	Archaea; Euryarchaeota; Halobacteria; Haloferacales; Halorubraceae; Salinigranum; Salinigranum sp. DYF38
634	13	24	5	35	12	48	21	6	16	14	16	23	14	22	13	31	16	17	20	12	40	13	8	11	24	16	17	36	27	28	17	22	Archaea; Euryarchaeota; Halobacteria; Haloferacales; Halorubraceae; Salinigranum; Salinigranum sp. ZS-5
635	338	540	663	582	354	1385	475	225	283	282	305	674	498	469	501	516	515	523	472	404	642	343	230	305	496	434	469	584	516	613	588	511	Archaea; Euryarchaeota; Halobacteria; Haloferacales; NA; NA; halophilic archaeon DL31
636	140	166	242	323	146	531	169	112	112	110	113	245	190	184	151	256	167	191	163	147	241	133	80	114	198	164	168	204	177	235	221	205	Archaea; Euryarchaeota; Halobacteria; Haloferacales; NA; NA; NA
637	912	1284	1612	1843	976	3595	1272	641	825	770	862	1866	1176	1221	1270	1481	1154	1238	1200	998	1627	863	570	802	1506	1248	1447	1517	1419	1713	1473	1426	Archaea; Euryarchaeota; Halobacteria; NA; NA; NA; NA
638	14	23	25	25	13	62	19	8	9	10	13	32	21	16	19	21	22	27	12	17	36	9	7	11	19	21	17	14	17	31	24	18	Archaea; Euryarchaeota; Halobacteria; Natrialbales; Natrialbaceae; Halobiforma; Halobiforma haloterrestris
639	600	792	991	1079	684	2297	797	375	451	418	494	1066	772	796	829	777	841	874	848	667	1003	473	352	470	863	635	830	914	742	985	850	776	Archaea; Euryarchaeota; Halobacteria; Natrialbales; Natrialbaceae; Halobiforma; Halobiforma lacisalsi
640	24	17	25	47	14	91	25	18	15	22	16	35	24	21	26	23	28	36	28	27	46	19	13	25	29	30	27	32	36	39	34	40	Archaea; Euryarchaeota; Halobacteria; Natrialbales; Natrialbaceae; Halobiforma; Halobiforma nitratireducens
641	11	13	14	26	10	70	20	6	11	10	12	29	32	17	22	38	13	10	9	15	20	18	12	14	21	20	25	36	15	36	29	27	Archaea; Euryarchaeota; Halobacteria; Natrialbales; Natrialbaceae; Halobiforma; NA
642	21	26	24	40	21	98	37	17	19	25	17	48	21	33	39	33	34	44	29	33	44	31	13	20	27	26	37	52	44	43	26	28	Archaea; Euryarchaeota; Halobacteria; Natrialbales; Natrialbaceae; Halopiger; Halopiger aswanensis
643	14	31	27	36	19	75	18	19	15	19	14	51	31	21	24	25	19	24	29	26	44	9	18	16	30	21	32	29	21	44	29	33	Archaea; Euryarchaeota; Halobacteria; Natrialbales; Natrialbaceae; Halopiger; Halopiger djelfimassiliensis
644	17	22	42	54	23	85	24	18	34	14	17	44	15	21	33	32	35	44	32	25	29	23	14	17	36	32	33	34	22	46	55	41	Archaea; Euryarchaeota; Halobacteria; Natrialbales; Natrialbaceae; Halopiger; Halopiger goleimassiliensis
645	26	37	38	52	34	140	39	18	18	27	32	75	44	45	37	55	29	48	34	33	54	20	14	30	48	40	37	45	52	59	67	50	Archaea; Euryarchaeota; Halobacteria; Natrialbales; Natrialbaceae; Halopiger; Halopiger salifodinae
646	669	887	1079	1301	700	2405	910	463	538	471	511	1161	830	778	798	949	893	965	865	745	1074	544	365	540	949	739	823	1016	879	1111	979	909	Archaea; Euryarchaeota; Halobacteria; Natrialbales; Natrialbaceae; Halopiger; Halopiger xanaduensis
647	2	11	2	3	2	19	15	3	9	4	11	10	5	8	8	6	13	5	6	12	6	17	9	6	9	13	6	12	14	13	14	13	Archaea; Euryarchaeota; Halobacteria; Natrialbales; Natrialbaceae; Halopiger; NA
648	20	22	32	33	25	41	24	15	10	10	13	40	21	17	31	17	20	21	12	18	38	10	10	16	16	21	13	18	19	16	25	25	Archaea; Euryarchaeota; Halobacteria; Natrialbales; Natrialbaceae; Halostagnicola; Halostagnicola kamekurae
649	428	576	697	732	386	1534	511	268	301	332	320	754	461	508	516	551	609	551	559	426	673	364	254	309	599	417	576	599	564	646	557	568	Archaea; Euryarchaeota; Halobacteria; Natrialbales; Natrialbaceae; Halostagnicola; Halostagnicola larsenii
650	9	14	16	21	4	22	10	12	5	2	8	36	12	11	14	8	15	8	6	8	11	7	3	7	17	5	16	12	5	17	15	8	Archaea; Euryarchaeota; Halobacteria; Natrialbales; Natrialbaceae; Halostagnicola; Halostagnicola sp. A56
651	14	12	10	31	13	47	19	15	14	11	11	20	14	14	14	14	17	24	21	9	19	14	15	9	18	10	16	14	15	16	19	19	Archaea; Euryarchaeota; Halobacteria; Natrialbales; Natrialbaceae; Halostagnicola; NA
652	397	473	555	660	376	1451	477	240	272	262	309	652	436	517	429	584	456	535	518	418	638	315	215	325	593	456	462	577	549	635	528	451	Archaea; Euryarchaeota; Halobacteria; Natrialbales; Natrialbaceae; Haloterrigena; Haloterrigena daqingensis
653	27	38	44	37	26	111	28	23	20	12	16	68	53	42	34	32	26	44	46	24	42	28	28	32	59	30	20	55	46	48	38	52	Archaea; Euryarchaeota; Halobacteria; Natrialbales; Natrialbaceae; Haloterrigena; Haloterrigena hispanica
654	403	510	615	590	389	1365	471	259	261	257	269	674	443	495	480	540	507	505	464	413	613	322	239	270	493	394	503	523	424	626	540	504	Archaea; Euryarchaeota; Halobacteria; Natrialbales; Natrialbaceae; Haloterrigena; Haloterrigena jeotgali
655	7	3	6	9	5	17	7	6	4	8	2	5	10	4	10	10	5	2	5	3	2	6	4	1	11	7	8	10	7	10	5	7	Archaea; Euryarchaeota; Halobacteria; Natrialbales; Natrialbaceae; Haloterrigena; Haloterrigena limicola
656	9	14	14	21	5	25	12	4	9	4	7	11	17	10	13	29	14	13	5	9	8	5	4	9	8	9	8	16	11	21	8	18	Archaea; Euryarchaeota; Halobacteria; Natrialbales; Natrialbaceae; Haloterrigena; Haloterrigena mahii
657	5	17	23	31	6	42	22	8	8	12	10	16	22	18	15	16	17	18	17	17	14	19	8	15	22	15	14	23	27	23	16	19	Archaea; Euryarchaeota; Halobacteria; Natrialbales; Natrialbaceae; Haloterrigena; Haloterrigena saccharevitans
658	15	26	18	15	13	52	17	8	9	7	19	17	19	22	27	17	21	18	9	17	15	14	13	15	18	16	20	32	15	14	25	19	Archaea; Euryarchaeota; Halobacteria; Natrialbales; Natrialbaceae; Haloterrigena; Haloterrigena salina
659	10	18	16	26	6	48	22	6	8	4	8	30	10	8	18	17	10	27	12	21	24	7	7	8	15	14	10	11	25	18	3	17	Archaea; Euryarchaeota; Halobacteria; Natrialbales; Natrialbaceae; Haloterrigena; Haloterrigena sp. ZY19
660	4	3	6	3	6	22	8	5	7	3	3	10	7	9	5	5	6	5	2	5	10	10	9	3	3	7	6	7	5	11	5	4	Archaea; Euryarchaeota; Halobacteria; Natrialbales; Natrialbaceae; Haloterrigena; Haloterrigena thermotolerans
661	770	979	1279	1411	761	2869	1052	493	592	603	581	1439	919	992	1022	1093	1036	1104	923	840	1313	625	460	637	1129	841	1127	1170	953	1346	1049	1027	Archaea; Euryarchaeota; Halobacteria; Natrialbales; Natrialbaceae; Haloterrigena; Haloterrigena turkmenica
662	50	53	74	81	30	154	49	21	36	31	25	58	53	67	54	71	89	47	66	48	53	35	41	37	57	41	39	64	61	60	52	61	Archaea; Euryarchaeota; Halobacteria; Natrialbales; Natrialbaceae; Haloterrigena; NA
663	3	0	0	2	1	3	1	1	0	0	4	4	2	3	1	0	5	3	11	2	7	4	3	2	4	4	4	4	2	2	0	1	Archaea; Euryarchaeota; Halobacteria; Natrialbales; Natrialbaceae; Haloterrigena; uncultured Haloterrigena sp.
664	9	22	26	23	19	42	10	4	11	13	8	39	18	9	14	8	16	15	33	11	21	12	8	7	12	21	22	19	16	24	16	12	Archaea; Euryarchaeota; Halobacteria; Natrialbales; Natrialbaceae; Halovivax; Halovivax asiaticus
665	388	581	675	738	391	1483	582	247	282	296	324	702	446	484	513	536	557	542	567	442	707	387	197	377	547	471	576	548	506	712	600	497	Archaea; Euryarchaeota; Halobacteria; Natrialbales; Natrialbaceae; Halovivax; Halovivax ruber
666	13	20	23	22	8	47	19	8	9	19	12	35	16	21	21	27	17	22	17	16	25	15	2	9	18	11	13	20	13	26	24	18	Archaea; Euryarchaeota; Halobacteria; Natrialbales; Natrialbaceae; Halovivax; NA
667	698	879	1146	1226	653	2569	843	439	522	515	518	1164	792	858	890	928	968	935	848	739	1066	596	425	566	959	730	959	989	934	1131	952	914	Archaea; Euryarchaeota; Halobacteria; Natrialbales; Natrialbaceae; NA; NA
668	4	13	13	11	6	34	7	8	0	5	4	5	5	4	15	13	8	11	4	5	13	4	5	3	7	10	4	9	6	10	7	8	Archaea; Euryarchaeota; Halobacteria; Natrialbales; Natrialbaceae; Natrarchaeobius; NA
669	70	98	117	166	95	295	94	44	67	81	53	181	112	96	121	105	110	89	94	103	110	86	54	51	99	95	94	109	112	133	125	129	Archaea; Euryarchaeota; Halobacteria; Natrialbales; Natrialbaceae; Natrarchaeobius; Natrarchaeobius chitinivorans
670	36	26	46	23	30	75	32	14	11	30	20	48	23	45	36	38	41	51	31	27	45	21	13	22	36	20	47	27	33	50	36	34	Archaea; Euryarchaeota; Halobacteria; Natrialbales; Natrialbaceae; Natrarchaeobius; Natrarchaeobius halalkaliphilus
671	40	53	40	71	41	141	52	22	27	31	19	82	41	52	46	61	72	61	52	51	81	36	30	42	51	61	59	83	61	77	81	63	Archaea; Euryarchaeota; Halobacteria; Natrialbales; Natrialbaceae; Natrialba; NA
672	21	20	32	31	22	55	16	17	5	9	8	26	15	17	5	20	13	16	13	14	43	10	13	11	20	20	14	26	17	19	18	9	Archaea; Euryarchaeota; Halobacteria; Natrialbales; Natrialbaceae; Natrialba; Natrialba aegyptia
673	21	25	18	32	17	67	24	12	12	16	9	32	18	22	21	30	27	17	15	15	30	20	14	15	37	20	25	23	27	30	30	28	Archaea; Euryarchaeota; Halobacteria; Natrialbales; Natrialbaceae; Natrialba; Natrialba asiatica
674	15	26	18	21	8	52	19	11	16	4	20	31	23	20	18	25	20	26	18	9	30	14	12	15	17	10	22	23	17	24	20	30	Archaea; Euryarchaeota; Halobacteria; Natrialbales; Natrialbaceae; Natrialba; Natrialba chahannaoensis
675	7	9	16	22	7	19	12	6	2	10	10	14	8	15	8	7	15	12	18	7	13	11	9	10	12	11	8	18	8	11	11	14	Archaea; Euryarchaeota; Halobacteria; Natrialbales; Natrialbaceae; Natrialba; Natrialba hulunbeirensis
676	431	468	674	681	449	1512	519	292	304	314	352	764	535	516	503	550	573	533	497	494	702	345	269	356	674	508	587	662	615	711	636	609	Archaea; Euryarchaeota; Halobacteria; Natrialbales; Natrialbaceae; Natrialba; Natrialba magadii
677	19	10	15	23	11	38	14	10	6	13	13	22	17	11	21	29	14	20	14	16	19	13	4	13	19	15	15	17	20	13	20	16	Archaea; Euryarchaeota; Halobacteria; Natrialbales; Natrialbaceae; Natrialba; Natrialba sp. SSL1
678	13	10	14	23	13	32	10	9	6	11	14	22	17	20	31	24	17	8	15	12	23	8	11	14	16	12	12	19	20	14	20	18	Archaea; Euryarchaeota; Halobacteria; Natrialbales; Natrialbaceae; Natrialba; Natrialba taiwanensis
679	34	36	43	42	26	106	36	18	26	21	24	59	50	49	46	47	42	37	40	26	46	22	28	27	50	26	33	54	59	54	41	46	Archaea; Euryarchaeota; Halobacteria; Natrialbales; Natrialbaceae; Natrinema; NA
680	15	18	16	39	11	62	16	8	7	11	7	22	17	12	14	24	19	15	13	11	17	13	4	13	23	6	10	19	14	11	14	20	Archaea; Euryarchaeota; Halobacteria; Natrialbales; Natrialbaceae; Natrinema; Natrinema altunense
681	30	41	52	68	29	120	49	24	21	17	28	66	40	54	46	48	38	34	37	43	56	31	24	20	54	38	38	52	39	52	45	57	Archaea; Euryarchaeota; Halobacteria; Natrialbales; Natrialbaceae; Natrinema; Natrinema ejinorense
682	6	4	7	5	4	18	6	3	4	3	1	3	2	2	1	3	0	1	2	1	10	0	1	3	5	1	5	2	3	3	2	3	Archaea; Euryarchaeota; Halobacteria; Natrialbales; Natrialbaceae; Natrinema; Natrinema gari
683	8	7	12	14	6	34	8	4	6	7	9	25	7	9	6	9	10	12	12	4	7	13	7	5	10	4	11	7	9	13	4	8	Archaea; Euryarchaeota; Halobacteria; Natrialbales; Natrialbaceae; Natrinema; Natrinema pallidum
684	268	407	514	464	295	1167	369	199	240	228	219	531	328	404	401	399	421	435	404	341	469	230	207	222	437	351	378	420	418	447	450	434	Archaea; Euryarchaeota; Halobacteria; Natrialbales; Natrialbaceae; Natrinema; Natrinema pellirubrum
685	19	35	44	44	37	105	32	19	22	32	44	69	49	28	48	71	43	44	41	46	67	31	20	43	60	55	42	47	56	49	51	48	Archaea; Euryarchaeota; Halobacteria; Natrialbales; Natrialbaceae; Natrinema; Natrinema salaciae
686	1	0	0	0	0	0	0	0	0	0	0	1	0	0	0	0	1	0	0	0	0	0	0	0	0	0	0	0	0	0	0	0	Archaea; Euryarchaeota; Halobacteria; Natrialbales; Natrialbaceae; Natrinema; Natrinema sp.
687	28	37	41	46	24	115	36	19	14	24	27	67	39	36	38	46	35	50	30	28	35	25	18	23	31	33	28	45	51	49	30	36	Archaea; Euryarchaeota; Halobacteria; Natrialbales; Natrialbaceae; Natrinema; Natrinema sp. CBA1119
688	380	610	771	775	439	1674	540	289	332	302	347	772	488	557	500	514	548	511	570	477	671	340	281	342	575	503	551	603	550	736	583	577	Archaea; Euryarchaeota; Halobacteria; Natrialbales; Natrialbaceae; Natrinema; Natrinema sp. J7-2
689	15	22	34	46	16	71	25	13	16	21	13	24	19	19	43	33	31	31	23	21	32	19	11	18	37	37	34	21	25	35	36	23	Archaea; Euryarchaeota; Halobacteria; Natrialbales; Natrialbaceae; Natrinema; Natrinema versiforme
690	2	0	0	0	0	0	0	0	0	0	0	0	0	0	0	0	0	0	0	0	0	0	0	0	0	1	0	0	0	0	0	0	Archaea; Euryarchaeota; Halobacteria; Natrialbales; Natrialbaceae; Natrinema; uncultured Natrinema sp.
691	1	4	4	3	4	8	0	0	5	3	1	3	3	1	0	4	3	3	4	0	0	5	1	4	2	2	2	3	3	4	3	2	Archaea; Euryarchaeota; Halobacteria; Natrialbales; Natrialbaceae; Natronobacterium; NA
692	396	424	571	668	358	1366	511	265	243	259	278	621	457	503	483	492	451	494	449	392	581	335	233	293	535	407	462	511	437	583	476	485	Archaea; Euryarchaeota; Halobacteria; Natrialbales; Natrialbaceae; Natronobacterium; Natronobacterium gregoryi
693	1	1	0	0	0	0	1	2	1	0	0	0	0	1	0	0	0	1	0	1	0	0	0	0	0	0	0	0	0	0	0	0	Archaea; Euryarchaeota; Halobacteria; Natrialbales; Natrialbaceae; Natronobacterium; Natronobacterium sp. AS-7091
694	18	19	17	33	22	59	20	13	18	17	12	40	33	27	21	39	24	29	19	14	23	24	15	15	27	20	33	39	22	32	25	30	Archaea; Euryarchaeota; Halobacteria; Natrialbales; Natrialbaceae; Natronobacterium; Natronobacterium texcoconense
695	11	7	11	14	7	24	9	8	5	6	11	19	24	15	10	19	6	10	11	13	18	15	9	6	15	10	12	7	10	13	25	18	Archaea; Euryarchaeota; Halobacteria; Natrialbales; Natrialbaceae; Natronococcus; NA
696	27	39	53	55	31	134	41	15	25	41	21	50	40	53	56	56	51	53	57	33	60	44	37	48	53	48	55	95	65	53	75	77	Archaea; Euryarchaeota; Halobacteria; Natrialbales; Natrialbaceae; Natronococcus; Natronococcus amylolyticus
697	27	44	41	43	21	78	37	15	23	20	19	48	29	24	38	47	44	25	32	20	37	23	17	19	31	33	37	42	29	57	33	36	Archaea; Euryarchaeota; Halobacteria; Natrialbales; Natrialbaceae; Natronococcus; Natronococcus jeotgali
698	680	870	1136	1211	654	2480	804	432	506	481	542	1162	776	832	790	966	895	871	853	642	1043	614	381	530	934	746	886	1002	852	1178	848	878	Archaea; Euryarchaeota; Halobacteria; Natrialbales; Natrialbaceae; Natronococcus; Natronococcus occultus
699	1	0	0	0	0	0	0	0	0	0	0	0	0	0	0	0	0	2	0	0	3	0	1	0	0	1	0	0	1	2	0	0	Archaea; Euryarchaeota; Halobacteria; Natrialbales; Natrialbaceae; Natronococcus; Natronococcus sp. Ah-36
700	350	511	638	619	348	1434	524	212	273	254	321	606	499	458	445	459	434	546	483	377	616	292	208	332	513	417	526	553	506	649	548	504	Archaea; Euryarchaeota; Halobacteria; Natrialbales; Natrialbaceae; Natronolimnobius; NA
701	544	627	880	924	512	2051	673	325	413	403	422	985	634	646	664	777	745	730	677	580	861	470	296	453	780	576	693	780	715	922	772	685	Archaea; Euryarchaeota; Halobacteria; Natrialbales; Natrialbaceae; Natronolimnobius; Natronolimnobius aegyptiacus
702	23	24	29	48	31	89	43	6	14	16	21	44	38	45	31	45	23	20	22	14	45	17	22	22	41	43	36	29	45	38	31	48	Archaea; Euryarchaeota; Halobacteria; Natrialbales; Natrialbaceae; Natronolimnobius; Natronolimnobius baerhuensis
703	18	38	13	34	27	109	30	18	16	15	21	29	30	22	28	34	19	24	25	18	24	12	11	9	42	14	20	26	33	27	38	31	Archaea; Euryarchaeota; Halobacteria; Natrialbales; Natrialbaceae; Natronolimnobius; Natronolimnobius innermongolicus
704	50	81	67	100	27	151	56	26	37	25	43	83	52	60	50	52	61	77	47	72	65	46	28	46	56	60	70	71	53	89	74	79	Archaea; Euryarchaeota; Halobacteria; Natrialbales; Natrialbaceae; Natronolimnobius; Natronolimnobius sp. AArc1
705	65	72	100	104	57	238	57	37	57	51	37	104	81	90	80	78	82	84	105	80	104	70	43	47	76	73	78	76	84	75	87	80	Archaea; Euryarchaeota; Halobacteria; Natrialbales; Natrialbaceae; Natronolimnobius; Natronolimnobius sp. AArc-Mg
706	30	36	51	58	39	99	39	24	30	30	24	60	33	52	42	52	34	32	38	28	50	32	12	26	45	24	46	41	56	55	50	52	Archaea; Euryarchaeota; Halobacteria; Natrialbales; Natrialbaceae; Natronolimnobius; Natronolimnobius sp. XQ-INN 246
707	22	33	30	36	23	84	18	22	17	16	8	46	19	19	35	26	20	24	14	10	30	18	14	14	26	15	24	9	16	34	21	23	Archaea; Euryarchaeota; Halobacteria; Natrialbales; Natrialbaceae; Natronorubrum; NA
708	408	498	643	662	396	1447	464	262	261	332	310	795	498	514	506	605	628	567	523	418	627	371	270	396	547	479	538	627	522	611	554	524	Archaea; Euryarchaeota; Halobacteria; Natrialbales; Natrialbaceae; Natronorubrum; Natronorubrum bangense
709	14	24	11	15	20	42	13	9	4	11	12	33	15	17	11	25	16	16	15	12	24	8	3	15	21	15	16	35	29	16	18	19	Archaea; Euryarchaeota; Halobacteria; Natrialbales; Natrialbaceae; Natronorubrum; Natronorubrum sediminis
710	8	8	19	18	7	42	14	4	5	4	7	20	15	12	20	18	17	8	9	6	18	17	3	6	18	14	19	20	12	17	14	25	Archaea; Euryarchaeota; Halobacteria; Natrialbales; Natrialbaceae; Natronorubrum; Natronorubrum sulfidifaciens
711	15	28	29	38	14	59	27	18	14	23	24	34	27	41	22	28	33	46	31	19	33	25	12	23	30	22	33	34	35	48	39	39	Archaea; Euryarchaeota; Halobacteria; Natrialbales; Natrialbaceae; Natronorubrum; Natronorubrum texcoconense
712	29	27	12	48	17	45	38	15	9	22	18	52	23	39	29	32	36	41	26	28	33	20	22	19	27	33	24	39	36	45	39	54	Archaea; Euryarchaeota; Halobacteria; Natrialbales; Natrialbaceae; Natronorubrum; Natronorubrum thiooxidans
713	21	29	29	35	20	80	43	16	16	20	25	46	31	27	25	24	27	26	31	29	33	32	18	9	38	24	29	36	38	37	41	30	Archaea; Euryarchaeota; Halobacteria; Natrialbales; Natrialbaceae; Natronorubrum; Natronorubrum tibetense
714	528	793	988	1054	541	2123	736	355	443	418	427	987	617	723	754	848	811	724	743	644	931	471	346	513	873	623	775	810	676	891	799	798	Archaea; Euryarchaeota; Halobacteria; Natrialbales; Natrialbaceae; Salinarchaeum; Salinarchaeum sp. Harcht-Bsk1
715	55	71	89	85	46	184	79	37	53	32	58	97	92	71	92	95	60	80	64	56	95	41	34	27	92	58	70	80	64	80	107	89	Archaea; Euryarchaeota; Halobacteria; Natrialbales; Natrialbaceae; Saliphagus; Saliphagus sp. LR7
716	1	0	2	3	1	4	0	0	0	0	0	0	0	0	0	1	0	0	1	0	0	0	0	0	0	1	0	0	2	0	3	2	Archaea; Euryarchaeota; Methanobacteria; Methanobacteriales; Methanobacteriaceae; Methanobacterium; Methanobacterium alcaliphilum
717	5	7	6	6	6	9	4	2	1	3	2	8	4	6	2	3	6	4	2	4	8	3	3	3	11	2	4	5	4	5	4	13	Archaea; Euryarchaeota; Methanobacteria; Methanobacteriales; Methanobacteriaceae; Methanobacterium; Methanobacterium bryantii
718	78	113	132	188	110	362	113	70	69	70	84	196	133	140	137	155	149	123	121	134	172	88	76	102	146	138	128	142	195	169	194	153	Archaea; Euryarchaeota; Methanobacteria; Methanobacteriales; Methanobacteriaceae; Methanobacterium; Methanobacterium congolense
719	112	129	147	185	116	417	151	57	85	120	64	242	175	157	165	129	162	167	128	157	196	102	96	120	178	152	149	171	197	201	181	201	Archaea; Euryarchaeota; Methanobacteria; Methanobacteriales; Methanobacteriaceae; Methanobacterium; Methanobacterium formicicum
720	136	152	165	158	127	367	163	66	68	67	85	216	130	133	137	152	137	163	125	124	191	101	62	111	140	142	91	144	163	157	144	133	Archaea; Euryarchaeota; Methanobacteria; Methanobacteriales; Methanobacteriaceae; Methanobacterium; Methanobacterium lacus
721	115	134	133	182	121	368	132	84	73	84	64	226	151	146	144	155	140	141	136	120	199	102	102	106	152	177	124	171	177	142	164	178	Archaea; Euryarchaeota; Methanobacteria; Methanobacteriales; Methanobacteriaceae; Methanobacterium; Methanobacterium paludis
722	22	35	34	23	25	82	25	10	21	17	18	52	37	33	35	21	25	36	26	22	33	14	12	11	39	30	24	24	27	28	28	37	Archaea; Euryarchaeota; Methanobacteria; Methanobacteriales; Methanobacteriaceae; Methanobacterium; Methanobacterium sp.
723	65	72	94	108	74	223	97	42	40	48	45	128	93	82	75	98	78	99	91	67	123	56	56	52	87	78	76	91	82	96	113	109	Archaea; Euryarchaeota; Methanobacteria; Methanobacteriales; Methanobacteriaceae; Methanobacterium; Methanobacterium sp. BAmetb5
724	119	121	122	169	87	300	114	63	62	79	73	129	120	109	119	113	107	135	120	105	159	89	66	88	132	102	114	128	137	130	147	111	Archaea; Euryarchaeota; Methanobacteria; Methanobacteriales; Methanobacteriaceae; Methanobacterium; Methanobacterium sp. BRmetb2
725	20	14	17	38	25	66	33	18	22	18	11	57	25	24	32	46	16	31	17	18	36	11	13	12	53	26	25	23	36	34	29	30	Archaea; Euryarchaeota; Methanobacteria; Methanobacteriales; Methanobacteriaceae; Methanobacterium; Methanobacterium sp. Maddingley MBC34
726	69	73	70	119	74	252	96	46	44	69	56	123	85	89	71	88	70	88	74	90	125	63	41	55	113	69	80	109	72	96	100	106	Archaea; Euryarchaeota; Methanobacteria; Methanobacteriales; Methanobacteriaceae; Methanobacterium; Methanobacterium sp. MB1
727	12	12	16	12	6	37	8	4	3	9	10	18	15	17	24	12	11	14	8	8	22	7	4	6	13	11	14	16	14	7	14	19	Archaea; Euryarchaeota; Methanobacteria; Methanobacteriales; Methanobacteriaceae; Methanobacterium; Methanobacterium sp. MZ-A1
728	28	25	31	60	35	98	30	12	22	18	16	38	27	27	35	45	29	43	28	22	37	18	26	42	42	35	44	38	32	30	42	28	Archaea; Euryarchaeota; Methanobacteria; Methanobacteriales; Methanobacteriaceae; Methanobacterium; Methanobacterium sp. PtaB.Bin024
729	24	30	50	69	25	94	36	20	20	27	28	45	35	43	45	55	33	57	31	26	59	33	18	23	33	24	43	62	26	49	66	53	Archaea; Euryarchaeota; Methanobacteria; Methanobacteriales; Methanobacteriaceae; Methanobacterium; Methanobacterium sp. PtaU1.Bin097
730	11	23	39	24	16	62	27	8	13	13	11	22	20	18	25	24	27	15	14	21	26	19	6	12	24	13	28	30	23	26	28	26	Archaea; Euryarchaeota; Methanobacteria; Methanobacteriales; Methanobacteriaceae; Methanobacterium; Methanobacterium sp. PtaU1.Bin242
731	37	20	36	58	34	107	38	23	20	24	28	61	37	32	40	59	26	57	35	26	38	27	23	36	53	36	40	45	51	39	46	33	Archaea; Euryarchaeota; Methanobacteria; Methanobacteriales; Methanobacteriaceae; Methanobacterium; Methanobacterium sp. SMA-27
732	43	40	38	46	31	114	52	27	24	35	28	95	51	66	54	45	38	51	50	42	65	32	28	34	48	41	40	38	34	52	54	40	Archaea; Euryarchaeota; Methanobacteria; Methanobacteriales; Methanobacteriaceae; Methanobacterium; Methanobacterium subterraneum
733	1	1	3	0	1	0	1	1	0	1	3	1	1	1	1	0	1	3	1	2	0	0	0	0	2	0	2	1	1	8	2	1	Archaea; Euryarchaeota; Methanobacteria; Methanobacteriales; Methanobacteriaceae; Methanobacterium; Methanobacterium veterum
734	239	326	269	434	256	855	316	160	181	216	186	435	313	324	295	359	264	323	278	246	378	256	211	199	362	293	279	364	370	397	377	366	Archaea; Euryarchaeota; Methanobacteria; Methanobacteriales; Methanobacteriaceae; Methanobacterium; NA
735	17	17	20	25	23	81	21	11	11	13	11	59	22	22	13	19	14	11	15	12	29	11	12	12	30	17	19	21	35	14	24	23	Archaea; Euryarchaeota; Methanobacteria; Methanobacteriales; Methanobacteriaceae; Methanobrevibacter; Methanobrevibacter arboriphilus
736	24	21	17	38	15	66	18	13	10	15	9	29	20	38	20	21	23	48	45	19	39	21	17	10	33	22	15	23	23	26	22	28	Archaea; Euryarchaeota; Methanobacteria; Methanobacteriales; Methanobacteriaceae; Methanobrevibacter; Methanobrevibacter curvatus
737	7	8	7	23	13	28	19	12	9	9	9	15	15	11	14	7	8	19	4	14	19	14	6	20	19	16	7	11	13	14	16	13	Archaea; Euryarchaeota; Methanobacteria; Methanobacteriales; Methanobacteriaceae; Methanobrevibacter; Methanobrevibacter cuticularis
738	16	13	23	27	11	45	22	7	13	11	7	23	18	14	19	19	18	20	10	12	20	5	10	23	23	14	8	19	18	29	15	13	Archaea; Euryarchaeota; Methanobacteria; Methanobacteriales; Methanobacteriaceae; Methanobrevibacter; Methanobrevibacter filiformis
739	1	1	3	2	4	5	0	0	0	0	3	0	1	2	1	0	3	0	0	1	2	0	1	0	2	0	5	3	1	1	0	3	Archaea; Euryarchaeota; Methanobacteria; Methanobacteriales; Methanobacteriaceae; Methanobrevibacter; Methanobrevibacter gottschalkii
740	76	82	100	147	87	233	86	65	45	45	50	141	98	100	95	109	98	103	92	67	132	80	68	84	104	80	67	115	100	100	108	114	Archaea; Euryarchaeota; Methanobacteria; Methanobacteriales; Methanobacteriaceae; Methanobrevibacter; Methanobrevibacter millerae
741	51	61	76	77	68	189	59	20	26	38	44	96	62	80	94	64	73	62	71	52	100	51	28	57	57	66	50	71	90	99	94	73	Archaea; Euryarchaeota; Methanobacteria; Methanobacteriales; Methanobacteriaceae; Methanobrevibacter; Methanobrevibacter olleyae
742	76	110	96	178	87	298	97	47	44	50	60	171	106	83	97	119	100	113	103	83	139	94	54	79	137	103	107	121	130	133	152	118	Archaea; Euryarchaeota; Methanobacteria; Methanobacteriales; Methanobacteriaceae; Methanobrevibacter; Methanobrevibacter ruminantium
743	87	73	63	94	87	200	75	44	38	53	44	102	94	109	80	107	86	95	67	64	93	55	50	74	91	65	83	75	77	73	86	80	Archaea; Euryarchaeota; Methanobacteria; Methanobacteriales; Methanobacteriaceae; Methanobrevibacter; Methanobrevibacter smithii
744	3	4	3	4	2	3	4	3	1	3	0	2	2	3	4	2	6	2	0	2	2	3	1	1	3	2	3	4	0	2	3	5	Archaea; Euryarchaeota; Methanobacteria; Methanobacteriales; Methanobacteriaceae; Methanobrevibacter; Methanobrevibacter sp. 87.7
745	59	51	86	70	39	160	41	33	25	42	28	78	61	38	62	53	51	57	46	49	64	36	31	50	68	70	47	59	60	68	85	74	Archaea; Euryarchaeota; Methanobacteria; Methanobacteriales; Methanobacteriaceae; Methanobrevibacter; Methanobrevibacter sp. AbM4
746	5	3	10	11	7	17	4	2	3	3	3	5	4	3	6	8	5	5	1	4	4	4	2	7	7	8	3	5	2	1	4	6	Archaea; Euryarchaeota; Methanobacteria; Methanobacteriales; Methanobacteriaceae; Methanobrevibacter; Methanobrevibacter sp. NOE
747	64	98	68	99	64	218	81	39	45	40	50	91	91	87	106	105	91	95	84	84	99	64	41	78	82	72	71	86	81	93	96	107	Archaea; Euryarchaeota; Methanobacteria; Methanobacteriales; Methanobacteriaceae; Methanobrevibacter; Methanobrevibacter sp. YE315
748	9	5	15	23	7	31	6	7	3	6	4	10	5	11	1	14	9	8	11	6	18	10	4	0	13	10	6	11	7	12	18	16	Archaea; Euryarchaeota; Methanobacteria; Methanobacteriales; Methanobacteriaceae; Methanobrevibacter; Methanobrevibacter thaueri
749	7	11	14	14	13	26	7	1	2	5	4	12	5	8	12	6	8	12	9	8	8	5	2	6	8	6	9	8	5	13	6	3	Archaea; Euryarchaeota; Methanobacteria; Methanobacteriales; Methanobacteriaceae; Methanobrevibacter; Methanobrevibacter woesei
750	2	4	9	5	2	10	1	2	2	1	0	5	5	4	12	2	3	0	5	5	6	3	3	2	5	3	7	8	7	5	2	6	Archaea; Euryarchaeota; Methanobacteria; Methanobacteriales; Methanobacteriaceae; Methanobrevibacter; Methanobrevibacter wolinii
751	28	49	75	95	43	149	47	27	27	37	25	79	50	36	48	41	58	50	41	38	70	40	35	36	58	57	47	41	72	78	93	58	Archaea; Euryarchaeota; Methanobacteria; Methanobacteriales; Methanobacteriaceae; Methanobrevibacter; NA
752	6	9	13	13	8	23	10	1	5	4	4	8	7	9	9	10	7	8	12	11	11	14	4	7	9	5	5	14	16	22	19	14	Archaea; Euryarchaeota; Methanobacteria; Methanobacteriales; Methanobacteriaceae; Methanosphaera; Methanosphaera cuniculi
753	84	96	118	178	98	320	113	80	72	73	63	155	120	122	118	117	136	136	124	95	191	88	68	90	119	141	113	137	114	119	124	143	Archaea; Euryarchaeota; Methanobacteria; Methanobacteriales; Methanobacteriaceae; Methanosphaera; Methanosphaera sp. BMS
754	4	7	2	5	2	17	2	1	1	5	2	7	4	5	3	6	4	7	1	7	9	4	6	6	11	6	5	1	4	9	7	1	Archaea; Euryarchaeota; Methanobacteria; Methanobacteriales; Methanobacteriaceae; Methanosphaera; Methanosphaera sp. rholeuAM130
755	9	6	4	13	12	23	8	2	6	11	11	16	11	17	13	14	5	22	9	9	15	3	8	10	8	8	8	18	8	10	12	12	Archaea; Euryarchaeota; Methanobacteria; Methanobacteriales; Methanobacteriaceae; Methanosphaera; Methanosphaera sp. rholeuAM270
756	4	6	7	1	6	13	7	0	9	5	3	15	8	2	8	12	3	4	7	5	6	7	4	4	7	8	4	7	9	4	9	1	Archaea; Euryarchaeota; Methanobacteria; Methanobacteriales; Methanobacteriaceae; Methanosphaera; Methanosphaera sp. rholeuAM6
757	9	4	10	5	8	19	5	4	5	11	4	9	10	5	3	7	6	9	11	7	13	1	4	4	11	8	5	7	9	6	10	7	Archaea; Euryarchaeota; Methanobacteria; Methanobacteriales; Methanobacteriaceae; Methanosphaera; Methanosphaera sp. rholeuAM74
758	4	5	9	11	7	24	10	5	6	6	4	11	8	9	6	23	9	5	6	7	22	3	10	3	14	10	18	5	10	6	13	7	Archaea; Euryarchaeota; Methanobacteria; Methanobacteriales; Methanobacteriaceae; Methanosphaera; Methanosphaera sp. SHI1033
759	3	4	7	1	1	12	10	1	0	11	2	4	2	2	0	6	5	4	6	1	6	6	2	5	4	2	3	4	4	0	3	10	Archaea; Euryarchaeota; Methanobacteria; Methanobacteriales; Methanobacteriaceae; Methanosphaera; Methanosphaera sp. SHI613
760	2	4	10	4	5	15	12	8	5	4	10	8	4	15	9	8	11	11	9	5	5	5	3	5	7	3	5	9	13	10	3	13	Archaea; Euryarchaeota; Methanobacteria; Methanobacteriales; Methanobacteriaceae; Methanosphaera; Methanosphaera sp. WGK6
761	46	51	39	65	40	129	56	40	20	31	19	51	36	51	48	66	41	62	32	40	48	24	30	36	46	50	48	66	57	56	41	52	Archaea; Euryarchaeota; Methanobacteria; Methanobacteriales; Methanobacteriaceae; Methanosphaera; Methanosphaera stadtmanae
762	8	15	30	52	12	47	29	10	13	20	11	27	10	12	21	21	20	14	8	15	26	13	12	20	26	22	28	28	20	24	35	18	Archaea; Euryarchaeota; Methanobacteria; Methanobacteriales; Methanobacteriaceae; Methanosphaera; NA
763	3	0	3	4	4	8	1	7	0	1	0	3	1	3	7	1	2	5	4	4	9	5	0	2	3	4	5	6	4	7	3	4	Archaea; Euryarchaeota; Methanobacteria; Methanobacteriales; Methanobacteriaceae; Methanothermobacter; Methanothermobacter defluvii
764	79	84	91	101	80	295	69	54	33	59	43	126	81	88	76	77	76	128	106	69	118	69	67	61	94	86	107	88	93	110	107	100	Archaea; Euryarchaeota; Methanobacteria; Methanobacteriales; Methanobacteriaceae; Methanothermobacter; Methanothermobacter marburgensis
765	16	23	18	24	21	48	18	10	13	11	6	28	21	20	30	11	16	14	23	9	30	17	15	19	27	21	18	21	20	26	24	26	Archaea; Euryarchaeota; Methanobacteria; Methanobacteriales; Methanobacteriaceae; Methanothermobacter; Methanothermobacter sp. CaT2
766	6	18	12	18	23	47	16	7	3	8	12	27	22	9	23	14	25	9	33	18	19	17	18	14	18	25	17	15	23	16	26	29	Archaea; Euryarchaeota; Methanobacteria; Methanobacteriales; Methanobacteriaceae; Methanothermobacter; Methanothermobacter sp. EMTCatA1
767	67	67	55	77	83	197	86	38	37	61	43	111	131	103	87	105	73	86	59	75	93	56	59	73	93	83	67	98	95	103	101	126	Archaea; Euryarchaeota; Methanobacteria; Methanobacteriales; Methanobacteriaceae; Methanothermobacter; Methanothermobacter sp. MT-2
768	12	16	18	18	13	40	23	2	6	8	4	10	22	13	10	19	14	5	11	8	21	13	5	12	20	14	11	5	15	15	15	17	Archaea; Euryarchaeota; Methanobacteria; Methanobacteriales; Methanobacteriaceae; Methanothermobacter; Methanothermobacter tenebrarum
769	24	25	15	24	17	76	17	14	9	19	11	26	18	29	24	32	27	29	29	29	43	18	19	33	27	6	18	35	28	28	21	22	Archaea; Euryarchaeota; Methanobacteria; Methanobacteriales; Methanobacteriaceae; Methanothermobacter; Methanothermobacter thermautotrophicus
770	79	79	102	167	90	365	89	50	51	55	43	134	91	115	114	90	129	126	139	111	139	94	70	79	123	120	100	113	124	146	145	129	Archaea; Euryarchaeota; Methanobacteria; Methanobacteriales; Methanobacteriaceae; Methanothermobacter; Methanothermobacter wolfeii
771	91	107	166	212	93	357	106	73	63	75	67	187	126	146	132	134	117	128	118	131	158	86	82	84	125	96	111	149	151	135	167	142	Archaea; Euryarchaeota; Methanobacteria; Methanobacteriales; Methanobacteriaceae; Methanothermobacter; NA
772	6	7	8	23	6	29	8	0	4	6	2	4	8	12	7	4	11	8	5	8	5	2	3	4	7	9	13	11	14	11	7	5	Archaea; Euryarchaeota; Methanobacteria; Methanobacteriales; Methanobacteriaceae; NA; Methanobacteriaceae archaeon 41_258
773	8	12	31	54	18	62	15	10	8	10	9	25	13	13	5	18	22	11	13	17	25	22	8	10	22	29	16	19	26	15	18	15	Archaea; Euryarchaeota; Methanobacteria; Methanobacteriales; Methanobacteriaceae; NA; NA
774	38	58	62	104	40	149	48	28	34	33	36	68	61	52	71	67	49	50	53	39	59	58	28	50	59	50	47	49	72	48	75	66	Archaea; Euryarchaeota; Methanobacteria; Methanobacteriales; Methanothermaceae; Methanothermus; Methanothermus fervidus
775	31	25	31	50	26	75	29	27	21	23	9	46	42	58	38	57	31	58	40	23	62	26	37	33	51	31	32	58	62	38	47	49	Archaea; Euryarchaeota; Methanobacteria; Methanobacteriales; NA; NA; Methanobacteriales archaeon HGW-Methanobacteriales-1
776	2	4	5	10	2	13	1	2	1	2	3	3	6	10	2	2	3	6	3	5	7	5	1	2	7	6	2	11	3	3	7	1	Archaea; Euryarchaeota; Methanobacteria; Methanobacteriales; NA; NA; Methanobacteriales archaeon HGW-Methanobacteriales-2
777	25	42	36	68	32	91	40	15	21	13	24	61	34	49	33	37	47	31	39	53	40	34	23	21	50	45	34	40	68	23	52	34	Archaea; Euryarchaeota; Methanobacteria; Methanobacteriales; NA; NA; NA
778	59	24	58	52	40	123	60	44	40	18	29	64	56	63	57	55	60	40	55	35	78	36	28	34	53	65	52	50	46	72	61	63	Archaea; Euryarchaeota; Methanococci; Methanococcales; Methanocaldococcaceae; Methanocaldococcus; Methanocaldococcus bathoardescens
779	43	32	63	89	42	148	45	28	21	27	29	79	61	60	53	61	64	53	44	42	48	47	25	38	60	51	49	48	47	68	65	67	Archaea; Euryarchaeota; Methanococci; Methanococcales; Methanocaldococcaceae; Methanocaldococcus; Methanocaldococcus fervens
780	33	49	59	74	40	180	39	33	29	34	38	85	64	64	60	56	59	56	50	50	79	42	42	53	68	60	44	62	62	71	71	62	Archaea; Euryarchaeota; Methanococci; Methanococcales; Methanocaldococcaceae; Methanocaldococcus; Methanocaldococcus infernus
781	38	35	71	65	30	138	46	21	29	38	24	66	66	50	59	54	69	57	56	44	49	31	25	44	51	41	45	68	56	65	65	51	Archaea; Euryarchaeota; Methanococci; Methanococcales; Methanocaldococcaceae; Methanocaldococcus; Methanocaldococcus jannaschii
782	32	43	55	75	45	179	54	23	23	31	22	89	53	62	50	60	60	66	53	34	72	35	26	36	77	51	47	52	56	69	62	50	Archaea; Euryarchaeota; Methanococci; Methanococcales; Methanocaldococcaceae; Methanocaldococcus; Methanocaldococcus sp. FS406-22
783	6	4	18	17	7	25	5	2	9	5	5	3	8	4	5	12	10	1	6	4	5	6	3	2	4	8	10	11	11	9	17	13	Archaea; Euryarchaeota; Methanococci; Methanococcales; Methanocaldococcaceae; Methanocaldococcus; Methanocaldococcus villosus
784	55	59	42	71	58	166	46	40	31	30	29	67	66	62	65	60	75	63	50	34	54	45	36	41	62	61	45	59	62	61	71	81	Archaea; Euryarchaeota; Methanococci; Methanococcales; Methanocaldococcaceae; Methanocaldococcus; Methanocaldococcus vulcanius
785	24	27	52	69	33	81	26	4	12	17	11	34	24	22	27	37	15	24	23	16	47	18	15	22	34	34	33	40	44	44	49	21	Archaea; Euryarchaeota; Methanococci; Methanococcales; Methanocaldococcaceae; Methanocaldococcus; NA
786	6	12	15	25	9	35	4	2	5	11	8	9	11	2	3	8	9	10	6	7	12	1	3	2	9	8	13	10	11	18	14	8	Archaea; Euryarchaeota; Methanococci; Methanococcales; Methanocaldococcaceae; Methanotorris; Methanotorris formicicus
787	64	69	83	83	58	213	57	43	31	34	28	89	58	58	83	64	66	58	65	58	63	48	41	41	64	57	52	75	64	64	67	72	Archaea; Euryarchaeota; Methanococci; Methanococcales; Methanocaldococcaceae; Methanotorris; Methanotorris igneus
788	3	2	11	8	6	10	2	2	4	1	3	6	3	0	1	7	5	3	3	1	3	0	0	2	7	6	1	5	6	5	11	7	Archaea; Euryarchaeota; Methanococci; Methanococcales; Methanocaldococcaceae; Methanotorris; NA
789	2	6	14	9	1	18	4	2	4	5	2	2	17	9	11	4	4	6	0	5	3	2	4	3	6	5	8	6	3	6	13	11	Archaea; Euryarchaeota; Methanococci; Methanococcales; Methanocaldococcaceae; NA; NA
790	46	35	54	97	47	147	51	28	28	22	28	71	52	56	58	36	39	56	51	39	68	42	20	30	63	50	48	57	58	66	55	57	Archaea; Euryarchaeota; Methanococci; Methanococcales; Methanococcaceae; Methanococcus; Methanococcus aeolicus
791	252	247	267	343	196	751	258	166	154	151	159	430	307	289	332	281	295	288	264	226	420	196	173	209	313	240	279	325	306	339	338	328	Archaea; Euryarchaeota; Methanococci; Methanococcales; Methanococcaceae; Methanococcus; Methanococcus maripaludis
792	43	40	64	60	42	163	69	27	32	47	26	65	61	55	71	61	66	49	53	53	79	28	39	56	56	50	43	65	55	85	79	52	Archaea; Euryarchaeota; Methanococci; Methanococcales; Methanococcaceae; Methanococcus; Methanococcus vannielii
793	53	56	76	77	55	171	59	45	22	27	24	81	45	75	51	78	59	67	43	40	81	37	42	48	70	51	51	66	57	59	62	64	Archaea; Euryarchaeota; Methanococci; Methanococcales; Methanococcaceae; Methanococcus; Methanococcus voltae
794	4	5	17	17	4	21	3	1	4	1	4	4	4	8	5	8	5	14	10	8	3	12	2	3	5	5	3	3	11	3	8	5	Archaea; Euryarchaeota; Methanococci; Methanococcales; Methanococcaceae; Methanococcus; NA
795	34	50	73	82	27	169	57	31	29	41	21	61	39	50	63	44	49	51	60	57	73	53	40	45	78	42	53	63	52	46	49	56	Archaea; Euryarchaeota; Methanococci; Methanococcales; Methanococcaceae; Methanothermococcus; Methanothermococcus okinawensis
796	9	14	8	27	9	38	9	4	10	4	4	12	18	14	6	16	10	14	8	10	15	7	11	8	11	17	20	22	17	16	16	11	Archaea; Euryarchaeota; Methanococci; Methanococcales; Methanococcaceae; Methanothermococcus; Methanothermococcus thermolithotrophicus
797	1	0	2	1	0	0	0	0	0	0	0	1	0	0	0	0	0	0	1	0	0	0	0	0	0	0	0	1	0	0	0	0	Archaea; Euryarchaeota; Methanococci; Methanococcales; Methanococcaceae; Methanothermococcus; NA
798	1	0	0	0	0	0	0	0	0	0	0	0	0	0	0	0	0	0	0	0	0	0	0	0	0	1	0	0	0	0	6	0	Archaea; Euryarchaeota; Methanococci; Methanococcales; Methanococcaceae; Methanothermococcus; uncultured Methanothermococcus sp.
799	8	10	21	24	8	31	5	4	12	12	8	9	16	12	5	18	8	14	5	6	19	4	3	6	13	11	12	19	11	10	20	13	Archaea; Euryarchaeota; Methanococci; Methanococcales; NA; NA; Methanococcales archaeon HHB
800	7	5	21	32	10	23	8	5	6	6	7	5	6	8	4	14	5	8	15	9	21	15	7	6	8	15	13	11	12	13	15	16	Archaea; Euryarchaeota; Methanococci; Methanococcales; NA; NA; NA
801	321	323	418	555	314	1175	409	202	216	244	243	582	396	365	382	484	418	418	376	335	524	294	209	280	452	409	432	534	434	479	462	421	Archaea; Euryarchaeota; Methanomicrobia; Methanocellales; Methanocellaceae; Methanocella; Methanocella arvoryzae
802	192	259	290	363	203	678	247	124	142	148	174	347	272	253	264	355	250	278	276	208	364	211	125	202	327	219	263	367	328	319	308	320	Archaea; Euryarchaeota; Methanomicrobia; Methanocellales; Methanocellaceae; Methanocella; Methanocella conradii
803	414	428	572	672	439	1462	564	249	270	287	308	743	532	587	448	541	488	550	487	454	692	415	272	358	576	462	441	749	536	623	560	556	Archaea; Euryarchaeota; Methanomicrobia; Methanocellales; Methanocellaceae; Methanocella; Methanocella paludicola
804	79	98	117	177	102	327	97	61	74	78	73	187	141	152	127	160	122	92	102	95	178	92	58	97	124	103	112	217	141	146	144	149	Archaea; Euryarchaeota; Methanomicrobia; Methanocellales; Methanocellaceae; Methanocella; Methanocella sp. PtaU1.Bin125
805	15	23	34	48	24	69	27	9	11	23	18	33	20	34	17	30	27	30	21	20	51	16	20	9	34	25	27	21	40	39	27	18	Archaea; Euryarchaeota; Methanomicrobia; Methanocellales; Methanocellaceae; Methanocella; NA
806	8	8	9	9	5	23	7	8	5	8	3	11	10	5	6	10	10	2	3	11	11	7	5	10	7	3	6	11	13	6	13	11	Archaea; Euryarchaeota; Methanomicrobia; Methanomicrobiales; Methanocalculaceae; Methanocalculus; Methanocalculus sp. 52_23
807	13	23	30	38	17	73	36	19	20	16	18	39	40	28	32	37	41	25	22	25	37	19	17	27	28	29	36	43	43	21	36	40	Archaea; Euryarchaeota; Methanomicrobia; Methanomicrobiales; Methanocalculaceae; Methanocalculus; Methanocalculus sp. MSAO_Arc1
808	33	44	27	60	36	114	30	24	21	23	28	51	25	40	48	48	34	35	26	32	56	32	24	24	45	27	28	29	52	52	56	45	Archaea; Euryarchaeota; Methanomicrobia; Methanomicrobiales; Methanocalculaceae; Methanocalculus; Methanocalculus sp. MSAO_Arc2
809	2	3	3	3	0	6	0	1	2	4	4	10	1	2	4	2	2	1	2	0	9	0	3	7	5	0	4	5	7	4	8	1	Archaea; Euryarchaeota; Methanomicrobia; Methanomicrobiales; Methanocalculaceae; Methanocalculus; NA
810	1	3	10	4	2	8	3	3	3	5	1	6	1	0	0	6	2	3	1	4	5	0	2	1	7	2	4	3	6	2	2	2	Archaea; Euryarchaeota; Methanomicrobia; Methanomicrobiales; Methanocorpusculaceae; Methanocorpusculum; Methanocorpusculum bavaricum
811	69	92	123	165	104	297	109	69	64	68	48	158	124	114	107	111	98	106	124	90	158	82	63	77	124	102	114	123	100	121	177	124	Archaea; Euryarchaeota; Methanomicrobia; Methanomicrobiales; Methanocorpusculaceae; Methanocorpusculum; Methanocorpusculum labreanum
812	1	3	2	8	7	10	4	0	4	1	1	10	5	0	5	3	1	2	6	6	5	0	3	1	4	0	1	4	2	6	6	2	Archaea; Euryarchaeota; Methanomicrobia; Methanomicrobiales; Methanocorpusculaceae; Methanocorpusculum; Methanocorpusculum parvum
813	8	4	4	14	4	22	6	0	2	0	1	8	3	7	3	14	4	4	1	5	7	3	2	6	6	0	3	2	1	3	4	2	Archaea; Euryarchaeota; Methanomicrobia; Methanomicrobiales; Methanocorpusculaceae; Methanocorpusculum; Methanocorpusculum sp. MCE
814	19	26	30	31	25	64	25	14	15	16	9	21	27	29	32	35	19	16	17	12	22	20	7	18	30	20	16	22	20	39	30	18	Archaea; Euryarchaeota; Methanomicrobia; Methanomicrobiales; Methanocorpusculaceae; Methanocorpusculum; NA
815	241	263	267	330	214	813	287	157	160	186	165	449	236	286	274	320	267	307	273	263	377	217	117	170	311	231	269	294	319	321	327	298	Archaea; Euryarchaeota; Methanomicrobia; Methanomicrobiales; Methanomicrobiaceae; Methanoculleus; Methanoculleus bourgensis
816	35	31	51	66	40	160	49	14	17	33	37	100	63	43	44	82	40	50	34	35	71	31	31	32	63	56	38	55	52	64	62	70	Archaea; Euryarchaeota; Methanomicrobia; Methanomicrobiales; Methanomicrobiaceae; Methanoculleus; Methanoculleus chikugoensis
817	25	26	39	48	30	109	36	15	18	21	20	59	48	40	30	47	24	40	23	45	51	21	13	28	42	42	40	39	49	42	41	29	Archaea; Euryarchaeota; Methanomicrobia; Methanomicrobiales; Methanomicrobiaceae; Methanoculleus; Methanoculleus horonobensis
818	333	358	492	576	302	1168	465	214	235	225	281	616	373	419	405	433	411	460	370	352	459	284	231	286	469	354	440	499	454	510	467	421	Archaea; Euryarchaeota; Methanomicrobia; Methanomicrobiales; Methanomicrobiaceae; Methanoculleus; Methanoculleus marisnigri
819	25	33	31	69	27	100	40	18	20	26	33	70	39	33	40	42	37	33	32	28	42	22	20	27	42	32	30	48	31	51	33	53	Archaea; Euryarchaeota; Methanomicrobia; Methanomicrobiales; Methanomicrobiaceae; Methanoculleus; Methanoculleus sediminis
820	3	2	2	4	5	9	4	2	1	0	0	2	3	4	5	3	0	0	0	1	2	0	7	7	0	4	4	4	4	1	5	6	Archaea; Euryarchaeota; Methanomicrobia; Methanomicrobiales; Methanomicrobiaceae; Methanoculleus; Methanoculleus sp. CAG:1088
821	91	98	103	133	91	309	106	59	61	82	39	177	119	103	115	154	107	92	101	70	140	75	62	65	100	103	121	120	134	130	158	135	Archaea; Euryarchaeota; Methanomicrobia; Methanomicrobiales; Methanomicrobiaceae; Methanoculleus; Methanoculleus sp. MAB1
822	22	15	12	26	20	49	18	8	12	12	5	23	18	25	14	25	10	23	16	17	22	15	9	11	20	12	21	24	23	25	23	22	Archaea; Euryarchaeota; Methanomicrobia; Methanomicrobiales; Methanomicrobiaceae; Methanoculleus; Methanoculleus sp. MH98A
823	34	45	56	80	34	147	38	34	29	38	42	82	54	58	46	72	52	43	53	39	73	36	30	38	45	48	53	46	50	73	62	70	Archaea; Euryarchaeota; Methanomicrobia; Methanomicrobiales; Methanomicrobiaceae; Methanoculleus; Methanoculleus sp. SDB
824	59	96	109	128	87	305	100	61	65	66	51	152	94	112	94	116	100	99	101	81	131	71	67	91	113	93	99	126	142	125	118	102	Archaea; Euryarchaeota; Methanomicrobia; Methanomicrobiales; Methanomicrobiaceae; Methanoculleus; Methanoculleus taiwanensis
825	56	47	50	61	41	179	65	36	28	37	52	77	89	76	75	89	49	80	60	49	66	44	32	39	69	67	64	81	65	94	59	70	Archaea; Euryarchaeota; Methanomicrobia; Methanomicrobiales; Methanomicrobiaceae; Methanoculleus; Methanoculleus thermophilus
826	299	356	428	496	311	1114	355	254	190	241	269	634	409	430	361	482	364	400	353	316	566	246	212	271	504	341	381	470	439	553	480	444	Archaea; Euryarchaeota; Methanomicrobia; Methanomicrobiales; Methanomicrobiaceae; Methanoculleus; NA
827	53	50	87	86	52	163	73	35	35	57	44	89	56	53	53	53	59	76	56	64	86	44	40	57	84	63	75	96	62	81	83	81	Archaea; Euryarchaeota; Methanomicrobia; Methanomicrobiales; Methanomicrobiaceae; Methanofollis; Methanofollis ethanolicus
828	46	45	73	83	53	166	52	34	38	43	39	95	83	76	49	77	49	40	85	44	70	42	30	42	72	59	59	64	55	72	85	84	Archaea; Euryarchaeota; Methanomicrobia; Methanomicrobiales; Methanomicrobiaceae; Methanofollis; Methanofollis liminatans
829	32	51	60	94	47	157	54	26	35	31	35	69	55	64	43	67	53	58	59	41	62	29	30	33	74	60	40	79	59	60	74	61	Archaea; Euryarchaeota; Methanomicrobia; Methanomicrobiales; Methanomicrobiaceae; Methanofollis; Methanofollis sp. FWC-SCC2
830	7	6	13	8	4	25	6	6	4	5	5	4	4	3	5	11	2	7	8	5	11	7	2	1	13	5	5	13	2	16	13	9	Archaea; Euryarchaeota; Methanomicrobia; Methanomicrobiales; Methanomicrobiaceae; Methanofollis; NA
831	28	27	18	35	29	77	24	12	15	14	22	27	17	31	26	31	10	32	31	23	20	23	20	23	33	24	21	32	27	23	22	48	Archaea; Euryarchaeota; Methanomicrobia; Methanomicrobiales; Methanomicrobiaceae; Methanogenium; Methanogenium cariaci
832	1	0	0	0	0	0	1	0	1	0	0	0	0	6	0	2	0	0	1	0	0	0	0	0	0	0	0	0	0	1	0	0	Archaea; Euryarchaeota; Methanomicrobia; Methanomicrobiales; Methanomicrobiaceae; Methanogenium; uncultured Methanogenium sp.
833	23	33	36	51	51	132	56	15	24	33	25	80	70	44	50	66	35	40	39	29	63	27	21	29	73	48	50	62	67	75	54	80	Archaea; Euryarchaeota; Methanomicrobia; Methanomicrobiales; Methanomicrobiaceae; Methanolacinia; Methanolacinia paynteri
834	137	141	170	256	140	487	167	95	104	131	108	294	203	215	187	209	195	242	189	173	293	157	144	149	263	198	203	269	217	248	268	234	Archaea; Euryarchaeota; Methanomicrobia; Methanomicrobiales; Methanomicrobiaceae; Methanolacinia; Methanolacinia petrolearia
835	12	12	30	29	22	66	13	9	23	20	14	39	31	25	16	21	17	16	25	12	24	13	17	16	23	24	21	21	16	18	21	18	Archaea; Euryarchaeota; Methanomicrobia; Methanomicrobiales; Methanomicrobiaceae; Methanolacinia; NA
836	13	17	17	19	13	59	12	14	10	19	15	38	21	20	21	16	13	22	8	8	18	8	9	12	20	12	12	22	25	13	25	29	Archaea; Euryarchaeota; Methanomicrobia; Methanomicrobiales; Methanomicrobiaceae; Methanomicrobium; Methanomicrobium mobile
837	38	55	64	70	54	173	58	26	37	34	35	93	60	57	48	63	49	76	52	50	64	42	42	30	65	58	64	63	58	92	73	65	Archaea; Euryarchaeota; Methanomicrobia; Methanomicrobiales; Methanomicrobiaceae; Methanoplanus; Methanoplanus limicola
838	9	11	10	11	11	34	11	3	7	4	7	13	9	12	13	15	6	5	5	14	11	12	4	4	10	14	9	12	8	14	12	21	Archaea; Euryarchaeota; Methanomicrobia; Methanomicrobiales; Methanomicrobiaceae; NA; NA
839	31	28	48	48	33	120	49	16	9	24	20	61	43	42	31	44	43	51	45	36	54	23	16	46	39	43	42	41	43	34	38	48	Archaea; Euryarchaeota; Methanomicrobia; Methanomicrobiales; Methanoregulaceae; Methanolinea; Methanolinea sp. SDB
840	34	49	79	64	39	178	49	26	39	43	44	91	76	63	71	79	48	43	37	53	56	42	35	50	76	65	57	79	86	84	89	66	Archaea; Euryarchaeota; Methanomicrobia; Methanomicrobiales; Methanoregulaceae; Methanolinea; Methanolinea tarda
841	2	0	0	0	0	0	0	0	0	1	0	1	2	0	0	0	1	0	0	0	2	0	1	0	0	1	0	1	0	2	1	0	Archaea; Euryarchaeota; Methanomicrobia; Methanomicrobiales; Methanoregulaceae; Methanolinea; uncultured Methanolinea sp.
842	220	322	410	545	303	960	305	163	167	225	188	479	315	360	319	379	328	407	357	277	493	267	201	267	393	340	327	382	415	398	422	363	Archaea; Euryarchaeota; Methanomicrobia; Methanomicrobiales; Methanoregulaceae; Methanoregula; Methanoregula boonei
843	267	293	297	397	235	867	287	185	167	193	165	504	299	293	293	358	280	325	274	286	402	182	174	245	392	289	293	385	291	335	357	380	Archaea; Euryarchaeota; Methanomicrobia; Methanomicrobiales; Methanoregulaceae; Methanoregula; Methanoregula formicica
844	20	30	33	53	50	109	51	30	22	27	28	72	46	33	50	53	37	40	38	36	46	32	18	20	58	40	33	51	67	46	52	54	Archaea; Euryarchaeota; Methanomicrobia; Methanomicrobiales; Methanoregulaceae; Methanoregula; Methanoregula sp.
845	5	7	9	15	8	13	8	8	4	5	4	11	11	8	8	14	14	6	7	2	5	3	11	6	5	6	10	8	10	15	9	14	Archaea; Euryarchaeota; Methanomicrobia; Methanomicrobiales; Methanoregulaceae; Methanoregula; Methanoregula sp. PtaB.Bin085
846	8	9	2	11	13	27	8	3	4	4	4	19	4	19	7	11	9	6	7	6	8	1	9	5	12	4	7	15	8	13	7	9	Archaea; Euryarchaeota; Methanomicrobia; Methanomicrobiales; Methanoregulaceae; Methanoregula; Methanoregula sp. PtaU1.Bin006
847	57	64	74	88	66	188	59	31	30	36	27	78	62	59	57	83	66	75	62	50	87	52	34	49	65	52	64	65	70	68	71	75	Archaea; Euryarchaeota; Methanomicrobia; Methanomicrobiales; Methanoregulaceae; Methanoregula; Methanoregula sp. PtaU1.Bin051
848	69	81	80	124	67	244	108	45	42	60	56	144	79	96	67	114	72	56	74	58	87	50	37	53	94	71	95	90	104	98	111	115	Archaea; Euryarchaeota; Methanomicrobia; Methanomicrobiales; Methanoregulaceae; Methanoregula; NA
849	389	422	481	559	394	1325	448	220	231	315	256	714	483	459	429	523	456	523	421	380	615	321	258	324	534	394	417	532	455	590	486	539	Archaea; Euryarchaeota; Methanomicrobia; Methanomicrobiales; Methanoregulaceae; Methanosphaerula; Methanosphaerula palustris
850	50	59	55	85	59	149	56	24	52	46	45	100	44	53	69	69	51	51	60	42	74	49	35	47	74	46	74	78	59	79	104	69	Archaea; Euryarchaeota; Methanomicrobia; Methanomicrobiales; Methanoregulaceae; NA; Methanoregulaceae archaeon
851	13	17	14	32	12	80	28	9	6	18	10	39	29	26	18	33	16	25	13	26	30	19	17	11	30	22	24	33	33	17	33	36	Archaea; Euryarchaeota; Methanomicrobia; Methanomicrobiales; Methanoregulaceae; NA; Methanoregulaceae archaeon PtaB.Bin009
852	40	35	46	61	38	109	64	34	28	25	28	59	62	61	52	70	32	65	49	42	84	39	37	23	70	32	54	69	59	45	71	37	Archaea; Euryarchaeota; Methanomicrobia; Methanomicrobiales; Methanoregulaceae; NA; Methanoregulaceae archaeon PtaB.Bin056
853	27	37	51	62	45	160	61	16	30	41	38	86	82	84	68	87	62	70	60	62	121	43	28	43	73	52	69	75	98	66	96	72	Archaea; Euryarchaeota; Methanomicrobia; Methanomicrobiales; Methanoregulaceae; NA; Methanoregulaceae archaeon PtaB.Bin108
854	25	19	38	43	7	70	21	11	13	16	8	17	14	10	21	16	18	14	17	11	21	7	2	10	15	16	8	16	16	21	21	12	Archaea; Euryarchaeota; Methanomicrobia; Methanomicrobiales; Methanoregulaceae; NA; Methanoregulaceae archaeon PtaB.Bin152
855	8	7	9	17	8	20	8	1	4	7	3	12	5	7	12	6	7	16	6	3	10	9	4	4	1	5	8	11	8	10	6	4	Archaea; Euryarchaeota; Methanomicrobia; Methanomicrobiales; Methanoregulaceae; NA; Methanoregulaceae archaeon PtaU1.Bin059
856	17	9	16	9	4	25	8	4	1	3	8	17	17	9	10	7	15	14	7	9	14	7	10	11	3	8	3	11	4	7	12	18	Archaea; Euryarchaeota; Methanomicrobia; Methanomicrobiales; Methanoregulaceae; NA; Methanoregulaceae archaeon PtaU1.Bin066
857	22	13	39	18	18	82	26	9	16	9	20	28	20	25	25	27	27	14	39	24	31	27	16	15	30	22	23	23	25	28	32	34	Archaea; Euryarchaeota; Methanomicrobia; Methanomicrobiales; Methanoregulaceae; NA; Methanoregulaceae archaeon PtaU1.Bin222
858	97	122	170	221	113	415	114	60	99	88	86	199	164	128	145	162	117	135	132	113	179	103	70	106	175	124	133	163	145	138	166	169	Archaea; Euryarchaeota; Methanomicrobia; Methanomicrobiales; Methanoregulaceae; NA; NA
859	141	181	204	240	156	550	188	89	118	116	133	257	180	179	203	229	193	200	220	202	296	166	102	154	237	139	170	231	238	188	250	213	Archaea; Euryarchaeota; Methanomicrobia; Methanomicrobiales; Methanospirillaceae; Methanospirillum; Methanospirillum hungatei
860	81	93	95	123	74	230	80	53	44	68	52	139	83	95	96	99	59	85	71	68	120	49	53	69	114	74	68	99	102	96	109	116	Archaea; Euryarchaeota; Methanomicrobia; Methanomicrobiales; Methanospirillaceae; Methanospirillum; Methanospirillum lacunae
861	47	59	102	116	86	223	85	38	37	48	37	105	79	95	92	109	52	100	94	55	115	54	48	65	66	78	59	76	94	91	98	74	Archaea; Euryarchaeota; Methanomicrobia; Methanomicrobiales; Methanospirillaceae; Methanospirillum; Methanospirillum stamsii
862	11	8	7	15	16	41	7	6	3	11	4	18	5	16	7	14	4	9	13	7	10	8	6	6	13	7	13	8	12	6	10	11	Archaea; Euryarchaeota; Methanomicrobia; Methanomicrobiales; Methanospirillaceae; Methanospirillum; NA
863	140	154	215	228	142	469	124	68	92	107	79	212	153	144	116	159	136	158	170	124	196	118	96	100	172	131	139	172	162	175	197	179	Archaea; Euryarchaeota; Methanomicrobia; Methanomicrobiales; NA; NA; methanogenic archaeon mixed culture ISO4-G1
864	12	20	17	30	17	62	25	11	9	17	19	33	30	25	14	20	32	25	34	15	25	9	11	18	23	25	33	20	26	34	36	19	Archaea; Euryarchaeota; Methanomicrobia; Methanomicrobiales; NA; NA; Methanomicrobiales archaeon 53_19
865	43	24	64	81	45	151	55	30	32	25	43	53	46	45	61	41	48	60	67	46	63	39	34	36	66	43	44	51	76	52	61	55	Archaea; Euryarchaeota; Methanomicrobia; Methanomicrobiales; NA; NA; Methanomicrobiales archaeon HGW-Methanomicrobiales-1
866	64	38	53	49	45	188	56	51	35	64	40	111	77	74	87	73	43	79	60	73	102	48	42	51	79	66	65	76	60	101	75	82	Archaea; Euryarchaeota; Methanomicrobia; Methanomicrobiales; NA; NA; Methanomicrobiales archaeon HGW-Methanomicrobiales-2
867	39	38	45	69	55	140	31	37	35	28	41	75	68	48	37	63	79	52	45	52	76	34	46	47	56	59	70	68	82	54	73	71	Archaea; Euryarchaeota; Methanomicrobia; Methanomicrobiales; NA; NA; Methanomicrobiales archaeon HGW-Methanomicrobiales-3
868	28	28	40	37	24	103	33	17	22	27	10	53	34	35	31	42	26	29	20	28	52	23	28	35	44	35	43	43	33	40	45	36	Archaea; Euryarchaeota; Methanomicrobia; Methanomicrobiales; NA; NA; Methanomicrobiales archaeon HGW-Methanomicrobiales-4
869	9	19	19	19	12	49	19	13	7	13	9	27	14	10	13	24	10	12	9	12	16	10	10	23	17	17	12	20	10	24	15	20	Archaea; Euryarchaeota; Methanomicrobia; Methanomicrobiales; NA; NA; Methanomicrobiales archaeon HGW-Methanomicrobiales-5
870	31	39	36	44	33	138	42	21	22	40	32	91	53	89	54	68	62	55	51	53	61	36	34	49	65	43	60	79	61	72	60	68	Archaea; Euryarchaeota; Methanomicrobia; Methanomicrobiales; NA; NA; Methanomicrobiales archaeon HGW-Methanomicrobiales-6
871	117	126	210	265	163	541	159	84	104	91	78	234	186	184	147	208	182	159	166	134	218	131	98	111	190	122	154	212	198	202	218	194	Archaea; Euryarchaeota; Methanomicrobia; Methanomicrobiales; NA; NA; NA
872	3	3	10	4	2	14	1	2	2	0	0	1	1	5	2	1	7	5	2	3	2	3	1	2	2	0	2	5	4	2	2	5	Archaea; Euryarchaeota; Methanomicrobia; Methanomicrobiales; NA; NA; uncultured Methanomicrobiales archaeon
873	2	3	10	7	0	7	2	0	6	0	1	6	2	3	4	1	1	4	1	4	1	1	0	0	7	4	4	4	4	4	6	3	Archaea; Euryarchaeota; Methanomicrobia; Methanophagales; NA; NA; ANME-1 cluster archaeon ex4572_4
874	175	185	213	304	173	587	226	102	98	141	137	327	277	251	239	222	158	244	182	174	283	191	152	160	296	185	205	268	267	285	230	260	Archaea; Euryarchaeota; Methanomicrobia; Methanophagales; NA; NA; Methanophagales archaeon
875	36	33	46	66	29	121	36	25	22	26	32	71	34	44	24	45	34	37	55	34	37	36	23	27	57	29	38	60	41	40	57	42	Archaea; Euryarchaeota; Methanomicrobia; Methanophagales; NA; NA; Methanophagales archaeon ANME-1-THS
876	11	10	22	27	14	49	11	4	9	6	12	14	11	11	14	20	15	15	8	8	10	10	13	16	17	12	11	10	20	24	17	8	Archaea; Euryarchaeota; Methanomicrobia; Methanophagales; NA; NA; NA
877	245	332	307	463	294	925	327	165	179	240	239	527	427	320	286	466	255	236	302	291	414	244	213	264	451	361	328	387	428	481	466	432	Archaea; Euryarchaeota; Methanomicrobia; Methanosarcinales; Candidatus Methanoperedenaceae; Candidatus Methanoperedens; Candidatus Methanoperedens nitroreducens
878	29	39	72	105	36	183	47	21	23	31	24	66	29	39	55	37	56	61	68	32	50	61	43	53	48	34	52	68	45	46	40	41	Archaea; Euryarchaeota; Methanomicrobia; Methanosarcinales; Candidatus Methanoperedenaceae; Candidatus Methanoperedens; Candidatus Methanoperedens sp.
879	27	18	21	34	19	63	15	10	16	24	29	70	31	37	24	33	17	20	19	19	36	20	11	26	32	23	26	42	61	25	50	39	Archaea; Euryarchaeota; Methanomicrobia; Methanosarcinales; Candidatus Methanoperedenaceae; Candidatus Methanoperedens; Candidatus Methanoperedens sp. BLZ1
880	31	17	25	30	28	75	26	19	13	31	21	57	29	27	33	61	29	30	32	25	45	19	18	21	38	32	38	26	37	30	36	45	Archaea; Euryarchaeota; Methanomicrobia; Methanosarcinales; Candidatus Methanoperedenaceae; Candidatus Methanoperedens; Candidatus Methanoperedens sp. BLZ2
881	116	156	92	185	155	414	175	92	84	101	136	271	179	159	137	235	88	132	124	119	181	108	111	137	194	171	156	188	199	247	199	206	Archaea; Euryarchaeota; Methanomicrobia; Methanosarcinales; Candidatus Methanoperedenaceae; Candidatus Methanoperedens; NA
882	1	0	1	0	0	0	0	0	0	1	0	0	0	0	0	0	0	0	0	2	0	0	0	0	0	0	0	0	0	0	0	0	Archaea; Euryarchaeota; Methanomicrobia; Methanosarcinales; Candidatus Methanoperedenaceae; Candidatus Methanoperedens; uncultured Candidatus Methanoperedens sp.
883	91	123	109	157	89	308	91	62	80	73	87	167	143	130	109	146	91	117	89	80	161	99	62	90	128	97	114	127	162	170	161	123	Archaea; Euryarchaeota; Methanomicrobia; Methanosarcinales; Candidatus Methanoperedenaceae; NA; Candidatus Methanoperedenaceae archaeon
884	19	23	24	56	30	83	31	15	23	19	16	52	26	45	38	44	20	27	33	22	38	19	18	21	40	44	37	42	59	35	47	40	Archaea; Euryarchaeota; Methanomicrobia; Methanosarcinales; Candidatus Methanoperedenaceae; NA; Candidatus Methanoperedenaceae archaeon HGW-Methanoperedenaceae-1
885	11	18	24	27	13	48	12	4	8	13	13	19	8	19	13	21	22	12	18	12	17	13	7	6	21	17	19	24	19	18	27	17	Archaea; Euryarchaeota; Methanomicrobia; Methanosarcinales; Candidatus Methanoperedenaceae; NA; NA
886	411	484	556	717	560	1660	597	299	295	396	330	889	606	611	568	685	590	558	549	513	828	484	319	389	784	541	573	646	762	833	758	709	Archaea; Euryarchaeota; Methanomicrobia; Methanosarcinales; Methanosaetaceae; Methanothrix; Methanosaeta harundinacea
887	12	10	3	11	7	22	6	2	3	6	12	10	11	4	6	17	14	7	6	4	8	20	6	8	8	8	14	9	8	10	13	10	Archaea; Euryarchaeota; Methanomicrobia; Methanosarcinales; Methanosaetaceae; Methanothrix; Methanosaeta sp. ASM2
888	3	0	7	3	2	11	7	0	1	3	2	2	1	7	6	1	3	2	1	6	4	6	3	4	6	3	6	4	3	4	5	3	Archaea; Euryarchaeota; Methanomicrobia; Methanosarcinales; Methanosaetaceae; Methanothrix; Methanosaeta sp. ASO1
889	4	1	2	7	1	7	1	0	1	1	1	3	5	2	4	1	7	2	5	2	1	4	1	2	3	2	4	1	3	4	5	6	Archaea; Euryarchaeota; Methanomicrobia; Methanosarcinales; Methanosaetaceae; Methanothrix; Methanosaeta sp. ASP1-1
890	5	8	1	11	9	31	4	5	5	5	5	4	8	13	8	7	9	27	20	9	13	13	12	3	9	2	7	7	16	9	5	7	Archaea; Euryarchaeota; Methanomicrobia; Methanosarcinales; Methanosaetaceae; Methanothrix; Methanosaeta sp. ASP1-2
891	10	15	17	33	12	44	14	12	8	11	15	33	22	13	23	27	20	29	23	16	23	16	5	14	16	9	13	16	21	23	19	30	Archaea; Euryarchaeota; Methanomicrobia; Methanosarcinales; Methanosaetaceae; Methanothrix; Methanosaeta sp. NSM2
892	4	8	12	13	3	32	8	5	4	4	3	10	7	5	5	3	7	9	6	4	6	5	4	2	5	1	11	2	5	6	2	5	Archaea; Euryarchaeota; Methanomicrobia; Methanosarcinales; Methanosaetaceae; Methanothrix; Methanosaeta sp. NSP1
893	13	10	4	8	5	12	5	5	0	4	2	5	5	8	5	7	8	4	6	3	8	6	2	4	6	5	3	5	6	2	5	7	Archaea; Euryarchaeota; Methanomicrobia; Methanosarcinales; Methanosaetaceae; Methanothrix; Methanosaeta sp. PtaB.Bin005
894	18	17	9	23	18	51	18	10	10	14	9	28	26	17	12	37	22	13	22	14	16	14	29	10	17	18	15	21	20	33	37	19	Archaea; Euryarchaeota; Methanomicrobia; Methanosarcinales; Methanosaetaceae; Methanothrix; Methanosaeta sp. PtaB.Bin018
895	31	35	31	51	26	101	36	17	10	14	11	50	35	27	22	50	37	48	26	37	41	28	10	28	52	23	28	36	30	39	36	36	Archaea; Euryarchaeota; Methanomicrobia; Methanosarcinales; Methanosaetaceae; Methanothrix; Methanosaeta sp. PtaB.Bin039
896	19	11	22	37	12	64	16	11	13	17	11	40	28	25	22	41	24	27	22	22	24	15	13	22	34	18	10	40	25	27	28	29	Archaea; Euryarchaeota; Methanomicrobia; Methanosarcinales; Methanosaetaceae; Methanothrix; Methanosaeta sp. PtaB.Bin087
897	3	5	3	5	0	8	4	5	0	4	4	9	5	3	3	5	1	4	2	2	3	0	2	5	1	3	1	1	6	2	8	1	Archaea; Euryarchaeota; Methanomicrobia; Methanosarcinales; Methanosaetaceae; Methanothrix; Methanosaeta sp. PtaU1.Bin016
898	9	14	21	26	20	45	12	9	5	8	4	16	17	11	13	25	14	15	13	11	16	28	12	8	13	10	9	14	12	19	15	14	Archaea; Euryarchaeota; Methanomicrobia; Methanosarcinales; Methanosaetaceae; Methanothrix; Methanosaeta sp. PtaU1.Bin028
899	14	12	17	21	7	29	15	6	5	10	4	26	16	16	11	19	7	15	13	9	22	12	5	10	30	8	12	15	12	14	25	13	Archaea; Euryarchaeota; Methanomicrobia; Methanosarcinales; Methanosaetaceae; Methanothrix; Methanosaeta sp. PtaU1.Bin055
900	65	61	78	123	72	195	77	35	43	63	62	129	75	82	80	109	71	63	62	66	74	73	41	55	107	78	85	101	100	112	113	103	Archaea; Euryarchaeota; Methanomicrobia; Methanosarcinales; Methanosaetaceae; Methanothrix; Methanosaeta sp. PtaU1.Bin060
901	88	108	109	143	111	286	133	70	57	66	86	187	149	124	121	154	114	123	128	116	151	93	67	82	145	111	109	160	142	167	153	118	Archaea; Euryarchaeota; Methanomicrobia; Methanosarcinales; Methanosaetaceae; Methanothrix; Methanosaeta sp. PtaU1.Bin112
902	13	23	30	29	19	50	21	16	10	11	17	28	34	17	16	23	22	18	19	11	26	11	7	10	37	23	21	23	34	15	18	21	Archaea; Euryarchaeota; Methanomicrobia; Methanosarcinales; Methanosaetaceae; Methanothrix; Methanosaeta sp. SDB
903	187	251	306	347	240	819	287	147	147	169	142	434	283	330	271	346	274	292	255	240	364	193	154	220	318	255	234	304	307	371	345	370	Archaea; Euryarchaeota; Methanomicrobia; Methanosarcinales; Methanosaetaceae; Methanothrix; Methanothrix soehngenii
904	138	151	177	247	185	594	226	132	121	157	146	343	227	284	221	282	184	206	170	178	317	140	139	157	288	214	185	289	297	307	282	265	Archaea; Euryarchaeota; Methanomicrobia; Methanosarcinales; Methanosaetaceae; Methanothrix; Methanothrix sp.
905	117	152	223	265	107	495	147	78	87	101	113	277	167	168	168	184	163	180	156	164	218	120	85	107	168	158	152	180	170	204	230	166	Archaea; Euryarchaeota; Methanomicrobia; Methanosarcinales; Methanosaetaceae; Methanothrix; Methanothrix thermoacetophila
906	214	268	353	462	279	902	275	135	178	202	191	530	319	291	316	377	285	315	267	234	415	233	175	241	396	289	276	371	390	418	383	374	Archaea; Euryarchaeota; Methanomicrobia; Methanosarcinales; Methanosaetaceae; Methanothrix; NA
907	1	1	4	5	0	9	1	0	4	1	1	2	3	2	3	4	5	5	4	1	4	2	0	7	2	5	2	3	2	5	3	7	Archaea; Euryarchaeota; Methanomicrobia; Methanosarcinales; Methanosaetaceae; Methanothrix; uncultured Methanosaeta sp.
908	12	11	30	27	9	55	21	12	3	2	6	30	14	16	19	20	19	24	20	13	35	12	17	14	12	16	18	22	9	18	23	28	Archaea; Euryarchaeota; Methanomicrobia; Methanosarcinales; Methanosarcinaceae; Methanimicrococcus; Methanimicrococcus blatticola
909	75	111	112	149	100	323	139	57	62	84	63	177	143	112	99	142	115	132	110	116	151	93	56	74	136	94	99	121	137	136	133	121	Archaea; Euryarchaeota; Methanomicrobia; Methanosarcinales; Methanosarcinaceae; Methanococcoides; Methanococcoides burtonii
910	123	152	125	159	115	372	145	97	77	84	86	213	161	152	112	144	134	178	124	115	190	118	69	85	162	130	119	189	169	153	167	164	Archaea; Euryarchaeota; Methanomicrobia; Methanosarcinales; Methanosarcinaceae; Methanococcoides; Methanococcoides methylutens
911	11	16	17	31	5	34	16	8	12	12	9	15	29	15	19	20	20	17	13	10	13	14	9	6	13	6	16	24	16	24	12	14	Archaea; Euryarchaeota; Methanomicrobia; Methanosarcinales; Methanosarcinaceae; Methanococcoides; Methanococcoides sp. AM1
912	2	13	6	10	5	23	7	7	5	5	6	6	6	4	11	10	7	4	2	4	17	3	3	9	9	12	6	3	12	4	13	11	Archaea; Euryarchaeota; Methanomicrobia; Methanosarcinales; Methanosarcinaceae; Methanococcoides; Methanococcoides sp. NM1
913	9	7	9	12	6	15	8	5	4	5	6	9	13	10	12	17	5	12	12	18	12	3	4	5	11	6	10	18	9	12	8	4	Archaea; Euryarchaeota; Methanomicrobia; Methanosarcinales; Methanosarcinaceae; Methanococcoides; Methanococcoides vulcani
914	19	20	29	47	15	59	21	10	8	20	13	32	27	23	33	24	17	14	12	16	31	16	9	22	27	25	22	33	15	22	30	27	Archaea; Euryarchaeota; Methanomicrobia; Methanosarcinales; Methanosarcinaceae; Methanococcoides; NA
915	2	0	1	0	0	2	0	0	1	0	0	1	0	0	5	1	0	0	0	0	0	0	0	1	0	0	1	1	0	0	2	0	Archaea; Euryarchaeota; Methanomicrobia; Methanosarcinales; Methanosarcinaceae; Methanococcoides; uncultured Methanococcoides sp.
916	67	89	107	173	106	288	117	57	52	79	76	171	123	114	104	131	110	123	86	96	138	68	62	69	136	110	90	120	111	116	130	122	Archaea; Euryarchaeota; Methanomicrobia; Methanosarcinales; Methanosarcinaceae; Methanohalobium; Methanohalobium evestigatum
917	2	0	2	0	1	7	1	1	1	1	0	2	0	1	1	4	1	2	0	1	1	0	1	0	4	1	2	3	1	1	1	1	Archaea; Euryarchaeota; Methanomicrobia; Methanosarcinales; Methanosarcinaceae; Methanohalophilus; Methanohalophilus euhalobius
918	42	66	83	82	46	198	54	35	34	35	25	118	68	80	59	80	90	75	64	67	100	74	37	75	97	63	62	60	72	81	76	67	Archaea; Euryarchaeota; Methanomicrobia; Methanosarcinales; Methanosarcinaceae; Methanohalophilus; Methanohalophilus halophilus
919	56	57	80	114	58	203	65	31	33	23	31	84	70	62	65	53	64	78	66	65	103	46	30	52	82	55	67	76	68	93	80	75	Archaea; Euryarchaeota; Methanomicrobia; Methanosarcinales; Methanosarcinaceae; Methanohalophilus; Methanohalophilus mahii
920	46	47	57	89	57	203	80	40	36	38	33	90	87	78	58	76	84	87	68	68	93	45	49	65	84	80	63	85	74	78	83	110	Archaea; Euryarchaeota; Methanomicrobia; Methanosarcinales; Methanosarcinaceae; Methanohalophilus; Methanohalophilus portucalensis
921	1	3	2	12	4	13	3	2	3	3	2	2	3	0	2	2	1	2	0	3	2	6	1	3	2	1	2	9	1	1	3	1	Archaea; Euryarchaeota; Methanomicrobia; Methanosarcinales; Methanosarcinaceae; Methanohalophilus; Methanohalophilus sp.
922	8	6	11	26	7	15	12	8	7	4	8	19	10	11	5	14	12	8	10	14	6	6	3	9	6	15	9	11	18	4	7	4	Archaea; Euryarchaeota; Methanomicrobia; Methanosarcinales; Methanosarcinaceae; Methanohalophilus; Methanohalophilus sp. RSK
923	5	2	5	10	1	6	0	4	1	2	4	6	9	5	1	4	4	1	1	1	3	1	1	4	2	2	4	9	4	3	5	2	Archaea; Euryarchaeota; Methanomicrobia; Methanosarcinales; Methanosarcinaceae; Methanohalophilus; Methanohalophilus sp. SLHTYRO
924	2	4	8	2	0	12	4	2	2	0	1	1	1	2	1	2	2	0	2	3	2	1	2	1	5	2	1	2	0	7	3	1	Archaea; Euryarchaeota; Methanomicrobia; Methanosarcinales; Methanosarcinaceae; Methanohalophilus; Methanohalophilus sp. T328-1
925	44	66	80	83	53	174	60	39	31	47	34	108	63	64	54	69	72	72	67	58	88	43	50	41	96	79	54	60	71	88	81	77	Archaea; Euryarchaeota; Methanomicrobia; Methanosarcinales; Methanosarcinaceae; Methanohalophilus; NA
926	36	21	46	59	24	106	35	23	30	34	23	65	43	45	44	38	34	38	37	27	73	28	27	24	38	49	45	53	50	50	54	47	Archaea; Euryarchaeota; Methanomicrobia; Methanosarcinales; Methanosarcinaceae; Methanolobus; Methanolobus profundi
927	134	166	179	250	147	521	163	107	108	95	111	275	189	185	185	225	172	211	166	137	250	155	104	143	215	162	147	187	206	226	245	210	Archaea; Euryarchaeota; Methanomicrobia; Methanosarcinales; Methanosarcinaceae; Methanolobus; Methanolobus psychrophilus
928	24	35	42	55	26	101	41	20	19	23	26	52	39	45	28	51	30	38	38	33	51	35	22	25	44	38	40	50	43	46	67	34	Archaea; Euryarchaeota; Methanomicrobia; Methanosarcinales; Methanosarcinaceae; Methanolobus; Methanolobus psychrotolerans
929	23	15	21	31	13	59	24	2	16	13	25	27	22	37	21	34	22	24	26	13	30	12	14	13	39	21	25	38	19	32	39	39	Archaea; Euryarchaeota; Methanomicrobia; Methanosarcinales; Methanosarcinaceae; Methanolobus; Methanolobus sp. SY-01
930	38	39	65	77	33	149	49	21	17	28	27	67	47	45	53	57	45	65	53	38	62	41	34	35	54	57	47	63	55	43	62	54	Archaea; Euryarchaeota; Methanomicrobia; Methanosarcinales; Methanosarcinaceae; Methanolobus; Methanolobus sp. T82-4
931	20	26	16	25	11	62	26	9	11	15	16	35	25	21	25	29	26	16	19	21	32	16	13	24	24	25	22	37	23	45	35	21	Archaea; Euryarchaeota; Methanomicrobia; Methanosarcinales; Methanosarcinaceae; Methanolobus; Methanolobus tindarius
932	10	15	33	35	13	64	31	14	16	11	16	56	20	23	25	25	24	29	24	19	27	14	12	9	41	21	22	29	26	25	27	16	Archaea; Euryarchaeota; Methanomicrobia; Methanosarcinales; Methanosarcinaceae; Methanolobus; Methanolobus vulcani
933	37	33	34	41	28	119	47	21	17	25	19	54	50	46	38	40	32	29	31	27	44	24	30	22	41	30	40	50	39	40	51	36	Archaea; Euryarchaeota; Methanomicrobia; Methanosarcinales; Methanosarcinaceae; Methanolobus; NA
934	103	143	142	180	130	390	171	79	82	83	91	260	178	162	165	169	141	164	142	135	227	127	77	112	183	144	130	146	178	183	181	192	Archaea; Euryarchaeota; Methanomicrobia; Methanosarcinales; Methanosarcinaceae; Methanomethylovorans; Methanomethylovorans hollandica
935	10	27	30	41	28	67	31	10	16	16	13	44	42	34	28	31	30	29	22	27	38	26	18	28	33	45	26	35	44	34	47	29	Archaea; Euryarchaeota; Methanomicrobia; Methanosarcinales; Methanosarcinaceae; Methanomethylovorans; Methanomethylovorans sp. PtaU1.Bin073
936	17	26	25	37	30	66	23	12	17	15	16	37	38	36	27	65	31	22	31	9	29	22	9	30	58	46	27	42	36	33	41	32	Archaea; Euryarchaeota; Methanomicrobia; Methanosarcinales; Methanosarcinaceae; Methanomethylovorans; Methanomethylovorans sp. PtaU1.Bin093
937	4	19	14	18	10	28	2	4	5	9	7	11	6	15	18	7	8	10	9	12	13	7	2	9	15	14	5	8	13	5	11	11	Archaea; Euryarchaeota; Methanomicrobia; Methanosarcinales; Methanosarcinaceae; Methanomethylovorans; NA
938	9	5	31	18	13	43	15	5	16	9	10	16	25	17	12	23	15	10	6	7	15	11	3	19	23	12	16	18	17	19	13	11	Archaea; Euryarchaeota; Methanomicrobia; Methanosarcinales; Methanosarcinaceae; Methanosalsum; Methanosalsum natronophilum
939	74	89	129	163	79	306	108	52	52	45	66	153	78	85	103	107	111	112	93	88	140	84	54	62	112	111	102	96	117	147	143	88	Archaea; Euryarchaeota; Methanomicrobia; Methanosarcinales; Methanosarcinaceae; Methanosalsum; Methanosalsum zhilinae
940	1	2	2	4	2	8	1	1	1	1	2	2	3	1	2	3	2	0	0	2	1	1	0	1	3	3	1	3	3	2	2	4	Archaea; Euryarchaeota; Methanomicrobia; Methanosarcinales; Methanosarcinaceae; Methanosalsum; NA
941	234	283	290	347	216	802	270	139	119	187	156	426	345	336	269	311	313	277	265	240	377	186	190	210	305	262	288	341	307	350	320	357	Archaea; Euryarchaeota; Methanomicrobia; Methanosarcinales; Methanosarcinaceae; Methanosarcina; Methanosarcina acetivorans
942	513	546	541	713	509	1716	586	347	292	368	355	881	661	739	653	657	637	649	628	561	886	491	414	481	651	553	585	813	662	745	681	758	Archaea; Euryarchaeota; Methanomicrobia; Methanosarcinales; Methanosarcinaceae; Methanosarcina; Methanosarcina barkeri
943	118	157	128	206	112	441	136	75	84	72	88	197	132	134	146	149	137	195	136	109	200	93	78	136	146	113	129	136	138	138	125	126	Archaea; Euryarchaeota; Methanomicrobia; Methanosarcinales; Methanosarcinaceae; Methanosarcina; Methanosarcina flavescens
944	232	310	263	374	247	884	299	157	145	192	167	605	312	313	293	311	300	341	303	231	430	222	207	231	346	300	282	418	379	361	386	352	Archaea; Euryarchaeota; Methanomicrobia; Methanosarcinales; Methanosarcinaceae; Methanosarcina; Methanosarcina horonobensis
945	160	159	159	232	134	512	180	83	107	115	97	310	211	193	163	215	186	227	170	133	252	126	123	157	219	189	177	197	213	235	242	226	Archaea; Euryarchaeota; Methanomicrobia; Methanosarcinales; Methanosarcinaceae; Methanosarcina; Methanosarcina lacustris
946	271	351	395	469	345	1153	387	207	198	192	208	541	414	379	382	433	370	398	370	370	542	320	220	294	402	337	351	438	374	441	400	422	Archaea; Euryarchaeota; Methanomicrobia; Methanosarcinales; Methanosarcinaceae; Methanosarcina; Methanosarcina mazei
947	285	353	319	449	320	1028	334	189	209	232	214	564	414	455	372	423	390	410	384	340	547	258	236	295	439	345	333	466	387	423	451	424	Archaea; Euryarchaeota; Methanomicrobia; Methanosarcinales; Methanosarcinaceae; Methanosarcina; Methanosarcina siciliae
948	4	4	2	5	1	16	4	4	1	3	3	6	14	2	8	6	4	2	1	6	3	2	1	2	2	4	4	0	7	6	9	4	Archaea; Euryarchaeota; Methanomicrobia; Methanosarcinales; Methanosarcinaceae; Methanosarcina; Methanosarcina soligelidi
949	5	3	7	12	9	23	5	4	6	2	8	12	5	5	9	7	8	9	9	1	9	5	0	5	15	2	3	6	6	20	9	12	Archaea; Euryarchaeota; Methanomicrobia; Methanosarcinales; Methanosarcinaceae; Methanosarcina; Methanosarcina sp.
950	13	7	17	14	14	47	12	6	11	7	4	26	15	24	14	16	16	18	17	9	26	15	9	5	7	10	13	10	14	10	14	16	Archaea; Euryarchaeota; Methanomicrobia; Methanosarcinales; Methanosarcinaceae; Methanosarcina; Methanosarcina sp. 1.H.A.2.2
951	15	13	20	45	18	56	13	10	11	10	12	24	27	33	39	21	22	15	21	8	26	10	22	21	20	22	23	19	23	25	21	21	Archaea; Euryarchaeota; Methanomicrobia; Methanosarcinales; Methanosarcinaceae; Methanosarcina; Methanosarcina sp. 1.H.T.1A.1
952	7	22	17	13	15	51	19	1	9	7	10	12	27	20	20	17	21	10	10	7	21	15	12	11	14	17	12	22	18	22	8	18	Archaea; Euryarchaeota; Methanomicrobia; Methanosarcinales; Methanosarcinaceae; Methanosarcina; Methanosarcina sp. 2.H.A.1B.4
953	1	0	1	1	1	21	0	0	1	0	0	0	1	2	3	1	2	2	0	0	1	3	0	0	1	0	1	0	2	26	1	0	Archaea; Euryarchaeota; Methanomicrobia; Methanosarcinales; Methanosarcinaceae; Methanosarcina; Methanosarcina sp. 2.H.T.1A.15
954	2	0	5	3	4	8	2	1	3	3	0	5	5	3	0	9	1	3	2	0	4	1	0	0	7	3	11	3	1	5	5	2	Archaea; Euryarchaeota; Methanomicrobia; Methanosarcinales; Methanosarcinaceae; Methanosarcina; Methanosarcina sp. 795
955	45	54	51	96	66	222	73	24	36	54	47	109	101	86	66	118	74	72	72	77	107	54	51	71	96	69	76	179	94	156	100	124	Archaea; Euryarchaeota; Methanomicrobia; Methanosarcinales; Methanosarcinaceae; Methanosarcina; Methanosarcina sp. Ant1
956	25	44	49	51	56	117	40	23	37	34	34	61	41	62	41	55	50	56	37	47	45	35	27	46	59	46	42	53	66	66	64	67	Archaea; Euryarchaeota; Methanomicrobia; Methanosarcinales; Methanosarcinaceae; Methanosarcina; Methanosarcina spelaei
957	52	45	62	90	56	202	64	26	32	43	31	95	91	88	60	77	87	76	67	66	87	43	42	64	80	51	64	92	63	53	68	79	Archaea; Euryarchaeota; Methanomicrobia; Methanosarcinales; Methanosarcinaceae; Methanosarcina; Methanosarcina sp. Kolksee
958	28	55	20	46	32	103	37	22	15	22	14	35	46	34	32	37	32	33	31	24	48	25	26	21	46	28	42	62	38	43	52	42	Archaea; Euryarchaeota; Methanomicrobia; Methanosarcinales; Methanosarcinaceae; Methanosarcina; Methanosarcina sp. MSH10X1
959	248	273	291	360	265	809	302	151	165	222	178	434	327	340	263	315	297	350	285	250	430	252	189	228	320	279	301	372	326	368	328	339	Archaea; Euryarchaeota; Methanomicrobia; Methanosarcinales; Methanosarcinaceae; Methanosarcina; Methanosarcina sp. MTP4
960	3	10	11	15	12	33	15	4	2	11	7	18	16	20	17	13	9	20	16	14	9	11	7	23	15	22	18	21	16	13	13	6	Archaea; Euryarchaeota; Methanomicrobia; Methanosarcinales; Methanosarcinaceae; Methanosarcina; Methanosarcina sp. WH1
961	15	32	22	13	18	61	14	8	9	8	12	42	21	31	30	31	15	20	16	18	27	12	15	20	29	12	13	28	29	31	30	33	Archaea; Euryarchaeota; Methanomicrobia; Methanosarcinales; Methanosarcinaceae; Methanosarcina; Methanosarcina sp. WWM596
962	13	18	8	16	26	57	20	6	11	14	9	32	22	20	28	26	23	26	14	18	27	17	14	16	12	23	29	22	18	20	23	22	Archaea; Euryarchaeota; Methanomicrobia; Methanosarcinales; Methanosarcinaceae; Methanosarcina; Methanosarcina thermophila
963	52	72	71	100	51	176	73	31	33	60	36	97	96	85	79	105	86	68	58	60	76	52	42	52	96	88	76	101	136	81	83	92	Archaea; Euryarchaeota; Methanomicrobia; Methanosarcinales; Methanosarcinaceae; Methanosarcina; Methanosarcina vacuolata
964	862	955	1074	1432	873	2963	967	511	545	679	602	1574	1181	1082	1114	1167	1072	1231	1022	956	1534	779	605	852	1201	944	981	1393	1219	1249	1270	1235	Archaea; Euryarchaeota; Methanomicrobia; Methanosarcinales; Methanosarcinaceae; Methanosarcina; NA
965	1	0	2	3	2	10	2	1	3	5	1	7	10	7	12	4	6	2	9	2	5	2	2	2	3	7	1	7	4	6	0	1	Archaea; Euryarchaeota; Methanomicrobia; Methanosarcinales; Methanosarcinaceae; Methanosarcina; uncultured Methanosarcina sp.
966	22	42	43	51	28	94	40	19	23	26	24	51	41	35	36	50	33	54	27	35	74	27	28	34	47	44	43	55	66	50	56	49	Archaea; Euryarchaeota; Methanomicrobia; Methanosarcinales; Methanosarcinaceae; NA; NA
967	1	2	1	2	4	9	6	2	2	2	0	4	1	2	6	4	1	0	0	2	6	1	1	2	5	4	0	1	4	5	7	5	Archaea; Euryarchaeota; Methanomicrobia; Methanosarcinales; Methermicoccaceae; Methermicoccus; Methermicoccus shengliensis
968	4	5	5	5	6	23	4	5	3	3	6	7	8	8	5	8	4	11	2	6	4	4	4	3	5	6	9	5	3	13	8	4	Archaea; Euryarchaeota; Methanomicrobia; Methanosarcinales; NA; Candidatus Syntrophoarchaeum; Candidatus Syntrophoarchaeum butanivorans
969	3	11	11	36	17	23	9	11	14	8	11	15	21	13	14	22	16	14	14	10	17	5	9	4	21	19	12	15	23	15	15	14	Archaea; Euryarchaeota; Methanomicrobia; Methanosarcinales; NA; Candidatus Syntrophoarchaeum; Candidatus Syntrophoarchaeum caldarius
970	5	8	6	9	5	15	3	5	7	7	4	12	5	5	2	10	7	3	9	7	2	5	7	5	8	3	6	11	11	4	12	10	Archaea; Euryarchaeota; Methanomicrobia; Methanosarcinales; NA; Candidatus Syntrophoarchaeum; Candidatus Syntrophoarchaeum sp. WYZ-LMO15
971	15	22	26	58	17	58	10	4	9	16	8	34	18	28	35	29	17	20	15	16	30	28	1	16	26	25	19	27	26	24	25	17	Archaea; Euryarchaeota; Methanomicrobia; Methanosarcinales; NA; Candidatus Syntrophoarchaeum; NA
972	169	207	216	304	265	739	262	113	130	178	185	457	293	337	296	394	263	258	235	245	411	235	205	227	373	269	288	362	384	378	387	420	Archaea; Euryarchaeota; Methanomicrobia; Methanosarcinales; NA; NA; ANME-2 cluster archaeon
973	24	20	37	51	32	85	21	16	22	20	8	33	48	35	35	38	20	22	38	20	41	30	22	28	48	33	24	36	44	38	55	30	Archaea; Euryarchaeota; Methanomicrobia; Methanosarcinales; NA; NA; ANME-2 cluster archaeon HR1
974	234	335	365	523	323	992	392	189	209	247	256	525	364	359	366	433	291	329	333	273	516	312	195	228	469	393	397	461	414	511	538	466	Archaea; Euryarchaeota; Methanomicrobia; Methanosarcinales; NA; NA; Methanosarcinales archaeon
975	7	2	5	3	8	14	5	7	1	1	5	5	2	4	4	7	0	3	6	7	8	3	1	3	7	4	4	7	6	4	5	9	Archaea; Euryarchaeota; Methanomicrobia; Methanosarcinales; NA; NA; Methanosarcinales archaeon ex4484_138
976	1	0	8	3	2	2	0	0	0	0	1	3	0	1	0	0	2	4	1	3	0	1	2	1	1	0	0	1	0	0	0	1	Archaea; Euryarchaeota; Methanomicrobia; Methanosarcinales; NA; NA; Methanosarcinales archaeon ex4572_44
977	2	1	1	0	0	0	0	0	0	0	0	0	0	1	0	0	0	0	1	0	0	0	0	0	0	1	0	0	0	0	0	0	Archaea; Euryarchaeota; Methanomicrobia; Methanosarcinales; NA; NA; Methanosarcinales archeaon 56_1174
978	63	91	132	168	99	286	92	44	64	59	57	143	125	91	103	126	97	103	68	72	134	85	46	70	128	100	114	138	119	141	135	129	Archaea; Euryarchaeota; Methanomicrobia; Methanosarcinales; NA; NA; NA
979	3	2	5	8	4	16	6	0	2	0	1	3	0	3	1	0	8	4	5	2	1	0	5	5	3	1	2	7	2	5	3	3	Archaea; Euryarchaeota; Methanomicrobia; NA; NA; NA; Arc I group archaeon ADurb1013_Bin02101
980	2	3	0	0	1	1	1	0	0	1	0	0	2	5	2	2	0	3	1	1	1	1	3	1	0	0	2	5	1	0	0	0	Archaea; Euryarchaeota; Methanomicrobia; NA; NA; NA; Arc I group archaeon ADurb1113_Bin01801
981	1	0	0	1	1	1	0	0	1	1	1	3	0	0	2	1	0	0	0	0	1	1	0	0	0	1	2	0	0	1	2	0	Archaea; Euryarchaeota; Methanomicrobia; NA; NA; NA; Arc I group archaeon ADurb1213_Bin02801
982	3	4	1	0	1	5	8	2	2	1	2	7	2	3	3	1	1	0	5	4	1	0	0	2	2	0	1	2	1	4	1	5	Archaea; Euryarchaeota; Methanomicrobia; NA; NA; NA; Arc I group archaeon BMIXfssc0709_Meth_Bin006
983	33	22	22	48	28	84	25	17	18	17	26	38	43	35	34	37	19	20	20	23	43	21	17	18	47	34	28	45	31	33	39	37	Archaea; Euryarchaeota; Methanomicrobia; NA; NA; NA; Arc I group archaeon U1lsi0528_Bin055
984	6	20	13	22	14	34	16	3	14	11	11	27	19	27	27	25	18	16	9	15	30	11	8	21	31	17	11	21	25	19	19	26	Archaea; Euryarchaeota; Methanomicrobia; NA; NA; NA; Arc I group archaeon U1lsi0528_Bin089
985	96	95	142	175	90	310	118	37	73	54	74	127	101	120	107	145	103	97	101	83	143	95	65	53	143	136	123	107	131	163	161	142	Archaea; Euryarchaeota; Methanomicrobia; NA; NA; NA; NA
986	1	0	0	0	1	0	2	0	0	0	0	0	0	0	1	2	0	0	0	0	0	1	0	0	0	0	0	2	0	1	0	0	Archaea; Euryarchaeota; Methanomicrobia; NA; NA; NA; uncultured Methanomicrobia archaeon
987	16	16	43	58	12	66	13	4	5	8	10	25	15	11	17	25	18	29	15	14	15	17	11	12	17	20	19	20	27	22	36	20	Archaea; Euryarchaeota; Methanonatronarchaeia; Methanonatronarchaeales; Methanonatronarchaeaceae; Candidatus Methanohalarchaeum; Candidatus Methanohalarchaeum thermophilum
988	10	7	11	29	5	38	16	2	5	3	5	11	14	9	7	10	10	6	12	5	18	5	4	4	21	14	14	16	16	13	17	13	Archaea; Euryarchaeota; Methanonatronarchaeia; Methanonatronarchaeales; Methanonatronarchaeaceae; Methanonatronarchaeum; Methanonatronarchaeum thermophilum
989	5	8	20	17	7	43	14	5	5	3	4	25	10	7	4	7	13	6	12	10	8	9	4	10	13	7	11	20	16	13	16	10	Archaea; Euryarchaeota; Methanonatronarchaeia; NA; NA; NA; Methanonatronarchaeia archaeon
990	132	165	229	211	129	471	153	66	100	72	82	259	145	125	140	168	152	179	151	136	231	105	68	88	166	131	166	208	148	189	172	160	Archaea; Euryarchaeota; Methanopyri; Methanopyrales; Methanopyraceae; Methanopyrus; Methanopyrus kandleri
991	34	29	54	42	27	100	29	14	16	21	19	52	41	25	31	33	37	46	35	35	47	29	20	29	21	26	36	38	38	42	39	40	Archaea; Euryarchaeota; Methanopyri; Methanopyrales; Methanopyraceae; Methanopyrus; Methanopyrus sp. KOL6
992	15	21	27	40	15	65	25	10	11	8	10	26	25	22	13	17	17	25	21	18	23	11	6	15	24	21	15	29	13	23	14	33	Archaea; Euryarchaeota; Methanopyri; Methanopyrales; Methanopyraceae; Methanopyrus; Methanopyrus sp. SNP6
993	71	106	108	149	68	327	87	38	62	57	58	122	90	102	92	104	109	103	103	80	143	70	57	85	130	91	104	110	127	128	113	113	Archaea; Euryarchaeota; Methanopyri; Methanopyrales; Methanopyraceae; Methanopyrus; NA
994	66	86	118	147	78	267	53	48	46	54	49	129	72	79	66	67	64	81	61	59	89	51	40	69	88	71	60	99	96	102	115	95	Archaea; Euryarchaeota; NA; NA; NA; Aciduliprofundum; Aciduliprofundum boonei
995	31	45	141	194	62	233	37	18	46	40	35	76	39	35	39	70	42	45	50	26	65	52	19	36	84	73	61	64	94	55	98	51	Archaea; Euryarchaeota; NA; NA; NA; Aciduliprofundum; Aciduliprofundum sp.
996	72	78	113	160	76	285	72	47	46	62	61	144	103	89	89	97	84	75	86	79	150	67	55	74	94	90	73	99	101	116	158	116	Archaea; Euryarchaeota; NA; NA; NA; Aciduliprofundum; Aciduliprofundum sp. MAR08-339
997	2	0	0	1	1	1	0	0	1	0	1	1	0	1	0	2	0	0	0	0	2	0	0	0	0	0	0	0	0	0	0	0	Archaea; Euryarchaeota; NA; NA; NA; Aciduliprofundum; Aciduliprofundum sp. MAR08-641
998	3	9	47	35	8	34	4	2	9	3	4	6	5	6	7	3	8	5	5	2	8	13	2	4	12	7	9	8	10	5	15	5	Archaea; Euryarchaeota; NA; NA; NA; Aciduliprofundum; NA
999	4	6	9	29	6	27	16	11	7	6	5	15	16	15	15	25	13	24	9	8	15	4	6	16	28	13	16	25	16	22	16	25	Archaea; Euryarchaeota; NA; NA; NA; NA; candidate division MSBL1 archaeon SCGC-AAA259A05
1000	2	2	3	6	1	10	2	4	3	0	0	2	4	2	0	1	5	5	2	3	6	0	1	2	7	2	1	5	0	4	5	4	Archaea; Euryarchaeota; NA; NA; NA; NA; candidate division MSBL1 archaeon SCGC-AAA259B11
1001	2	4	8	10	2	16	3	4	2	2	1	12	3	2	2	14	4	0	3	1	0	3	2	2	5	2	1	6	5	1	5	7	Archaea; Euryarchaeota; NA; NA; NA; NA; candidate division MSBL1 archaeon SCGC-AAA259D14
1002	3	8	4	7	4	13	4	2	3	2	8	4	2	5	1	2	0	2	4	7	4	1	5	1	4	8	7	2	2	3	3	8	Archaea; Euryarchaeota; NA; NA; NA; NA; candidate division MSBL1 archaeon SCGC-AAA259D18
1003	7	9	7	25	8	27	12	0	6	2	3	10	9	9	3	6	13	8	3	6	4	3	4	0	5	13	7	3	2	13	9	5	Archaea; Euryarchaeota; NA; NA; NA; NA; candidate division MSBL1 archaeon SCGC-AAA259E17
1004	24	8	9	12	13	44	11	14	10	15	9	29	17	15	8	16	9	29	23	11	27	15	9	9	12	10	13	6	22	26	10	20	Archaea; Euryarchaeota; NA; NA; NA; NA; candidate division MSBL1 archaeon SCGC-AAA259E19
1005	2	4	2	4	3	10	1	0	0	0	0	5	2	4	2	9	1	4	3	2	4	2	0	1	1	2	6	3	0	4	3	2	Archaea; Euryarchaeota; NA; NA; NA; NA; candidate division MSBL1 archaeon SCGC-AAA259E22
1006	3	7	5	15	4	19	7	3	2	1	4	8	6	9	3	15	5	5	1	4	7	8	2	4	10	6	5	8	4	5	0	9	Archaea; Euryarchaeota; NA; NA; NA; NA; candidate division MSBL1 archaeon SCGC-AAA259I09
1007	5	1	1	3	2	5	0	0	0	2	0	1	0	0	0	3	1	1	0	5	0	3	2	1	2	1	4	1	0	0	0	2	Archaea; Euryarchaeota; NA; NA; NA; NA; candidate division MSBL1 archaeon SCGC-AAA259I14
1008	6	4	3	6	3	14	6	1	4	7	9	13	8	8	8	2	5	3	2	2	2	3	3	4	4	6	4	5	2	5	8	5	Archaea; Euryarchaeota; NA; NA; NA; NA; candidate division MSBL1 archaeon SCGC-AAA259J03
1009	4	10	13	12	10	27	14	2	1	4	5	15	5	8	7	9	5	13	2	7	10	5	1	4	4	10	6	8	6	6	9	6	Archaea; Euryarchaeota; NA; NA; NA; NA; candidate division MSBL1 archaeon SCGC-AAA259O05
1010	1	0	5	3	0	1	2	0	1	1	0	4	2	1	3	4	1	1	1	1	3	0	0	3	2	2	3	4	9	7	6	2	Archaea; Euryarchaeota; NA; NA; NA; NA; candidate division MSBL1 archaeon SCGC-AAA261C02
1011	3	1	1	6	5	7	4	2	3	0	0	2	6	1	0	3	1	6	3	3	1	0	3	1	7	3	5	3	3	0	5	5	Archaea; Euryarchaeota; NA; NA; NA; NA; candidate division MSBL1 archaeon SCGC-AAA261D19
1012	1	6	11	9	0	21	3	0	3	1	6	5	1	3	3	3	4	5	3	3	7	3	1	2	8	9	11	2	5	6	6	2	Archaea; Euryarchaeota; NA; NA; NA; NA; candidate division MSBL1 archaeon SCGC-AAA261F17
1013	12	3	8	3	4	22	7	3	0	5	2	7	3	11	4	9	4	9	7	7	7	4	2	7	9	2	3	12	7	11	1	4	Archaea; Euryarchaeota; NA; NA; NA; NA; candidate division MSBL1 archaeon SCGC-AAA261F19
1014	1	2	4	5	2	8	3	0	2	2	2	0	2	8	6	0	18	11	12	5	4	4	4	1	4	6	2	1	4	1	4	3	Archaea; Euryarchaeota; NA; NA; NA; NA; candidate division MSBL1 archaeon SCGC-AAA261G05
1015	1	4	2	3	0	1	2	0	0	0	0	1	5	2	0	2	2	4	1	1	1	0	1	1	4	2	0	3	1	1	3	4	Archaea; Euryarchaeota; NA; NA; NA; NA; candidate division MSBL1 archaeon SCGC-AAA261O19
1016	3	3	9	2	1	3	1	2	3	2	0	3	2	0	1	3	2	4	3	1	5	1	1	1	1	3	0	2	6	3	3	3	Archaea; Euryarchaeota; NA; NA; NA; NA; candidate division MSBL1 archaeon SCGC-AAA382A03
1017	1	2	1	6	2	8	1	0	1	3	0	3	4	4	0	1	4	0	0	1	2	1	2	0	1	3	5	2	4	3	0	5	Archaea; Euryarchaeota; NA; NA; NA; NA; candidate division MSBL1 archaeon SCGC-AAA382A13
1018	10	17	10	25	5	25	17	5	6	5	13	17	15	27	10	12	7	13	13	5	14	11	6	5	5	10	24	14	17	16	19	11	Archaea; Euryarchaeota; NA; NA; NA; NA; candidate division MSBL1 archaeon SCGC-AAA382A20
1019	4	0	10	5	8	14	5	2	1	1	5	7	13	3	7	3	2	5	4	4	6	4	9	6	5	1	2	8	6	7	10	6	Archaea; Euryarchaeota; NA; NA; NA; NA; candidate division MSBL1 archaeon SCGC-AAA382C18
1020	3	5	8	14	6	19	7	3	2	4	2	6	5	5	10	15	6	7	12	8	14	11	9	5	7	15	7	15	11	5	11	4	Archaea; Euryarchaeota; NA; NA; NA; NA; candidate division MSBL1 archaeon SCGC-AAA382F02
1021	2	3	0	3	2	7	0	0	3	2	0	6	1	2	5	9	0	2	0	1	2	0	2	0	2	2	4	3	3	6	4	4	Archaea; Euryarchaeota; NA; NA; NA; NA; candidate division MSBL1 archaeon SCGC-AAA382K21
1022	1	1	6	6	4	17	4	2	0	3	1	3	4	2	0	2	6	3	2	1	6	3	1	5	5	5	8	4	3	4	15	0	Archaea; Euryarchaeota; NA; NA; NA; NA; candidate division MSBL1 archaeon SCGC-AAA382M17
1023	4	1	0	5	2	4	3	1	2	2	1	6	4	7	2	4	4	4	4	0	3	1	1	1	7	2	2	6	4	1	5	4	Archaea; Euryarchaeota; NA; NA; NA; NA; candidate division MSBL1 archaeon SCGC-AAA385D11
1024	1	0	0	1	0	12	2	1	1	0	0	1	4	0	0	1	4	0	0	1	1	0	1	3	1	0	1	1	2	1	1	2	Archaea; Euryarchaeota; NA; NA; NA; NA; candidate division MSBL1 archaeon SCGC-AAA385M02
1025	5	6	7	12	4	22	10	1	1	2	0	12	13	10	9	11	11	5	12	5	10	7	4	6	13	2	2	13	9	4	9	9	Archaea; Euryarchaeota; NA; NA; NA; NA; candidate division MSBL1 archaeon SCGC-AAA385M11
1026	1	1	1	0	0	2	0	0	1	0	0	0	0	0	0	0	1	0	0	0	0	0	0	0	0	0	1	0	0	0	1	0	Archaea; Euryarchaeota; NA; NA; NA; NA; candidate division MSBL1 archaeon SCGC-AAA833F18
1027	24	27	27	41	33	93	26	9	12	16	20	35	40	36	22	33	15	19	23	29	45	13	12	24	26	29	20	32	39	33	40	34	Archaea; Euryarchaeota; NA; NA; NA; NA; Candidatus Nanohaloarchaeota archaeon
1028	928	1047	1307	1627	914	3051	1101	617	632	692	695	1668	1027	1145	1015	1225	1057	1072	1015	843	1523	865	673	819	1284	1001	1087	1289	1287	1374	1379	1307	Archaea; Euryarchaeota; NA; NA; NA; NA; Euryarchaeota archaeon
1029	5	9	11	25	12	31	6	3	2	4	3	16	4	14	5	10	9	6	10	7	14	14	6	10	8	10	11	15	13	9	16	7	Archaea; Euryarchaeota; NA; NA; NA; NA; Euryarchaeota archaeon 13_1_20CM_2_64_92
1030	94	132	253	359	129	478	134	57	83	92	72	159	147	124	123	231	128	163	125	111	198	144	109	98	153	160	167	163	213	140	211	153	Archaea; Euryarchaeota; NA; NA; NA; NA; Euryarchaeota archaeon 13_1_20CM_4_64_14
1031	4	8	29	25	7	36	7	3	11	9	6	12	12	15	24	5	10	7	10	8	10	8	4	3	15	9	10	15	9	12	20	17	Archaea; Euryarchaeota; NA; NA; NA; NA; Euryarchaeota archaeon CG01_land_8_20_14_3_00_38_12
1032	17	7	31	44	21	71	5	5	5	5	5	27	6	11	12	13	6	14	11	9	27	8	6	6	16	12	10	5	16	13	26	8	Archaea; Euryarchaeota; NA; NA; NA; NA; Euryarchaeota archaeon CG_4_9_14_3_um_filter_38_12
1033	2	0	6	3	0	3	2	0	0	1	0	3	1	0	0	1	0	1	0	0	1	1	0	3	1	3	0	0	1	0	2	0	Archaea; Euryarchaeota; NA; NA; NA; NA; Euryarchaeota archaeon ex4484_162
1034	7	25	40	48	18	58	18	10	8	15	6	29	13	14	19	24	20	11	24	5	20	11	6	6	20	20	15	20	22	13	21	9	Archaea; Euryarchaeota; NA; NA; NA; NA; Euryarchaeota archaeon ex4484_178
1035	4	6	8	11	6	15	4	3	5	4	2	13	4	4	5	4	3	7	6	1	1	5	7	6	9	0	6	6	12	0	10	8	Archaea; Euryarchaeota; NA; NA; NA; NA; Euryarchaeota archaeon HGW-Euryarchaeota-1
1036	14	16	20	29	14	46	11	12	6	16	5	19	11	16	12	11	12	11	16	14	21	13	8	6	13	17	13	9	24	17	17	18	Archaea; Euryarchaeota; NA; NA; NA; NA; Euryarchaeota archaeon RBG_13_31_8
1037	16	19	45	52	18	97	19	12	12	23	14	33	28	38	39	28	22	24	27	29	44	28	10	25	27	22	23	39	45	43	44	34	Archaea; Euryarchaeota; NA; NA; NA; NA; Euryarchaeota archaeon RBG_13_57_23
1038	11	8	54	60	22	64	8	7	11	12	8	24	20	13	12	28	15	18	19	8	37	17	23	15	39	19	25	21	24	25	40	31	Archaea; Euryarchaeota; NA; NA; NA; NA; Euryarchaeota archaeon RBG_13_61_15
1039	29	23	69	91	33	120	25	16	24	23	22	22	31	37	37	48	27	35	38	23	56	39	17	25	40	39	33	44	41	50	46	36	Archaea; Euryarchaeota; NA; NA; NA; NA; Euryarchaeota archaeon RBG_16_62_10
1040	59	92	215	295	84	373	75	45	76	41	61	124	68	69	81	150	81	61	56	68	93	83	24	70	115	98	96	143	139	114	150	94	Archaea; Euryarchaeota; NA; NA; NA; NA; Euryarchaeota archaeon RBG_16_67_27
1041	39	54	214	279	89	344	80	32	54	65	48	119	103	69	69	127	99	70	48	80	117	66	45	56	125	98	101	102	131	91	143	98	Archaea; Euryarchaeota; NA; NA; NA; NA; Euryarchaeota archaeon RBG_16_68_12
1042	46	67	146	192	78	241	73	27	69	43	50	88	66	76	74	126	59	77	62	44	97	63	41	51	97	94	78	92	121	92	146	79	Archaea; Euryarchaeota; NA; NA; NA; NA; Euryarchaeota archaeon RBG_16_68_13
1043	19	21	83	103	19	129	22	23	15	28	12	47	28	19	26	52	41	23	26	18	46	17	16	14	32	32	44	40	54	44	48	40	Archaea; Euryarchaeota; NA; NA; NA; NA; Euryarchaeota archaeon RBG_19FT_COMBO_56_21
1044	69	95	318	430	113	465	107	50	85	60	78	144	100	93	116	166	141	101	109	90	133	88	54	74	144	147	128	193	166	121	218	119	Archaea; Euryarchaeota; NA; NA; NA; NA; Euryarchaeota archaeon RBG_19FT_COMBO_69_17
1045	13	18	116	114	36	158	24	16	29	38	14	39	35	29	26	50	30	24	21	18	38	25	14	27	51	40	46	33	41	35	78	43	Archaea; Euryarchaeota; NA; NA; NA; NA; Euryarchaeota archaeon SG8-5
1046	19	23	19	36	16	50	20	9	6	12	21	22	21	18	22	28	16	9	11	13	23	10	8	21	29	26	22	20	27	26	25	25	Archaea; Euryarchaeota; NA; NA; NA; NA; Euryarchaeota archaeon SM23-78
1047	2	5	6	4	4	12	2	2	5	9	2	7	6	3	2	4	8	5	1	3	3	0	2	1	10	4	12	6	0	4	8	3	Archaea; Euryarchaeota; NA; NA; NA; NA; Euryarchaeota archaeon TMED117
1048	3	7	6	5	5	14	0	4	2	1	0	6	8	2	6	4	6	1	11	1	5	3	1	4	3	2	4	3	2	6	10	3	Archaea; Euryarchaeota; NA; NA; NA; NA; Euryarchaeota archaeon TMED129
1049	1	6	4	5	4	13	4	0	1	3	5	2	2	3	7	5	3	6	1	6	5	0	2	0	2	0	2	2	4	4	4	2	Archaea; Euryarchaeota; NA; NA; NA; NA; Euryarchaeota archaeon TMED132
1050	1	4	3	9	3	12	2	2	0	1	0	2	3	1	0	3	4	2	1	3	3	2	2	0	2	1	1	1	0	4	2	5	Archaea; Euryarchaeota; NA; NA; NA; NA; Euryarchaeota archaeon TMED141
1051	5	7	5	9	4	10	9	5	4	4	4	7	12	10	4	6	3	12	5	3	4	5	4	6	3	3	4	3	6	7	6	11	Archaea; Euryarchaeota; NA; NA; NA; NA; Euryarchaeota archaeon TMED164
1052	6	6	14	4	0	17	6	6	2	1	1	8	9	6	5	8	4	11	12	5	11	3	2	0	4	8	2	8	5	20	7	3	Archaea; Euryarchaeota; NA; NA; NA; NA; Euryarchaeota archaeon TMED173
1053	5	4	8	14	4	31	2	7	3	5	2	11	3	3	5	10	8	8	8	3	7	5	1	6	7	7	11	7	2	12	5	11	Archaea; Euryarchaeota; NA; NA; NA; NA; Euryarchaeota archaeon TMED192
1054	7	2	1	11	7	26	2	4	1	6	5	7	11	13	6	5	4	3	2	4	7	1	2	4	10	9	9	9	6	1	7	7	Archaea; Euryarchaeota; NA; NA; NA; NA; Euryarchaeota archaeon TMED248
1055	25	34	40	59	22	90	34	18	22	13	24	54	22	43	31	40	37	61	56	46	37	36	24	38	39	38	36	50	30	46	36	39	Archaea; Euryarchaeota; NA; NA; NA; NA; Euryarchaeota archaeon TMED255
1056	1	6	3	9	5	9	6	3	3	2	2	6	7	6	5	4	11	6	5	1	16	2	4	6	9	6	4	4	7	3	7	13	Archaea; Euryarchaeota; NA; NA; NA; NA; Euryarchaeota archaeon TMED279
1057	3	3	0	0	1	2	2	0	1	2	0	0	3	3	2	0	2	4	2	1	2	3	0	1	2	0	1	4	3	1	2	2	Archaea; Euryarchaeota; NA; NA; NA; NA; Euryarchaeota archaeon TMED85
1058	9	11	13	10	2	32	3	11	4	9	7	10	11	8	9	1	9	12	14	5	17	7	6	5	5	5	5	10	4	12	11	6	Archaea; Euryarchaeota; NA; NA; NA; NA; Euryarchaeota archaeon TMED97
1059	13	4	17	8	8	20	5	7	5	9	5	14	8	12	14	7	3	7	6	8	10	4	9	6	8	13	8	15	7	13	14	14	Archaea; Euryarchaeota; NA; NA; NA; NA; Euryarchaeota archaeon TMED99
1060	563	698	809	1007	619	2181	717	343	436	362	460	1118	785	741	673	834	691	674	628	598	955	501	399	533	818	646	703	863	818	939	818	811	Archaea; Euryarchaeota; NA; NA; NA; NA; Marine Group II euryarchaeote
1061	9	13	14	16	10	46	13	7	8	8	8	19	8	26	17	15	16	14	12	14	23	8	8	7	16	7	14	21	17	20	16	14	Archaea; Euryarchaeota; NA; NA; NA; NA; Marine Group II euryarchaeote MED-G33
1062	1	4	6	7	5	14	2	3	3	2	4	2	4	5	9	5	5	4	5	5	4	4	6	4	6	3	1	1	3	6	3	2	Archaea; Euryarchaeota; NA; NA; NA; NA; Marine Group II euryarchaeote MED-G34
1063	6	17	12	18	10	23	4	5	2	9	8	11	13	9	3	5	17	16	13	7	9	13	10	4	11	9	7	14	4	9	13	14	Archaea; Euryarchaeota; NA; NA; NA; NA; Marine Group II euryarchaeote MED-G35
1064	5	4	8	14	4	11	6	8	2	9	1	0	3	1	3	4	3	9	3	3	7	4	0	5	6	4	0	5	4	5	5	5	Archaea; Euryarchaeota; NA; NA; NA; NA; Marine Group II euryarchaeote MED-G36
1065	7	5	7	8	5	19	15	1	8	9	6	11	5	11	5	5	6	12	6	9	20	7	7	11	9	5	9	8	6	14	17	12	Archaea; Euryarchaeota; NA; NA; NA; NA; Marine Group II euryarchaeote MED-G37
1066	4	13	29	47	9	59	20	3	4	7	4	10	13	3	24	15	19	20	19	13	15	11	11	7	6	8	14	8	8	23	10	14	Archaea; Euryarchaeota; NA; NA; NA; NA; Marine Group II euryarchaeote MED-G38
1067	12	10	31	27	12	52	10	5	15	8	15	19	12	14	23	29	24	12	15	8	18	11	8	10	22	14	16	18	14	21	26	30	Archaea; Euryarchaeota; NA; NA; NA; NA; Marine Group III euryarchaeote CG-Bathy1
1068	6	6	11	14	9	23	4	4	5	4	4	9	6	12	3	7	5	8	2	4	6	3	3	3	6	9	3	3	11	2	9	9	Archaea; Euryarchaeota; NA; NA; NA; NA; Marine Group III euryarchaeote CG-Epi1
1069	9	8	14	30	5	35	8	5	14	5	2	11	11	6	8	11	9	10	5	4	10	15	4	5	20	15	11	10	15	7	20	9	Archaea; Euryarchaeota; NA; NA; NA; NA; Marine Group III euryarchaeote CG-Epi2
1070	2	2	4	9	1	11	3	2	6	0	3	2	7	7	4	5	3	4	4	6	4	2	2	2	7	6	7	5	6	3	4	4	Archaea; Euryarchaeota; NA; NA; NA; NA; Marine Group III euryarchaeote CG-Epi3
1071	734	1070	2008	2462	923	3626	941	450	728	708	677	1431	1011	1069	1018	1377	1098	1134	1113	904	1416	915	536	725	1379	1155	1177	1273	1368	1340	1571	1178	Archaea; Euryarchaeota; NA; NA; NA; NA; NA
1072	3	8	12	10	4	23	14	7	4	4	6	10	7	12	4	3	10	6	5	8	9	7	3	3	9	9	6	8	8	7	8	4	Archaea; Euryarchaeota; NA; NA; NA; NA; uncultured DHVE6 group euryarchaeote
1073	63	40	62	81	46	131	43	25	33	30	40	80	57	62	56	46	70	55	54	42	77	41	27	42	55	55	39	61	63	63	65	62	Archaea; Euryarchaeota; NA; NA; NA; NA; uncultured euryarchaeote
1074	8	2	5	4	4	7	3	3	2	1	0	5	1	1	0	3	2	2	1	1	5	4	1	3	1	2	3	6	6	1	4	3	Archaea; Euryarchaeota; NA; NA; NA; NA; uncultured euryarchaeote Alv-FOS1
1075	3	2	6	3	0	7	5	1	0	4	0	2	3	0	5	1	7	2	0	1	6	0	0	2	7	1	1	1	3	3	2	1	Archaea; Euryarchaeota; NA; NA; NA; NA; uncultured euryarchaeote Alv-FOS4
1076	1	1	7	8	1	7	3	2	1	2	6	1	3	8	2	0	3	4	1	4	10	3	3	5	5	1	5	4	4	1	2	10	Archaea; Euryarchaeota; NA; NA; NA; NA; uncultured euryarchaeote Rifle_16ft_4_minimus_10062
1077	1	3	15	8	2	19	2	1	3	1	3	3	4	3	3	5	2	0	2	2	7	0	0	0	5	4	0	5	4	4	7	4	Archaea; Euryarchaeota; NA; NA; NA; NA; uncultured euryarchaeote Rifle_16ft_4_minimus_12392
1078	1	2	4	8	2	13	1	0	1	0	1	1	2	0	1	1	1	3	3	4	4	4	0	3	0	4	2	2	1	1	4	0	Archaea; Euryarchaeota; NA; NA; NA; NA; uncultured euryarchaeote Rifle_16ft_4_minimus_23719
1079	11	5	8	21	10	29	3	1	8	3	1	16	7	8	4	11	7	8	5	5	10	5	3	5	6	11	9	3	7	11	11	4	Archaea; Euryarchaeota; NA; NA; NA; NA; uncultured euryarchaeote Rifle_16ft_4_minimus_309
1080	3	3	10	11	6	8	4	4	5	2	1	5	1	1	3	3	3	1	2	1	1	2	1	1	0	4	7	2	6	1	8	1	Archaea; Euryarchaeota; NA; NA; NA; NA; uncultured euryarchaeote Rifle_16ft_4_minimus_37664
1081	6	12	36	46	8	43	9	6	7	6	8	14	15	16	18	18	9	24	9	9	13	6	5	8	6	16	15	14	7	12	25	13	Archaea; Euryarchaeota; NA; NA; NA; NA; uncultured euryarchaeote Rifle_16ft_4_minimus_37789
1082	8	12	23	25	11	53	11	5	16	14	16	30	14	13	17	22	15	12	15	14	23	4	9	6	17	13	18	13	18	41	18	17	Archaea; Euryarchaeota; NA; NA; NA; NA; uncultured euryarchaeote Rifle_16ft_4_minimus_37884
1083	11	8	22	25	15	43	11	4	8	15	10	17	19	19	11	14	18	11	17	16	18	9	4	10	20	15	21	13	21	18	21	23	Archaea; Euryarchaeota; NA; NA; NA; NA; uncultured euryarchaeote Rifle_16ft_4_minimus_39
1084	1	1	1	1	0	4	2	3	1	3	1	3	1	0	0	2	0	1	0	0	1	1	0	0	0	2	1	1	0	3	1	1	Archaea; Euryarchaeota; NA; NA; NA; NA; uncultured marine euryarchaeote
1085	26	16	26	14	16	52	20	10	9	11	8	25	29	18	18	19	20	41	31	21	41	26	17	16	16	16	27	32	24	39	13	14	Archaea; Euryarchaeota; NA; NA; NA; NA; uncultured marine group II euryarchaeote
1086	2	4	4	2	5	5	1	1	2	1	1	2	1	1	2	4	3	1	0	1	2	3	0	2	2	1	0	0	4	1	2	0	Archaea; Euryarchaeota; NA; NA; NA; NA; uncultured marine group II euryarchaeote 37F11
1087	2	1	3	3	3	5	3	1	0	0	1	2	1	1	1	0	0	0	3	1	0	2	0	5	4	0	0	4	1	1	2	4	Archaea; Euryarchaeota; NA; NA; NA; NA; uncultured marine group II euryarchaeote DeepAnt-15E7
1088	1	0	1	4	2	8	3	2	2	2	0	5	4	1	7	5	4	3	5	1	5	4	2	1	2	2	3	2	4	7	4	1	Archaea; Euryarchaeota; NA; NA; NA; NA; uncultured marine group II euryarchaeote DeepAnt-JyKC7
1089	1	1	0	2	1	9	0	1	0	1	0	2	1	0	2	2	0	3	2	4	0	0	0	1	0	2	3	2	0	2	0	0	Archaea; Euryarchaeota; NA; NA; NA; NA; uncultured marine group II euryarchaeote HF70_59C08
1090	8	5	3	13	5	19	3	2	1	4	10	12	3	3	5	10	5	3	7	5	3	2	5	4	11	1	1	7	6	4	5	3	Archaea; Euryarchaeota; NA; NA; NA; NA; uncultured marine group II euryarchaeote KM3-130-D10
1091	1	0	0	0	0	3	0	0	1	0	1	0	0	0	0	0	0	0	0	0	0	0	0	0	0	1	0	0	1	0	0	0	Archaea; Euryarchaeota; NA; NA; NA; NA; uncultured marine group II euryarchaeote KM3-72-G3
1092	3	1	2	1	0	1	0	0	0	0	1	2	0	1	0	1	0	1	0	0	2	0	0	0	0	1	0	0	4	0	1	1	Archaea; Euryarchaeota; NA; NA; NA; NA; uncultured marine group III euryarchaeote AD1000-40-D7
1093	24	17	39	51	28	76	40	17	12	10	14	37	29	35	34	23	26	43	31	36	43	45	26	35	33	26	29	36	23	29	30	37	Archaea; Euryarchaeota; NA; NA; NA; NA; uncultured marine group III euryarchaeote KM3-28-E8
1094	3	10	11	12	4	6	4	2	3	0	4	6	3	5	2	4	8	10	6	1	1	1	2	3	7	10	8	0	1	16	5	7	Archaea; Euryarchaeota; NA; NA; NA; NA; uncultured marine group II/III euryarchaeote AD1000_01_H07
1095	6	2	2	8	5	14	4	0	1	1	4	6	5	9	4	1	5	10	9	3	3	3	1	6	4	1	5	1	4	3	3	6	Archaea; Euryarchaeota; NA; NA; NA; NA; uncultured marine group II/III euryarchaeote AD1000_02_G03
1096	1	1	0	0	0	1	0	2	0	0	1	2	2	0	1	0	2	0	1	2	0	1	1	0	0	1	0	0	0	0	2	0	Archaea; Euryarchaeota; NA; NA; NA; NA; uncultured marine group II/III euryarchaeote AD1000_03_F11
1097	4	2	1	7	6	15	4	2	3	3	1	9	5	4	2	8	7	4	6	5	7	3	2	3	8	20	5	1	9	7	14	7	Archaea; Euryarchaeota; NA; NA; NA; NA; uncultured marine group II/III euryarchaeote AD1000_04_B09
1098	2	1	3	5	5	7	1	0	2	1	1	3	0	2	4	7	2	0	2	1	4	3	2	1	3	0	1	2	2	2	0	0	Archaea; Euryarchaeota; NA; NA; NA; NA; uncultured marine group II/III euryarchaeote AD1000_09_E08
1099	1	2	0	3	2	4	3	0	0	1	3	1	0	0	1	0	1	2	0	0	3	1	0	2	6	2	1	2	3	0	2	2	Archaea; Euryarchaeota; NA; NA; NA; NA; uncultured marine group II/III euryarchaeote AD1000_104_B06
1100	1	1	6	0	5	4	0	1	0	0	0	1	0	0	0	0	2	0	0	0	0	0	0	0	0	1	1	0	0	0	2	1	Archaea; Euryarchaeota; NA; NA; NA; NA; uncultured marine group II/III euryarchaeote AD1000_104_H03
1101	2	5	4	11	3	15	1	1	3	1	2	8	1	3	1	4	2	3	5	3	6	1	1	2	5	4	7	7	5	6	1	2	Archaea; Euryarchaeota; NA; NA; NA; NA; uncultured marine group II/III euryarchaeote AD1000_105_G07
1102	3	0	2	3	3	6	0	1	1	0	1	2	1	0	0	5	0	7	4	1	1	0	2	0	3	3	2	1	2	1	2	2	Archaea; Euryarchaeota; NA; NA; NA; NA; uncultured marine group II/III euryarchaeote AD1000_108_A02
1103	2	3	0	1	0	3	0	0	0	1	1	3	0	1	1	0	0	1	1	0	2	0	1	1	0	2	1	0	1	2	1	0	Archaea; Euryarchaeota; NA; NA; NA; NA; uncultured marine group II/III euryarchaeote AD1000_114_C07
1104	26	18	11	22	11	27	12	8	5	6	2	15	7	14	4	5	14	31	15	10	18	8	11	5	8	8	7	13	6	13	8	6	Archaea; Euryarchaeota; NA; NA; NA; NA; uncultured marine group II/III euryarchaeote AD1000_118_H06
1105	5	1	4	8	0	7	2	1	0	0	1	2	3	2	2	0	3	0	2	0	0	0	0	2	2	0	2	4	2	2	1	0	Archaea; Euryarchaeota; NA; NA; NA; NA; uncultured marine group II/III euryarchaeote AD1000_12_B08
1106	2	0	0	4	2	7	1	1	0	0	1	5	4	5	1	2	0	1	2	0	1	0	0	2	2	0	2	1	7	1	4	0	Archaea; Euryarchaeota; NA; NA; NA; NA; uncultured marine group II/III euryarchaeote AD1000_12_F09
1107	3	1	1	1	5	3	2	2	0	0	1	0	5	2	4	1	4	0	1	1	1	3	0	1	1	4	1	2	5	2	0	3	Archaea; Euryarchaeota; NA; NA; NA; NA; uncultured marine group II/III euryarchaeote AD1000_15_C08
1108	1	0	5	4	0	5	0	1	0	2	3	3	1	2	0	1	0	3	0	0	1	1	0	1	1	1	5	0	4	1	2	0	Archaea; Euryarchaeota; NA; NA; NA; NA; uncultured marine group II/III euryarchaeote AD1000_17_B01
1109	2	2	1	1	2	11	6	0	0	1	0	3	2	6	4	3	6	2	1	0	2	1	1	0	4	0	1	0	2	0	1	3	Archaea; Euryarchaeota; NA; NA; NA; NA; uncultured marine group II/III euryarchaeote AD1000_20_C05
1110	1	0	4	6	2	7	0	0	0	0	1	0	2	2	2	4	4	1	3	1	0	2	1	0	2	1	3	1	0	3	4	4	Archaea; Euryarchaeota; NA; NA; NA; NA; uncultured marine group II/III euryarchaeote AD1000_21_F10
1111	2	1	2	1	1	4	0	0	0	1	0	4	1	2	2	2	1	0	1	0	5	0	2	1	0	1	4	0	0	1	1	1	Archaea; Euryarchaeota; NA; NA; NA; NA; uncultured marine group II/III euryarchaeote AD1000_23_G03
1112	5	3	2	1	0	3	2	1	0	3	2	3	0	3	1	3	3	1	2	2	16	0	3	3	3	1	1	1	1	4	3	4	Archaea; Euryarchaeota; NA; NA; NA; NA; uncultured marine group II/III euryarchaeote AD1000_24_C10
1113	1	0	0	0	0	0	0	0	0	0	0	0	0	0	1	2	0	0	1	0	0	0	0	0	0	0	0	0	0	0	1	0	Archaea; Euryarchaeota; NA; NA; NA; NA; uncultured marine group II/III euryarchaeote AD1000_25_A05
1114	1	4	1	1	4	9	0	1	0	2	1	3	2	0	0	6	2	3	0	1	5	2	0	0	1	3	0	4	2	3	1	3	Archaea; Euryarchaeota; NA; NA; NA; NA; uncultured marine group II/III euryarchaeote AD1000_28_C09
1115	1	2	8	2	3	3	2	2	1	0	0	3	1	3	0	1	3	3	0	0	3	0	1	0	1	1	1	4	3	1	1	2	Archaea; Euryarchaeota; NA; NA; NA; NA; uncultured marine group II/III euryarchaeote AD1000_31_D05
1116	1	0	1	1	0	4	0	0	0	5	1	3	3	1	0	3	0	0	0	0	7	1	0	0	2	1	0	0	1	2	4	2	Archaea; Euryarchaeota; NA; NA; NA; NA; uncultured marine group II/III euryarchaeote AD1000_31_H02
1117	1	5	0	0	0	0	0	1	1	1	0	0	5	8	2	4	3	0	0	0	0	0	0	0	0	0	0	2	3	8	0	1	Archaea; Euryarchaeota; NA; NA; NA; NA; uncultured marine group II/III euryarchaeote AD1000_38_E02
1118	3	1	0	0	2	11	0	0	2	1	2	5	1	2	2	6	3	3	5	4	5	0	2	1	2	3	4	0	5	4	3	3	Archaea; Euryarchaeota; NA; NA; NA; NA; uncultured marine group II/III euryarchaeote AD1000_39_C04
1119	2	4	6	0	3	4	4	0	2	2	4	7	5	1	1	1	3	3	0	1	6	0	0	1	4	9	1	4	4	0	1	1	Archaea; Euryarchaeota; NA; NA; NA; NA; uncultured marine group II/III euryarchaeote AD1000_41_D11
1120	3	0	6	5	1	9	3	0	1	0	0	7	3	2	5	2	2	6	4	1	7	0	1	2	5	5	2	4	5	7	5	3	Archaea; Euryarchaeota; NA; NA; NA; NA; uncultured marine group II/III euryarchaeote AD1000_42_A01
1121	2	2	2	2	5	4	0	0	1	2	1	1	1	0	0	1	2	0	1	0	3	2	1	0	1	1	1	0	0	1	0	4	Archaea; Euryarchaeota; NA; NA; NA; NA; uncultured marine group II/III euryarchaeote AD1000_43_G11
1122	2	3	0	2	1	2	0	1	0	0	0	0	0	0	0	0	1	1	0	0	1	1	0	0	1	1	3	0	1	2	5	2	Archaea; Euryarchaeota; NA; NA; NA; NA; uncultured marine group II/III euryarchaeote AD1000_48_C11
1123	1	0	3	5	1	3	2	0	0	0	1	1	0	1	0	0	0	0	0	0	0	0	0	0	0	1	0	0	0	0	0	0	Archaea; Euryarchaeota; NA; NA; NA; NA; uncultured marine group II/III euryarchaeote AD1000_49_E05
1124	1	0	4	4	2	0	0	0	0	3	1	0	0	1	2	0	1	1	0	0	0	1	1	0	1	1	0	1	0	0	0	1	Archaea; Euryarchaeota; NA; NA; NA; NA; uncultured marine group II/III euryarchaeote AD1000_49_G12
1125	4	1	2	1	1	5	1	0	0	0	2	0	1	1	0	1	2	1	1	1	0	0	1	1	1	1	0	1	0	0	0	0	Archaea; Euryarchaeota; NA; NA; NA; NA; uncultured marine group II/III euryarchaeote AD1000_59_C09
1126	5	1	1	1	1	2	1	1	0	1	1	3	7	2	0	9	0	2	2	1	4	1	1	1	1	0	6	4	6	5	3	2	Archaea; Euryarchaeota; NA; NA; NA; NA; uncultured marine group II/III euryarchaeote AD1000_65_H04
1127	1	0	0	0	0	0	0	0	0	0	0	0	0	0	0	0	0	0	1	0	0	0	0	0	0	0	0	0	0	0	0	0	Archaea; Euryarchaeota; NA; NA; NA; NA; uncultured marine group II/III euryarchaeote AD1000_66_B03
1128	2	0	9	4	3	9	1	4	2	2	3	10	2	1	7	7	2	2	2	2	3	2	3	3	4	3	5	4	3	8	6	2	Archaea; Euryarchaeota; NA; NA; NA; NA; uncultured marine group II/III euryarchaeote AD1000_66_E09
1129	1	0	6	1	1	8	3	0	0	3	1	1	4	0	0	0	2	2	2	2	1	1	0	0	1	2	0	2	1	0	0	1	Archaea; Euryarchaeota; NA; NA; NA; NA; uncultured marine group II/III euryarchaeote AD1000_69_E07
1130	1	4	5	2	1	5	0	2	0	1	1	3	4	2	0	2	3	2	1	1	1	1	1	2	1	0	1	4	4	4	3	1	Archaea; Euryarchaeota; NA; NA; NA; NA; uncultured marine group II/III euryarchaeote AD1000_70_A08
1131	1	2	7	2	1	13	7	0	6	2	7	15	2	3	4	2	3	4	3	1	1	3	2	2	5	2	2	3	7	8	4	4	Archaea; Euryarchaeota; NA; NA; NA; NA; uncultured marine group II/III euryarchaeote AD1000_72_D09
1132	1	2	1	1	0	0	0	2	1	0	1	0	0	0	0	0	0	1	2	1	0	1	0	2	1	0	0	1	0	1	0	1	Archaea; Euryarchaeota; NA; NA; NA; NA; uncultured marine group II/III euryarchaeote AD1000_74_G12
1133	4	1	1	2	3	9	2	0	1	3	3	6	2	10	9	7	10	7	20	7	7	9	6	5	10	3	1	7	3	3	7	5	Archaea; Euryarchaeota; NA; NA; NA; NA; uncultured marine group II/III euryarchaeote AD1000_79_C02
1134	1	0	3	0	8	7	4	2	0	0	2	5	0	0	2	3	2	1	0	0	0	1	0	0	1	0	1	0	0	2	0	0	Archaea; Euryarchaeota; NA; NA; NA; NA; uncultured marine group II/III euryarchaeote AD1000_80_C01
1135	1	0	0	0	0	2	0	3	0	0	0	0	0	0	0	0	0	0	0	0	6	0	0	0	0	0	0	0	0	1	0	0	Archaea; Euryarchaeota; NA; NA; NA; NA; uncultured marine group II/III euryarchaeote AD1000_80_H11
1136	1	1	3	0	5	6	2	2	1	0	1	2	0	1	3	1	0	0	0	0	1	0	0	0	0	0	0	1	0	6	2	0	Archaea; Euryarchaeota; NA; NA; NA; NA; uncultured marine group II/III euryarchaeote AD1000_85_G06
1137	1	0	1	0	1	6	1	1	0	0	1	5	0	2	0	5	0	4	1	0	1	0	1	1	1	0	1	0	0	3	1	0	Archaea; Euryarchaeota; NA; NA; NA; NA; uncultured marine group II/III euryarchaeote AD1000_86_F07
1138	1	3	3	2	2	3	4	0	1	2	1	3	1	1	1	1	1	1	0	0	3	2	0	1	4	2	4	1	0	3	1	0	Archaea; Euryarchaeota; NA; NA; NA; NA; uncultured marine group II/III euryarchaeote AD1000_87_A06
1139	1	7	2	3	0	2	7	3	0	1	0	3	0	4	2	3	3	0	2	1	2	1	0	0	4	0	2	1	3	3	3	0	Archaea; Euryarchaeota; NA; NA; NA; NA; uncultured marine group II/III euryarchaeote AD1000_87_G01
1140	4	6	9	9	3	26	9	4	3	2	2	7	6	5	4	7	6	6	6	5	6	7	6	6	16	5	10	10	1	13	9	2	Archaea; Euryarchaeota; NA; NA; NA; NA; uncultured marine group II/III euryarchaeote AD1000_87_H07
1141	2	0	3	0	0	7	1	1	1	0	1	1	0	5	1	1	0	0	1	0	1	0	1	0	0	0	1	0	2	3	0	1	Archaea; Euryarchaeota; NA; NA; NA; NA; uncultured marine group II/III euryarchaeote AD1000_88_D12
1142	4	2	6	5	0	16	3	1	0	2	1	6	6	0	4	7	0	0	0	4	7	0	3	4	1	6	4	14	5	5	4	3	Archaea; Euryarchaeota; NA; NA; NA; NA; uncultured marine group II/III euryarchaeote AD1000_88_H01
1143	1	0	1	3	0	6	2	0	0	0	0	1	0	3	3	6	6	1	3	5	4	0	2	0	1	1	1	0	1	1	1	1	Archaea; Euryarchaeota; NA; NA; NA; NA; uncultured marine group II/III euryarchaeote AD1000_89_E12
1144	2	0	3	1	2	19	0	0	0	2	2	2	0	5	1	1	9	7	5	6	0	0	0	1	2	2	4	4	0	0	3	3	Archaea; Euryarchaeota; NA; NA; NA; NA; uncultured marine group II/III euryarchaeote AD1000_91_C10
1145	3	1	0	1	3	10	3	1	0	0	4	5	0	5	5	3	1	0	0	3	1	0	1	3	2	2	2	3	4	3	1	8	Archaea; Euryarchaeota; NA; NA; NA; NA; uncultured marine group II/III euryarchaeote AD1000_96_B04
1146	1	0	1	2	2	7	0	0	0	0	0	2	1	0	1	2	1	3	0	0	0	0	1	0	1	2	1	0	0	0	1	1	Archaea; Euryarchaeota; NA; NA; NA; NA; uncultured marine group II/III euryarchaeote AD1000_99_D12
1147	4	4	5	9	1	17	2	0	4	3	0	9	5	3	2	9	3	4	6	5	9	5	4	6	4	1	4	2	5	5	8	3	Archaea; Euryarchaeota; NA; NA; NA; NA; uncultured marine group II/III euryarchaeote KM3_01_B12
1148	1	0	1	0	0	1	0	0	0	0	0	1	0	0	1	0	1	0	0	0	0	0	0	0	0	0	0	0	0	0	0	2	Archaea; Euryarchaeota; NA; NA; NA; NA; uncultured marine group II/III euryarchaeote KM3_04_D10
1149	4	1	2	15	9	13	4	1	1	4	3	4	4	5	8	6	6	11	9	8	6	3	1	6	3	3	6	8	4	8	5	5	Archaea; Euryarchaeota; NA; NA; NA; NA; uncultured marine group II/III euryarchaeote KM3_05_H10
1150	5	1	8	6	3	10	1	2	2	2	2	1	2	2	5	2	2	5	6	2	5	0	2	2	5	3	3	1	1	4	8	4	Archaea; Euryarchaeota; NA; NA; NA; NA; uncultured marine group II/III euryarchaeote KM3_100_D04
1151	2	0	0	0	1	6	3	0	0	3	0	4	2	1	4	0	1	0	1	1	0	3	0	5	5	2	1	1	6	3	3	0	Archaea; Euryarchaeota; NA; NA; NA; NA; uncultured marine group II/III euryarchaeote KM3_100_H05
1152	2	0	0	0	0	3	0	0	3	0	2	0	0	0	1	0	0	0	0	0	1	0	2	0	1	0	0	0	2	1	3	0	Archaea; Euryarchaeota; NA; NA; NA; NA; uncultured marine group II/III euryarchaeote KM3_101_E02
1153	1	2	2	2	2	7	1	0	1	1	3	5	1	10	4	3	2	4	4	0	2	3	1	0	3	0	2	2	4	2	1	2	Archaea; Euryarchaeota; NA; NA; NA; NA; uncultured marine group II/III euryarchaeote KM3_102_D05
1154	2	0	6	2	1	7	1	0	2	1	1	3	2	1	2	4	3	1	0	2	3	2	0	3	0	2	5	2	2	7	5	3	Archaea; Euryarchaeota; NA; NA; NA; NA; uncultured marine group II/III euryarchaeote KM3_109_A02
1155	3	2	3	4	2	10	2	0	2	1	2	4	3	1	2	3	1	6	4	1	2	1	0	2	3	1	6	7	5	1	3	3	Archaea; Euryarchaeota; NA; NA; NA; NA; uncultured marine group II/III euryarchaeote KM3_110_C01
1156	2	1	0	0	2	3	1	3	1	0	0	1	2	2	3	0	1	1	1	1	0	0	4	0	1	3	0	2	2	2	0	1	Archaea; Euryarchaeota; NA; NA; NA; NA; uncultured marine group II/III euryarchaeote KM3_113_E08
1157	1	1	1	0	3	5	0	0	0	6	0	4	1	4	0	2	1	0	0	0	6	1	1	0	3	3	9	2	2	9	2	2	Archaea; Euryarchaeota; NA; NA; NA; NA; uncultured marine group II/III euryarchaeote KM3_115_A12
1158	1	5	1	0	2	4	1	0	2	3	0	1	2	1	0	2	10	4	2	1	2	1	0	1	0	2	1	1	1	4	1	1	Archaea; Euryarchaeota; NA; NA; NA; NA; uncultured marine group II/III euryarchaeote KM3_115_D04
1159	1	0	0	1	0	0	1	0	0	0	1	0	0	0	0	0	0	0	0	0	0	0	0	0	0	0	0	0	0	0	0	0	Archaea; Euryarchaeota; NA; NA; NA; NA; uncultured marine group II/III euryarchaeote KM3_12_C02
1160	1	0	0	3	2	2	0	1	0	0	2	4	1	2	0	1	1	0	4	3	1	0	1	1	4	2	5	1	4	1	5	2	Archaea; Euryarchaeota; NA; NA; NA; NA; uncultured marine group II/III euryarchaeote KM3_12_E09
1161	1	1	1	1	0	1	2	0	0	3	1	0	1	3	0	1	2	1	3	1	6	3	2	2	1	1	0	3	1	3	0	2	Archaea; Euryarchaeota; NA; NA; NA; NA; uncultured marine group II/III euryarchaeote KM3_12_H08
1162	5	0	8	14	1	11	4	3	2	4	3	7	1	3	3	2	10	2	4	2	2	1	0	4	2	4	3	5	1	3	1	2	Archaea; Euryarchaeota; NA; NA; NA; NA; uncultured marine group II/III euryarchaeote KM3_133_A04
1163	3	1	3	2	2	2	2	1	0	1	5	0	1	4	0	6	6	1	1	0	0	3	0	1	0	4	0	2	5	0	0	2	Archaea; Euryarchaeota; NA; NA; NA; NA; uncultured marine group II/III euryarchaeote KM3_133_F10
1164	10	4	6	7	6	19	3	2	3	3	4	4	12	8	1	14	2	3	3	4	8	3	4	4	14	3	6	5	8	4	9	15	Archaea; Euryarchaeota; NA; NA; NA; NA; uncultured marine group II/III euryarchaeote KM3_139_C07
1165	7	9	5	7	8	26	4	3	3	8	2	11	4	6	9	4	7	3	9	6	9	8	6	4	3	8	9	9	4	7	10	4	Archaea; Euryarchaeota; NA; NA; NA; NA; uncultured marine group II/III euryarchaeote KM3_13_D07
1166	1	3	2	3	1	9	2	4	0	2	2	5	5	6	7	3	0	1	1	3	3	5	1	2	4	2	8	6	3	4	5	4	Archaea; Euryarchaeota; NA; NA; NA; NA; uncultured marine group II/III euryarchaeote KM3_141_C12
1167	1	2	2	3	4	4	3	2	2	0	2	6	2	3	3	0	0	5	3	2	10	3	1	2	9	0	1	7	5	1	0	3	Archaea; Euryarchaeota; NA; NA; NA; NA; uncultured marine group II/III euryarchaeote KM3_141_E04
1168	2	0	0	0	1	5	0	2	2	1	0	3	1	1	0	5	0	0	4	0	1	1	0	1	0	0	1	0	2	0	2	1	Archaea; Euryarchaeota; NA; NA; NA; NA; uncultured marine group II/III euryarchaeote KM3_147_B09
1169	3	2	0	2	0	5	0	0	1	2	0	1	1	7	5	0	6	2	3	2	1	1	2	2	2	5	2	6	2	1	3	5	Archaea; Euryarchaeota; NA; NA; NA; NA; uncultured marine group II/III euryarchaeote KM3_148_H03
1170	10	21	18	11	14	34	8	7	3	8	10	18	6	4	4	17	8	9	7	13	8	3	5	4	9	8	5	22	12	18	14	18	Archaea; Euryarchaeota; NA; NA; NA; NA; uncultured marine group II/III euryarchaeote KM3_149_A03
1171	1	0	0	1	1	11	0	1	0	0	1	1	1	1	2	0	4	0	1	0	3	0	2	1	4	2	4	3	0	1	1	6	Archaea; Euryarchaeota; NA; NA; NA; NA; uncultured marine group II/III euryarchaeote KM3_149_F06
1172	2	0	0	1	0	4	0	0	0	0	2	0	0	2	2	0	0	1	1	1	0	0	2	0	2	2	1	0	1	1	1	0	Archaea; Euryarchaeota; NA; NA; NA; NA; uncultured marine group II/III euryarchaeote KM3_149_G01
1173	1	0	0	1	0	0	0	0	0	0	1	2	0	0	0	0	0	0	0	1	0	0	0	0	0	0	0	0	0	0	0	0	Archaea; Euryarchaeota; NA; NA; NA; NA; uncultured marine group II/III euryarchaeote KM3_14_C03
1174	3	5	4	5	8	21	9	10	5	6	6	4	4	11	12	9	7	8	10	9	11	5	7	8	7	11	3	8	10	6	13	12	Archaea; Euryarchaeota; NA; NA; NA; NA; uncultured marine group II/III euryarchaeote KM3_14_C07
1175	1	3	1	1	1	3	2	0	0	0	0	0	1	1	1	4	0	0	0	0	1	2	0	1	1	1	1	4	0	2	2	1	Archaea; Euryarchaeota; NA; NA; NA; NA; uncultured marine group II/III euryarchaeote KM3_14_H03
1176	1	1	1	3	0	2	5	1	4	0	2	5	5	3	3	5	2	3	4	2	1	2	0	1	3	1	1	0	0	2	0	1	Archaea; Euryarchaeota; NA; NA; NA; NA; uncultured marine group II/III euryarchaeote KM3_150_B07
1177	1	1	3	3	3	7	6	1	3	0	0	5	3	3	7	8	0	4	5	1	2	2	3	2	2	5	1	3	4	4	1	6	Archaea; Euryarchaeota; NA; NA; NA; NA; uncultured marine group II/III euryarchaeote KM3_152_H07
1178	13	9	11	6	14	59	15	5	9	12	8	43	22	14	26	9	15	27	22	24	29	21	23	19	11	17	21	20	17	23	21	22	Archaea; Euryarchaeota; NA; NA; NA; NA; uncultured marine group II/III euryarchaeote KM3_153_G11
1179	2	0	8	5	0	5	2	0	2	1	2	3	3	5	2	3	2	1	4	2	5	2	0	0	3	0	4	1	0	0	1	0	Archaea; Euryarchaeota; NA; NA; NA; NA; uncultured marine group II/III euryarchaeote KM3_155_E06
1180	1	4	3	6	2	13	0	1	0	0	0	0	1	1	4	2	3	8	8	7	3	2	3	3	1	2	2	2	5	7	1	1	Archaea; Euryarchaeota; NA; NA; NA; NA; uncultured marine group II/III euryarchaeote KM3_155_G07
1181	3	2	7	6	1	11	3	0	1	1	0	0	4	2	3	5	5	0	1	0	3	3	1	2	0	0	1	1	4	5	2	7	Archaea; Euryarchaeota; NA; NA; NA; NA; uncultured marine group II/III euryarchaeote KM3_157_F12
1182	1	2	3	5	3	11	1	0	2	2	2	1	0	3	3	4	2	1	3	1	2	1	1	2	4	5	2	1	1	0	5	1	Archaea; Euryarchaeota; NA; NA; NA; NA; uncultured marine group II/III euryarchaeote KM3_15_H06
1183	1	1	1	0	0	4	2	0	1	0	0	2	1	1	1	3	0	2	0	0	0	1	0	1	0	2	0	0	2	0	0	0	Archaea; Euryarchaeota; NA; NA; NA; NA; uncultured marine group II/III euryarchaeote KM3_160_F12
1184	2	6	5	5	10	9	4	4	0	5	3	8	3	7	3	5	7	1	6	1	4	2	1	5	5	5	7	8	7	6	3	8	Archaea; Euryarchaeota; NA; NA; NA; NA; uncultured marine group II/III euryarchaeote KM3_161_F10
1185	3	15	6	8	5	16	4	4	0	1	1	12	6	8	5	4	2	1	7	2	2	1	2	2	5	2	3	7	4	9	7	14	Archaea; Euryarchaeota; NA; NA; NA; NA; uncultured marine group II/III euryarchaeote KM3_162_H08
1186	5	2	7	7	2	11	13	3	2	6	1	7	3	3	3	5	2	5	1	5	2	2	2	2	4	6	6	6	3	7	7	14	Archaea; Euryarchaeota; NA; NA; NA; NA; uncultured marine group II/III euryarchaeote KM3_164_G07
1187	5	4	1	3	5	4	0	0	0	3	0	5	3	1	1	1	6	0	5	3	4	3	2	2	1	0	2	5	3	2	2	5	Archaea; Euryarchaeota; NA; NA; NA; NA; uncultured marine group II/III euryarchaeote KM3_168_D03
1188	3	6	6	3	2	5	3	1	8	0	1	4	1	3	1	2	0	2	3	0	5	0	2	3	1	2	1	3	2	5	4	3	Archaea; Euryarchaeota; NA; NA; NA; NA; uncultured marine group II/III euryarchaeote KM3_169_C11
1189	1	0	1	0	1	2	1	0	0	3	1	3	2	3	0	3	0	1	0	2	4	3	0	0	1	0	1	0	0	1	0	0	Archaea; Euryarchaeota; NA; NA; NA; NA; uncultured marine group II/III euryarchaeote KM3_169_H09
1190	7	13	11	10	8	53	22	4	16	8	9	17	15	18	18	12	15	12	10	13	10	6	3	15	19	14	2	30	35	17	16	15	Archaea; Euryarchaeota; NA; NA; NA; NA; uncultured marine group II/III euryarchaeote KM3_170_G02
1191	2	0	0	0	1	4	1	1	0	4	0	3	1	3	1	2	4	2	1	1	2	1	0	0	1	0	0	1	0	0	1	0	Archaea; Euryarchaeota; NA; NA; NA; NA; uncultured marine group II/III euryarchaeote KM3_172_F11
1192	12	8	2	7	5	6	5	10	2	2	8	6	1	5	6	4	6	4	5	3	10	2	1	2	2	3	5	6	5	6	10	9	Archaea; Euryarchaeota; NA; NA; NA; NA; uncultured marine group II/III euryarchaeote KM3_174_A11
1193	1	1	0	1	0	0	0	0	0	0	0	1	1	0	2	0	0	0	0	1	0	0	0	0	0	0	0	0	1	0	1	0	Archaea; Euryarchaeota; NA; NA; NA; NA; uncultured marine group II/III euryarchaeote KM3_175_H12
1194	3	2	6	7	2	9	1	1	0	1	0	2	1	0	3	0	3	5	3	1	2	2	2	1	0	1	1	5	4	2	1	2	Archaea; Euryarchaeota; NA; NA; NA; NA; uncultured marine group II/III euryarchaeote KM3_176_D12
1195	2	4	2	5	1	5	3	1	3	2	1	4	1	4	8	1	0	3	2	1	3	3	3	1	5	3	5	12	1	5	3	5	Archaea; Euryarchaeota; NA; NA; NA; NA; uncultured marine group II/III euryarchaeote KM3_177_A07
1196	5	5	2	3	1	8	1	2	1	3	3	7	4	3	3	5	6	2	5	5	5	8	2	5	11	4	4	5	6	7	11	10	Archaea; Euryarchaeota; NA; NA; NA; NA; uncultured marine group II/III euryarchaeote KM3_178_D06
1197	3	1	2	4	1	11	1	2	1	1	1	7	0	0	1	5	5	3	4	2	8	1	0	0	3	0	4	5	9	2	5	1	Archaea; Euryarchaeota; NA; NA; NA; NA; uncultured marine group II/III euryarchaeote KM3_180_D08
1198	3	0	3	3	1	7	1	0	1	3	0	0	0	1	4	1	2	5	1	3	1	0	0	3	1	1	2	1	0	2	1	0	Archaea; Euryarchaeota; NA; NA; NA; NA; uncultured marine group II/III euryarchaeote KM3_181_C06
1199	11	15	25	14	9	24	8	4	6	9	5	9	5	9	12	9	5	14	3	14	17	8	6	8	19	9	11	18	15	19	6	18	Archaea; Euryarchaeota; NA; NA; NA; NA; uncultured marine group II/III euryarchaeote KM3_181_H05
1200	1	0	0	2	0	0	0	2	0	0	2	1	1	1	0	0	1	0	0	1	3	0	2	0	1	0	1	1	1	0	3	2	Archaea; Euryarchaeota; NA; NA; NA; NA; uncultured marine group II/III euryarchaeote KM3_182_B06
1201	6	7	9	10	5	25	3	3	11	4	5	4	5	7	7	8	6	11	6	6	5	1	1	2	7	1	9	4	9	8	9	7	Archaea; Euryarchaeota; NA; NA; NA; NA; uncultured marine group II/III euryarchaeote KM3_185_B03
1202	2	1	1	0	3	3	8	4	0	1	1	7	5	1	0	2	4	3	3	4	4	2	1	2	2	4	2	0	2	2	4	1	Archaea; Euryarchaeota; NA; NA; NA; NA; uncultured marine group II/III euryarchaeote KM3_185_F04
1203	1	2	0	1	1	0	2	1	1	1	0	5	2	0	0	0	4	2	0	1	2	2	1	0	0	0	1	5	0	0	0	4	Archaea; Euryarchaeota; NA; NA; NA; NA; uncultured marine group II/III euryarchaeote KM3_187_C07
1204	9	4	17	22	9	30	14	5	12	12	6	18	19	10	14	9	22	12	19	11	18	5	7	6	21	15	16	18	14	22	18	20	Archaea; Euryarchaeota; NA; NA; NA; NA; uncultured marine group II/III euryarchaeote KM3_188_A01
1205	1	4	2	2	1	6	0	2	0	0	0	5	1	2	0	2	0	3	5	5	1	3	1	0	1	0	1	0	1	1	2	3	Archaea; Euryarchaeota; NA; NA; NA; NA; uncultured marine group II/III euryarchaeote KM3_18_D06
1206	2	0	1	0	1	1	1	1	1	0	1	0	1	3	0	0	0	4	4	1	1	2	1	0	0	2	1	2	0	1	0	0	Archaea; Euryarchaeota; NA; NA; NA; NA; uncultured marine group II/III euryarchaeote KM3_190_A04
1207	1	0	0	0	0	1	1	0	0	0	1	2	0	0	0	0	0	0	0	0	3	1	1	0	0	1	1	3	2	0	2	1	Archaea; Euryarchaeota; NA; NA; NA; NA; uncultured marine group II/III euryarchaeote KM3_190_A05
1208	1	19	11	7	5	12	5	2	8	3	2	4	3	8	4	8	6	9	5	1	7	10	4	8	3	4	9	2	7	8	5	9	Archaea; Euryarchaeota; NA; NA; NA; NA; uncultured marine group II/III euryarchaeote KM3_190_A12
1209	5	3	0	3	3	18	10	2	1	6	4	10	7	5	4	7	4	6	5	5	11	7	5	5	11	11	6	7	7	6	3	7	Archaea; Euryarchaeota; NA; NA; NA; NA; uncultured marine group II/III euryarchaeote KM3_192_B10
1210	1	1	3	0	1	3	4	1	0	2	1	4	0	2	4	4	4	1	6	0	7	2	0	0	7	3	2	1	2	5	3	5	Archaea; Euryarchaeota; NA; NA; NA; NA; uncultured marine group II/III euryarchaeote KM3_192_D09
1211	3	1	0	0	0	0	0	3	0	0	0	1	1	0	0	0	2	0	4	1	0	0	0	0	0	0	1	0	0	1	1	0	Archaea; Euryarchaeota; NA; NA; NA; NA; uncultured marine group II/III euryarchaeote KM3_193_A06
1212	6	6	2	5	0	13	2	2	2	4	3	8	3	7	1	5	2	6	2	7	6	3	1	5	3	1	3	7	5	6	3	3	Archaea; Euryarchaeota; NA; NA; NA; NA; uncultured marine group II/III euryarchaeote KM3_194_G04
1213	10	3	4	0	1	3	2	2	2	6	4	6	0	3	0	3	1	0	2	1	2	1	0	0	3	1	1	6	5	6	2	3	Archaea; Euryarchaeota; NA; NA; NA; NA; uncultured marine group II/III euryarchaeote KM3_195_B08
1214	11	11	5	14	5	28	20	4	7	6	7	16	14	12	14	34	7	13	11	13	23	11	5	5	15	10	8	13	20	10	11	14	Archaea; Euryarchaeota; NA; NA; NA; NA; uncultured marine group II/III euryarchaeote KM3_196_E05
1215	1	1	1	0	0	1	2	1	0	0	0	3	4	0	0	0	1	1	1	2	0	1	2	0	2	0	0	1	0	1	1	0	Archaea; Euryarchaeota; NA; NA; NA; NA; uncultured marine group II/III euryarchaeote KM3_200_A03
1216	1	10	1	1	2	13	0	1	1	0	3	10	0	0	0	3	3	1	2	0	1	0	0	0	3	1	8	2	1	3	2	3	Archaea; Euryarchaeota; NA; NA; NA; NA; uncultured marine group II/III euryarchaeote KM3_200_B09
1217	1	0	0	0	2	5	2	1	1	2	2	0	3	2	0	1	2	3	2	2	0	0	1	1	2	2	3	5	2	0	5	3	Archaea; Euryarchaeota; NA; NA; NA; NA; uncultured marine group II/III euryarchaeote KM3_202_G05
1218	9	4	8	3	9	15	9	5	3	5	6	5	5	9	4	10	6	1	8	3	6	4	5	4	2	2	4	9	11	7	4	7	Archaea; Euryarchaeota; NA; NA; NA; NA; uncultured marine group II/III euryarchaeote KM3_203_B10
1219	3	0	3	1	3	5	0	0	0	2	0	2	2	1	1	0	4	1	2	1	0	1	1	4	5	0	2	4	2	1	1	2	Archaea; Euryarchaeota; NA; NA; NA; NA; uncultured marine group II/III euryarchaeote KM3_203_F09
1220	4	8	14	21	6	15	8	2	1	2	0	5	4	2	0	7	6	7	9	5	6	9	2	3	3	7	3	3	6	2	7	1	Archaea; Euryarchaeota; NA; NA; NA; NA; uncultured marine group II/III euryarchaeote KM3_205_C10
1221	1	0	0	0	1	1	0	0	0	2	1	0	1	1	0	0	0	0	0	0	2	0	0	0	1	0	1	0	0	0	1	0	Archaea; Euryarchaeota; NA; NA; NA; NA; uncultured marine group II/III euryarchaeote KM3_205_F07
1222	1	2	0	0	1	0	0	1	0	0	1	1	0	0	0	0	0	2	0	0	1	0	0	0	1	2	0	0	0	0	0	0	Archaea; Euryarchaeota; NA; NA; NA; NA; uncultured marine group II/III euryarchaeote KM3_26_H05
1223	1	1	2	3	2	6	3	0	1	1	0	3	9	5	3	4	2	1	1	3	0	0	0	0	3	2	1	0	3	1	1	0	Archaea; Euryarchaeota; NA; NA; NA; NA; uncultured marine group II/III euryarchaeote KM3_27_D02
1224	3	2	0	1	1	5	2	2	2	0	0	4	2	3	1	6	0	7	1	2	0	3	4	1	7	1	0	1	1	6	4	1	Archaea; Euryarchaeota; NA; NA; NA; NA; uncultured marine group II/III euryarchaeote KM3_27_D07
1225	1	6	2	1	3	6	3	1	5	1	2	0	1	0	2	0	0	1	0	0	4	1	2	2	3	1	1	0	1	0	1	1	Archaea; Euryarchaeota; NA; NA; NA; NA; uncultured marine group II/III euryarchaeote KM3_28_D12
1226	4	0	2	2	1	2	0	0	1	0	1	2	0	1	0	1	1	0	1	1	0	0	0	0	0	1	0	0	0	2	1	0	Archaea; Euryarchaeota; NA; NA; NA; NA; uncultured marine group II/III euryarchaeote KM3_31_G10
1227	1	1	0	1	0	0	0	0	5	1	1	0	0	0	1	1	2	0	0	0	1	1	0	0	0	1	2	2	4	1	1	3	Archaea; Euryarchaeota; NA; NA; NA; NA; uncultured marine group II/III euryarchaeote KM3_35_G08
1228	5	3	1	5	3	4	1	4	0	6	3	3	0	4	0	11	7	7	3	3	3	2	3	1	5	2	6	1	10	1	2	1	Archaea; Euryarchaeota; NA; NA; NA; NA; uncultured marine group II/III euryarchaeote KM3_35_H09
1229	1	2	1	5	2	3	0	1	3	1	1	1	0	4	2	1	2	1	4	1	2	2	2	1	0	2	3	2	4	1	2	2	Archaea; Euryarchaeota; NA; NA; NA; NA; uncultured marine group II/III euryarchaeote KM3_36_F10
1230	1	0	0	3	0	0	0	1	0	0	0	0	1	1	0	0	0	1	2	0	3	0	0	0	1	2	0	0	0	1	1	0	Archaea; Euryarchaeota; NA; NA; NA; NA; uncultured marine group II/III euryarchaeote KM3_37_C11
1231	5	7	0	5	3	12	2	1	2	0	6	16	2	0	6	3	5	1	2	2	1	5	1	3	4	1	5	4	0	0	3	2	Archaea; Euryarchaeota; NA; NA; NA; NA; uncultured marine group II/III euryarchaeote KM3_37_D11
1232	4	1	0	2	1	10	1	0	2	4	3	5	5	6	1	4	4	7	1	9	7	3	1	4	1	2	3	8	3	2	9	2	Archaea; Euryarchaeota; NA; NA; NA; NA; uncultured marine group II/III euryarchaeote KM3_43_F08
1233	3	5	0	5	2	7	4	0	2	2	2	9	2	10	4	4	1	5	4	8	7	2	0	2	7	4	5	3	7	9	3	3	Archaea; Euryarchaeota; NA; NA; NA; NA; uncultured marine group II/III euryarchaeote KM3_46_H05
1234	2	2	2	1	4	12	7	0	2	0	1	6	2	0	4	4	13	2	0	4	2	4	0	2	3	1	1	10	4	7	8	5	Archaea; Euryarchaeota; NA; NA; NA; NA; uncultured marine group II/III euryarchaeote KM3_47_D05
1235	1	1	0	1	0	2	1	0	0	0	0	0	3	1	0	1	2	2	2	0	0	0	3	3	4	1	0	0	0	1	0	1	Archaea; Euryarchaeota; NA; NA; NA; NA; uncultured marine group II/III euryarchaeote KM3_52_A01
1236	1	0	1	0	0	0	0	0	0	0	0	0	0	0	0	3	0	0	3	0	2	0	0	0	0	0	0	0	0	0	1	3	Archaea; Euryarchaeota; NA; NA; NA; NA; uncultured marine group II/III euryarchaeote KM3_54_A09
1237	1	0	2	2	4	5	0	2	2	1	2	1	0	5	0	1	1	0	0	0	2	2	0	0	2	2	0	1	1	0	2	0	Archaea; Euryarchaeota; NA; NA; NA; NA; uncultured marine group II/III euryarchaeote KM3_57_A03
1238	4	5	1	9	0	4	4	2	0	2	4	0	8	6	4	6	1	1	1	4	3	6	0	5	2	4	1	5	1	7	6	2	Archaea; Euryarchaeota; NA; NA; NA; NA; uncultured marine group II/III euryarchaeote KM3_57_F04
1239	3	8	5	11	5	24	5	3	4	13	6	25	6	11	5	8	6	4	9	7	11	2	3	8	8	6	5	12	1	9	11	10	Archaea; Euryarchaeota; NA; NA; NA; NA; uncultured marine group II/III euryarchaeote KM3_59_B11
1240	1	0	1	2	0	1	1	2	0	0	0	3	0	2	1	5	1	2	3	1	0	0	1	0	1	0	0	4	4	0	2	1	Archaea; Euryarchaeota; NA; NA; NA; NA; uncultured marine group II/III euryarchaeote KM3_60_A11
1241	8	11	17	12	6	22	11	3	3	1	6	9	4	4	5	9	19	10	5	8	9	7	5	4	4	6	9	4	4	10	10	8	Archaea; Euryarchaeota; NA; NA; NA; NA; uncultured marine group II/III euryarchaeote KM3_61_H04
1242	2	3	1	0	1	8	1	2	2	0	0	4	1	4	2	1	1	3	2	0	5	2	1	3	2	0	0	1	0	2	4	0	Archaea; Euryarchaeota; NA; NA; NA; NA; uncultured marine group II/III euryarchaeote KM3_62_D04
1243	1	0	1	1	0	3	3	0	0	0	3	0	2	3	0	1	0	2	0	0	1	0	0	0	0	1	1	2	2	1	0	1	Archaea; Euryarchaeota; NA; NA; NA; NA; uncultured marine group II/III euryarchaeote KM3_63_B12
1244	1	2	3	8	0	4	0	3	0	1	0	5	3	1	1	0	1	2	0	1	1	0	0	0	0	0	4	2	0	0	2	1	Archaea; Euryarchaeota; NA; NA; NA; NA; uncultured marine group II/III euryarchaeote KM3_63_E12
1245	2	1	1	0	0	1	0	0	0	0	0	0	1	0	0	0	1	0	0	0	3	0	0	0	0	0	1	0	0	0	0	0	Archaea; Euryarchaeota; NA; NA; NA; NA; uncultured marine group II/III euryarchaeote KM3_63_F10
1246	3	3	3	1	1	18	1	2	3	3	5	4	5	3	2	1	7	8	7	7	11	3	2	2	3	2	5	4	2	1	4	6	Archaea; Euryarchaeota; NA; NA; NA; NA; uncultured marine group II/III euryarchaeote KM3_64_C08
1247	1	0	2	1	1	3	0	2	0	1	0	3	2	0	0	3	0	3	1	3	1	0	0	2	1	3	1	3	0	1	4	2	Archaea; Euryarchaeota; NA; NA; NA; NA; uncultured marine group II/III euryarchaeote KM3_67_D09
1248	1	1	0	0	0	2	0	2	0	0	0	0	0	1	0	0	0	0	0	0	3	1	0	0	0	1	0	0	0	0	2	1	Archaea; Euryarchaeota; NA; NA; NA; NA; uncultured marine group II/III euryarchaeote KM3_67_F03
1249	2	4	6	0	6	2	6	0	0	3	1	5	4	0	8	6	0	5	2	3	2	1	5	3	5	1	3	7	3	6	2	0	Archaea; Euryarchaeota; NA; NA; NA; NA; uncultured marine group II/III euryarchaeote KM3_67_G08
1250	3	3	2	4	0	10	1	3	1	0	0	4	4	4	1	4	5	2	2	2	8	1	1	4	5	1	5	7	2	1	6	3	Archaea; Euryarchaeota; NA; NA; NA; NA; uncultured marine group II/III euryarchaeote KM3_69_F11
1251	2	2	4	4	2	4	0	1	3	1	1	2	3	1	2	2	0	1	2	3	2	1	0	3	0	5	2	2	1	4	2	3	Archaea; Euryarchaeota; NA; NA; NA; NA; uncultured marine group II/III euryarchaeote KM3_69_H04
1252	2	0	1	2	0	0	0	3	0	0	0	0	0	0	0	1	0	0	0	0	0	1	0	2	0	1	1	0	3	1	0	0	Archaea; Euryarchaeota; NA; NA; NA; NA; uncultured marine group II/III euryarchaeote KM3_71_C12
1253	2	2	7	5	3	14	4	0	0	3	0	3	3	1	0	1	8	1	9	1	3	0	0	1	4	1	3	1	4	2	4	1	Archaea; Euryarchaeota; NA; NA; NA; NA; uncultured marine group II/III euryarchaeote KM3_71_G06
1254	1	1	1	1	3	1	2	0	1	2	0	10	1	2	1	0	2	3	0	2	3	2	1	0	5	4	3	0	0	3	4	1	Archaea; Euryarchaeota; NA; NA; NA; NA; uncultured marine group II/III euryarchaeote KM3_74_C08
1255	2	1	1	1	2	4	2	1	0	0	1	0	0	0	1	3	2	1	1	2	3	2	1	1	4	0	2	0	4	1	1	1	Archaea; Euryarchaeota; NA; NA; NA; NA; uncultured marine group II/III euryarchaeote KM3_75_F08
1256	2	9	0	7	3	12	11	3	1	5	6	10	7	14	11	4	1	7	0	6	16	0	2	5	11	5	3	7	15	4	4	8	Archaea; Euryarchaeota; NA; NA; NA; NA; uncultured marine group II/III euryarchaeote KM3_76_C12
1257	1	4	1	1	0	5	4	4	2	0	0	8	2	11	3	4	7	1	5	0	6	5	1	16	1	2	2	1	6	2	6	2	Archaea; Euryarchaeota; NA; NA; NA; NA; uncultured marine group II/III euryarchaeote KM3_77_D02
1258	3	0	0	2	1	8	3	1	2	0	0	4	0	3	2	3	3	2	0	0	0	1	1	0	1	2	3	2	0	1	2	2	Archaea; Euryarchaeota; NA; NA; NA; NA; uncultured marine group II/III euryarchaeote KM3_80_G12
1259	10	3	2	6	7	6	6	8	3	0	1	10	1	0	4	0	2	0	1	2	10	2	2	2	10	0	2	0	7	6	2	1	Archaea; Euryarchaeota; NA; NA; NA; NA; uncultured marine group II/III euryarchaeote KM3_82_B10
1260	1	0	3	2	0	5	2	1	0	0	1	4	1	0	0	1	0	0	0	0	4	2	2	0	1	1	0	1	4	2	1	3	Archaea; Euryarchaeota; NA; NA; NA; NA; uncultured marine group II/III euryarchaeote KM3_83_G03
1261	1	2	4	3	1	5	3	0	1	1	0	3	2	1	2	5	1	3	0	2	3	3	0	3	6	0	5	1	1	5	3	3	Archaea; Euryarchaeota; NA; NA; NA; NA; uncultured marine group II/III euryarchaeote KM3_85_A08
1262	1	1	2	2	4	5	1	0	1	0	0	0	1	1	0	2	0	5	3	1	0	3	0	0	0	3	5	1	0	1	2	0	Archaea; Euryarchaeota; NA; NA; NA; NA; uncultured marine group II/III euryarchaeote KM3_85_C06
1263	1	2	3	2	2	5	0	0	0	3	1	1	1	2	0	3	3	3	2	1	1	0	0	2	1	1	0	0	1	2	2	2	Archaea; Euryarchaeota; NA; NA; NA; NA; uncultured marine group II/III euryarchaeote KM3_85_D06
1264	1	1	1	2	4	4	7	2	0	2	0	1	0	3	5	3	0	2	0	0	1	3	1	2	5	1	0	3	2	2	6	3	Archaea; Euryarchaeota; NA; NA; NA; NA; uncultured marine group II/III euryarchaeote KM3_86_F07
1265	1	1	8	1	0	4	1	0	0	3	0	2	1	0	3	0	4	1	2	1	1	0	1	1	1	1	0	1	2	0	1	2	Archaea; Euryarchaeota; NA; NA; NA; NA; uncultured marine group II/III euryarchaeote KM3_87_B04
1266	2	0	0	1	0	0	0	2	0	0	0	0	6	1	4	1	0	1	1	1	4	0	1	0	2	1	1	3	3	1	0	0	Archaea; Euryarchaeota; NA; NA; NA; NA; uncultured marine group II/III euryarchaeote KM3_87_F04
1267	1	1	0	0	1	5	2	0	0	2	0	32	2	0	0	0	0	2	2	0	0	0	0	0	0	0	1	0	0	2	1	0	Archaea; Euryarchaeota; NA; NA; NA; NA; uncultured marine group II/III euryarchaeote KM3_87_G11
1268	1	1	1	1	0	3	0	0	0	0	1	0	3	4	0	0	0	0	0	0	0	0	0	0	0	0	3	0	0	1	0	0	Archaea; Euryarchaeota; NA; NA; NA; NA; uncultured marine group II/III euryarchaeote KM3_91_A10
1269	1	0	0	0	1	4	0	0	0	0	0	0	0	0	0	1	1	0	0	1	1	0	0	0	0	0	1	0	0	0	1	0	Archaea; Euryarchaeota; NA; NA; NA; NA; uncultured marine group II/III euryarchaeote KM3_91_B08
1270	3	6	5	11	2	14	9	5	0	3	1	8	6	2	3	7	1	5	2	1	3	0	0	7	5	3	6	4	1	4	6	1	Archaea; Euryarchaeota; NA; NA; NA; NA; uncultured marine group II/III euryarchaeote KM3_91_D09
1271	3	2	1	0	0	3	3	2	0	1	2	0	1	0	3	2	0	2	0	3	4	2	1	1	3	0	0	0	0	0	1	3	Archaea; Euryarchaeota; NA; NA; NA; NA; uncultured marine group II/III euryarchaeote KM3_94_C01
1272	3	1	3	0	0	2	0	0	3	0	2	2	0	6	3	2	2	3	1	1	3	2	2	1	2	2	0	0	4	6	0	1	Archaea; Euryarchaeota; NA; NA; NA; NA; uncultured marine group II/III euryarchaeote KM3_98_B01
1273	1	1	1	0	0	0	0	0	0	0	0	0	2	0	0	0	2	0	2	0	2	0	0	2	0	0	1	0	2	0	2	0	Archaea; Euryarchaeota; NA; NA; NA; NA; uncultured marine group II/III euryarchaeote KM3_98_D07
1274	4	1	3	1	0	6	5	1	4	2	1	6	5	9	1	6	1	5	2	4	8	2	1	0	1	2	0	2	5	3	6	3	Archaea; Euryarchaeota; NA; NA; NA; NA; uncultured marine group II/III euryarchaeote SAT1000_02_F02
1275	1	0	1	0	0	4	0	0	0	2	0	0	1	0	0	0	0	0	0	0	0	2	0	0	0	0	0	1	2	0	0	0	Archaea; Euryarchaeota; NA; NA; NA; NA; uncultured marine group II/III euryarchaeote SAT1000_05_B04
1276	1	3	1	0	2	0	0	1	1	1	1	0	0	1	0	1	0	0	1	3	0	0	3	2	1	1	0	2	1	2	1	2	Archaea; Euryarchaeota; NA; NA; NA; NA; uncultured marine group II/III euryarchaeote SAT1000_06_A08
1277	2	2	3	2	3	10	5	3	1	2	4	4	4	4	10	2	3	7	1	1	10	1	1	0	0	1	2	3	3	8	3	2	Archaea; Euryarchaeota; NA; NA; NA; NA; uncultured marine group II/III euryarchaeote SAT1000_07_H02
1278	3	2	3	14	1	10	2	5	4	0	1	4	2	2	1	1	9	3	1	4	3	4	0	6	4	4	3	2	0	7	8	4	Archaea; Euryarchaeota; NA; NA; NA; NA; uncultured marine group II/III euryarchaeote SAT1000_14_B08
1279	3	1	6	10	1	14	1	6	2	4	2	4	5	1	3	5	5	3	5	1	1	3	2	1	7	4	5	4	7	7	5	3	Archaea; Euryarchaeota; NA; NA; NA; NA; uncultured marine group II/III euryarchaeote SAT1000_17_E06
1280	4	2	3	6	3	4	1	0	0	1	2	1	2	2	1	1	2	0	2	2	3	4	4	4	2	0	3	2	2	5	1	10	Archaea; Euryarchaeota; NA; NA; NA; NA; uncultured marine group II/III euryarchaeote SAT1000_17_H07
1281	1	4	2	7	3	5	3	0	2	2	1	3	2	2	2	3	1	0	1	3	0	0	2	0	4	1	2	2	5	5	0	0	Archaea; Euryarchaeota; NA; NA; NA; NA; uncultured marine group II/III euryarchaeote SAT1000_18_C09
1282	1	0	6	1	0	3	0	0	1	0	1	1	0	1	0	1	2	2	1	4	3	1	3	1	0	0	0	1	2	0	4	3	Archaea; Euryarchaeota; NA; NA; NA; NA; uncultured marine group II/III euryarchaeote SAT1000_18_E10
1283	3	5	2	9	3	6	5	4	3	0	1	1	0	2	0	3	4	3	0	0	3	0	1	0	2	0	0	1	1	1	1	1	Archaea; Euryarchaeota; NA; NA; NA; NA; uncultured marine group II/III euryarchaeote SAT1000_19_E11
1284	1	2	0	1	2	5	3	2	2	2	0	8	2	3	0	1	1	1	2	2	1	3	1	1	1	1	1	2	0	2	2	2	Archaea; Euryarchaeota; NA; NA; NA; NA; uncultured marine group II/III euryarchaeote SAT1000_22_C09
1285	3	1	3	2	8	15	2	2	1	6	5	4	4	2	3	7	1	1	7	4	5	0	1	0	4	6	0	1	5	0	7	0	Archaea; Euryarchaeota; NA; NA; NA; NA; uncultured marine group II/III euryarchaeote SAT1000_23_B11
1286	2	1	4	4	0	5	0	1	0	0	3	1	2	3	1	7	0	1	0	1	3	1	1	1	1	3	1	4	1	0	0	0	Archaea; Euryarchaeota; NA; NA; NA; NA; uncultured marine group II/III euryarchaeote SAT1000_24_G08
1287	1	0	0	0	0	3	0	0	0	0	0	3	0	3	1	5	0	2	0	5	3	0	0	1	2	0	1	2	1	1	1	1	Archaea; Euryarchaeota; NA; NA; NA; NA; uncultured marine group II/III euryarchaeote SAT1000_26_H09
1288	1	2	3	2	3	4	3	1	1	2	0	4	1	0	1	3	1	4	3	0	1	1	1	0	4	1	2	1	2	0	1	3	Archaea; Euryarchaeota; NA; NA; NA; NA; uncultured marine group II/III euryarchaeote SAT1000_27_D07
1289	4	0	3	10	1	11	0	0	3	2	1	8	7	2	4	2	5	7	8	1	5	3	0	3	4	3	4	7	4	5	8	4	Archaea; Euryarchaeota; NA; NA; NA; NA; uncultured marine group II/III euryarchaeote SAT1000_32_C10
1290	1	1	0	2	0	2	0	1	1	0	0	4	1	0	0	2	1	0	0	0	0	0	0	1	1	1	1	0	0	0	0	1	Archaea; Euryarchaeota; NA; NA; NA; NA; uncultured marine group II/III euryarchaeote SAT1000_33_E05
1291	5	4	3	0	1	12	4	3	0	2	0	6	2	4	1	0	0	2	3	3	2	3	2	0	4	1	5	4	1	2	5	5	Archaea; Euryarchaeota; NA; NA; NA; NA; uncultured marine group II/III euryarchaeote SAT1000_34_E04
1292	3	0	3	7	4	15	3	1	0	1	1	5	2	0	2	0	5	1	4	2	3	2	0	3	3	0	1	1	4	2	5	0	Archaea; Euryarchaeota; NA; NA; NA; NA; uncultured marine group II/III euryarchaeote SAT1000_36_D10
1293	18	8	0	8	3	17	10	3	0	4	2	7	7	5	10	3	6	31	28	19	15	26	20	7	7	6	15	4	9	11	6	9	Archaea; Euryarchaeota; NA; NA; NA; NA; uncultured marine group II/III euryarchaeote SAT1000_38_B01
1294	1	1	1	1	2	6	7	0	1	2	0	2	2	5	3	2	3	0	5	8	2	1	0	2	2	11	7	6	2	1	3	1	Archaea; Euryarchaeota; NA; NA; NA; NA; uncultured marine group II/III euryarchaeote SAT1000_41_C12
1295	4	2	7	7	6	13	0	3	3	1	1	7	7	2	5	0	5	5	14	7	2	2	2	2	0	3	3	4	9	1	3	1	Archaea; Euryarchaeota; NA; NA; NA; NA; uncultured marine group II/III euryarchaeote SAT1000_42_F11
1296	2	2	1	0	1	14	1	2	2	0	1	8	5	3	1	9	0	4	1	2	5	1	3	1	0	5	2	1	2	4	1	1	Archaea; Euryarchaeota; NA; NA; NA; NA; uncultured marine group II/III euryarchaeote SAT1000_51_D10
1297	11	11	13	14	8	15	6	2	3	7	9	14	5	5	9	9	11	10	4	5	13	4	2	0	8	4	8	7	2	16	8	4	Archaea; Euryarchaeota; NA; NA; NA; NA; uncultured marine group II/III euryarchaeote SAT1000_51_E12
1298	6	0	4	5	2	9	0	3	1	4	1	2	3	4	3	3	3	5	0	1	7	5	3	1	3	6	2	1	6	2	10	6	Archaea; Euryarchaeota; NA; NA; NA; NA; uncultured marine group II/III euryarchaeote SAT1000_53_H10
1299	11	12	19	27	14	50	12	6	13	13	10	34	17	10	16	20	18	21	21	22	26	14	10	21	20	20	12	27	12	27	28	16	Archaea; Euryarchaeota; NA; NA; NA; NA; uncultured methanogenic archaeon
1300	3	5	9	11	5	13	3	2	6	6	5	7	11	7	10	11	5	2	11	9	7	4	7	2	14	4	4	6	11	15	10	3	Archaea; Euryarchaeota; Nanohaloarchaea; NA; NA; Candidatus Nanosalina; Candidatus Nanosalina sp. J07AB43
1301	7	10	16	30	12	26	8	4	4	8	8	20	4	4	12	9	21	17	15	12	14	4	8	17	21	15	7	8	13	17	9	17	Archaea; Euryarchaeota; Nanohaloarchaea; NA; NA; Candidatus Nanosalinarum; Candidatus Nanosalinarum sp. J07AB56
1302	5	3	6	10	2	18	4	3	8	1	4	7	5	4	10	10	8	7	4	4	12	4	7	2	5	9	5	6	5	8	8	4	Archaea; Euryarchaeota; Nanohaloarchaea; NA; NA; NA; Candidatus Haloredivivus sp. G17
1303	2	6	6	15	3	18	5	1	4	0	3	10	4	5	2	8	5	2	2	3	5	2	0	4	9	4	7	7	9	1	7	5	Archaea; Euryarchaeota; Nanohaloarchaea; NA; NA; NA; NA
1304	1	2	0	0	0	0	0	1	1	1	0	5	0	0	0	4	1	0	0	0	0	0	1	2	0	0	0	0	1	0	1	1	Archaea; Euryarchaeota; Nanohaloarchaea; NA; NA; NA; Nanohaloarchaea archaeon QH_8_44_6
1305	36	43	57	76	49	144	55	22	13	37	23	76	39	60	52	49	51	47	56	42	67	32	30	33	53	40	43	50	46	51	56	52	Archaea; Euryarchaeota; Nanohaloarchaea; NA; NA; NA; Nanohaloarchaea archaeon SG9
1306	2	2	2	10	2	7	1	2	1	0	1	6	2	1	1	1	2	5	1	3	5	1	3	2	3	4	4	3	1	12	5	3	Archaea; Euryarchaeota; Nanohaloarchaea; NA; NA; NA; Nanohaloarchaea archaeon SW_7_43_1
1307	7	17	6	22	13	47	18	8	2	15	10	19	22	29	21	19	16	11	11	9	8	13	9	8	20	12	17	16	15	18	16	21	Archaea; Euryarchaeota; Theionarchaea; NA; NA; NA; NA
1308	45	83	110	121	58	237	82	58	41	52	50	118	70	92	58	109	74	69	87	66	82	73	49	69	110	71	92	84	96	116	93	88	Archaea; Euryarchaeota; Theionarchaea; NA; NA; NA; Theionarchaea archaeon DG-70
1309	67	99	95	137	102	332	114	67	80	74	80	183	112	102	82	147	77	104	70	82	149	90	57	95	112	111	98	150	135	148	177	114	Archaea; Euryarchaeota; Theionarchaea; NA; NA; NA; Theionarchaea archaeon DG-70-1
1310	29	36	35	60	35	103	33	15	19	29	25	48	40	40	45	42	40	33	41	30	37	37	22	32	52	39	45	49	40	52	53	46	Archaea; Euryarchaeota; Thermococci; NA; NA; NA; NA
1311	99	146	177	319	144	459	152	67	63	94	84	261	160	165	125	193	118	127	131	101	193	116	60	82	177	154	135	154	211	165	194	203	Archaea; Euryarchaeota; Thermococci; NA; NA; NA; Thermococci archaeon
1312	16	12	19	33	11	42	10	11	6	11	7	14	10	19	17	27	15	12	15	2	18	17	11	4	17	16	13	30	15	33	13	12	Archaea; Euryarchaeota; Thermococci; Thermococcales; NA; NA; NA
1313	2	2	4	6	0	7	3	0	2	1	0	5	1	3	7	5	5	2	0	3	7	1	3	3	0	0	3	6	4	4	3	8	Archaea; Euryarchaeota; Thermococci; Thermococcales; NA; NA; Thermococcales archaeon 44_46
1314	52	58	66	98	48	175	50	27	46	38	36	101	70	87	55	109	70	64	64	57	73	52	29	65	98	59	59	78	81	83	88	100	Archaea; Euryarchaeota; Thermococci; Thermococcales; Thermococcaceae; NA; NA
1315	23	13	42	32	18	57	12	4	8	10	2	24	22	29	13	24	15	18	8	20	24	14	8	15	27	16	14	18	24	20	22	27	Archaea; Euryarchaeota; Thermococci; Thermococcales; Thermococcaceae; Palaeococcus; Palaeococcus ferrophilus
1316	62	75	89	139	96	243	63	68	46	51	63	143	81	100	83	84	89	70	86	89	141	69	40	40	110	61	96	111	116	117	104	89	Archaea; Euryarchaeota; Thermococci; Thermococcales; Thermococcaceae; Palaeococcus; Palaeococcus pacificus
1317	8	8	15	8	13	39	12	3	13	9	5	10	6	13	6	13	8	8	7	10	12	9	4	7	9	8	14	13	8	18	13	16	Archaea; Euryarchaeota; Thermococci; Thermococcales; Thermococcaceae; Pyrococcus; NA
1318	71	63	70	145	70	236	78	50	32	50	41	110	101	96	73	80	96	119	110	89	203	83	67	57	92	69	82	82	69	109	114	85	Archaea; Euryarchaeota; Thermococci; Thermococcales; Thermococcaceae; Pyrococcus; Pyrococcus abyssi
1319	75	79	79	99	63	217	76	49	37	53	46	99	57	91	63	75	77	79	63	59	114	51	45	62	91	73	62	94	77	84	92	88	Archaea; Euryarchaeota; Thermococci; Thermococcales; Thermococcaceae; Pyrococcus; Pyrococcus furiosus
1320	41	60	74	96	52	229	65	33	53	44	37	92	65	75	86	72	69	92	87	76	98	50	37	48	97	77	69	85	94	100	105	73	Archaea; Euryarchaeota; Thermococci; Thermococcales; Thermococcaceae; Pyrococcus; Pyrococcus horikoshii
1321	56	77	51	104	62	232	72	39	30	46	46	105	104	97	96	99	89	103	67	80	103	68	55	81	111	71	81	97	82	98	101	87	Archaea; Euryarchaeota; Thermococci; Thermococcales; Thermococcaceae; Pyrococcus; Pyrococcus kukulkanii
1322	1	0	0	1	0	0	0	0	0	2	1	0	1	0	2	4	0	1	1	0	3	0	0	0	0	1	1	0	3	0	1	2	Archaea; Euryarchaeota; Thermococci; Thermococcales; Thermococcaceae; Pyrococcus; Pyrococcus sp. 12/1
1323	74	58	91	136	77	293	66	36	45	52	63	123	101	113	112	79	100	107	83	67	138	61	45	60	99	73	92	94	99	98	128	103	Archaea; Euryarchaeota; Thermococci; Thermococcales; Thermococcaceae; Pyrococcus; Pyrococcus sp. NA2
1324	60	65	100	118	50	187	54	29	27	48	42	71	59	65	73	83	68	84	76	62	101	45	47	65	62	64	44	75	54	86	90	75	Archaea; Euryarchaeota; Thermococci; Thermococcales; Thermococcaceae; Pyrococcus; Pyrococcus sp. ST04
1325	74	106	97	146	64	288	102	48	46	66	47	205	89	120	99	122	128	103	92	101	131	94	58	91	134	94	108	103	107	105	143	95	Archaea; Euryarchaeota; Thermococci; Thermococcales; Thermococcaceae; Pyrococcus; Pyrococcus yayanosii
1326	1	1	4	2	0	5	1	1	0	0	0	0	5	0	0	1	0	2	1	0	0	0	1	3	2	2	4	0	0	1	1	2	Archaea; Euryarchaeota; Thermococci; Thermococcales; Thermococcaceae; Pyrococcus; uncultured Pyrococcus sp.
1327	350	430	440	597	325	1122	440	206	246	300	271	652	394	545	409	531	432	410	427	347	549	316	212	294	474	435	427	514	511	547	517	430	Archaea; Euryarchaeota; Thermococci; Thermococcales; Thermococcaceae; Thermococcus; NA
1328	131	146	130	155	137	385	152	108	77	94	77	241	152	136	151	148	150	159	142	114	208	119	103	124	182	152	145	171	169	182	174	173	Archaea; Euryarchaeota; Thermococci; Thermococcales; Thermococcaceae; Thermococcus; Thermococcus barophilus
1329	65	89	89	160	78	250	96	52	61	61	63	133	92	110	117	105	106	113	101	91	139	79	50	67	87	84	85	119	113	112	115	93	Archaea; Euryarchaeota; Thermococci; Thermococcales; Thermococcaceae; Thermococcus; Thermococcus barossii
1330	122	152	154	202	126	477	170	82	101	96	103	247	164	623	170	202	155	158	173	145	228	134	103	130	204	183	172	180	212	202	245	207	Archaea; Euryarchaeota; Thermococci; Thermococcales; Thermococcaceae; Thermococcus; Thermococcus celer
1331	21	10	9	13	19	20	7	6	4	8	11	36	32	27	13	19	9	13	18	11	30	13	11	13	9	15	25	20	46	21	30	26	Archaea; Euryarchaeota; Thermococci; Thermococcales; Thermococcaceae; Thermococcus; Thermococcus celericrescens
1332	63	80	69	98	70	212	64	47	33	42	33	111	87	83	75	72	78	83	55	80	106	40	48	46	71	57	72	103	75	90	85	77	Archaea; Euryarchaeota; Thermococci; Thermococcales; Thermococcaceae; Thermococcus; Thermococcus chitonophagus
1333	97	109	134	158	104	350	125	61	68	64	74	176	126	143	119	137	124	110	120	106	177	95	73	91	141	98	136	122	146	162	151	134	Archaea; Euryarchaeota; Thermococci; Thermococcales; Thermococcaceae; Thermococcus; Thermococcus cleftensis
1334	72	95	109	145	82	296	129	57	55	71	52	169	93	135	110	111	125	171	148	102	152	76	72	94	110	87	112	131	130	131	107	148	Archaea; Euryarchaeota; Thermococci; Thermococcales; Thermococcaceae; Thermococcus; Thermococcus eurythermalis
1335	77	73	130	149	82	314	81	35	58	69	36	139	93	131	113	71	110	129	107	84	134	70	56	62	93	89	104	109	115	147	132	106	Archaea; Euryarchaeota; Thermococci; Thermococcales; Thermococcaceae; Thermococcus; Thermococcus gammatolerans
1336	89	76	104	121	67	232	62	60	42	58	56	130	81	125	112	108	86	92	90	77	124	67	54	49	92	73	95	100	94	101	116	87	Archaea; Euryarchaeota; Thermococci; Thermococcales; Thermococcaceae; Thermococcus; Thermococcus gorgonarius
1337	73	92	122	126	77	270	94	40	47	51	49	125	110	117	79	103	81	71	120	71	112	75	50	54	139	59	88	110	98	116	109	90	Archaea; Euryarchaeota; Thermococci; Thermococcales; Thermococcaceae; Thermococcus; Thermococcus guaymasensis
1338	88	85	120	117	73	270	94	48	39	67	62	146	101	522	107	64	102	134	103	76	100	82	69	63	106	87	88	119	126	109	106	104	Archaea; Euryarchaeota; Thermococci; Thermococcales; Thermococcaceae; Thermococcus; Thermococcus kodakarensis
1339	82	64	78	84	69	241	86	38	50	67	44	149	94	187	94	115	115	87	85	70	145	68	57	60	112	109	76	101	81	74	135	117	Archaea; Euryarchaeota; Thermococci; Thermococcales; Thermococcaceae; Thermococcus; Thermococcus litoralis
1340	1	0	0	1	0	3	0	0	0	0	0	0	1	0	0	0	0	0	1	0	0	0	0	0	0	0	0	0	0	0	0	0	Archaea; Euryarchaeota; Thermococci; Thermococcales; Thermococcaceae; Thermococcus; Thermococcus mexicalis
1341	69	78	88	110	70	222	63	47	53	54	50	119	85	96	90	96	97	107	91	93	104	77	54	52	77	74	80	102	80	107	93	94	Archaea; Euryarchaeota; Thermococci; Thermococcales; Thermococcaceae; Thermococcus; Thermococcus nautili
1342	81	103	92	140	63	264	99	53	50	48	61	171	96	126	95	93	110	97	75	78	109	86	44	60	121	103	89	129	106	113	133	123	Archaea; Euryarchaeota; Thermococci; Thermococcales; Thermococcaceae; Thermococcus; Thermococcus onnurineus
1343	86	112	108	131	88	327	102	57	72	79	73	166	111	133	110	102	111	116	104	84	139	77	55	93	104	129	110	121	109	129	117	123	Archaea; Euryarchaeota; Thermococci; Thermococcales; Thermococcaceae; Thermococcus; Thermococcus pacificus
1344	67	74	89	98	61	206	72	40	50	38	39	98	70	87	90	72	83	86	73	59	109	69	44	58	60	68	77	64	83	78	105	92	Archaea; Euryarchaeota; Thermococci; Thermococcales; Thermococcaceae; Thermococcus; Thermococcus paralvinellae
1345	77	79	104	106	82	269	115	50	54	65	56	125	100	257	91	90	99	96	99	80	131	62	47	56	108	57	82	117	105	102	116	92	Archaea; Euryarchaeota; Thermococci; Thermococcales; Thermococcaceae; Thermococcus; Thermococcus peptonophilus
1346	74	82	97	127	66	255	92	60	47	47	48	117	94	85	65	115	83	105	82	94	120	66	56	57	109	76	95	111	98	120	111	84	Archaea; Euryarchaeota; Thermococci; Thermococcales; Thermococcaceae; Thermococcus; Thermococcus piezophilus
1347	112	144	144	156	87	378	134	85	68	80	81	206	118	202	139	136	124	125	104	99	192	82	56	93	158	112	128	144	156	188	162	121	Archaea; Euryarchaeota; Thermococci; Thermococcales; Thermococcaceae; Thermococcus; Thermococcus profundus
1348	63	67	56	76	57	203	72	43	44	68	40	114	78	86	81	83	94	79	67	81	127	53	40	57	87	45	76	69	79	105	92	108	Archaea; Euryarchaeota; Thermococci; Thermococcales; Thermococcaceae; Thermococcus; Thermococcus radiotolerans
1349	85	68	83	88	67	222	55	46	33	55	50	142	88	84	81	76	77	101	64	66	104	50	57	61	102	71	63	87	88	103	98	85	Archaea; Euryarchaeota; Thermococci; Thermococcales; Thermococcaceae; Thermococcus; Thermococcus sibiricus
1350	117	121	164	163	105	319	112	68	74	74	89	216	102	160	151	146	122	92	108	134	192	80	65	111	162	137	126	147	152	168	162	158	Archaea; Euryarchaeota; Thermococci; Thermococcales; Thermococcaceae; Thermococcus; Thermococcus siculi
1351	1	2	0	0	0	0	0	0	0	0	0	0	0	0	0	0	0	0	0	0	0	0	0	0	0	0	0	0	0	0	1	0	Archaea; Euryarchaeota; Thermococci; Thermococcales; Thermococcaceae; Thermococcus; Thermococcus sp. 18S5
1352	61	63	67	87	73	197	86	55	41	35	41	113	50	95	74	69	69	74	71	86	94	66	32	66	80	70	60	64	92	73	76	68	Archaea; Euryarchaeota; Thermococci; Thermococcales; Thermococcaceae; Thermococcus; Thermococcus sp. 2319x1
1353	4	1	0	2	0	4	2	0	0	1	0	3	3	4	2	2	4	2	1	1	0	2	2	0	1	2	1	1	2	2	0	1	Archaea; Euryarchaeota; Thermococci; Thermococcales; Thermococcaceae; Thermococcus; Thermococcus sp. 26/2
1354	83	122	125	153	92	294	108	64	65	62	65	160	99	108	83	129	108	124	99	93	139	99	45	71	104	94	102	117	96	114	113	98	Archaea; Euryarchaeota; Thermococci; Thermococcales; Thermococcaceae; Thermococcus; Thermococcus sp. 4557
1355	63	74	63	87	53	243	72	37	39	34	45	138	75	59	82	77	83	69	89	51	113	52	37	48	82	98	73	79	96	106	113	80	Archaea; Euryarchaeota; Thermococci; Thermococcales; Thermococcaceae; Thermococcus; Thermococcus sp. 5-4
1356	81	96	110	143	93	344	129	57	42	75	76	186	103	146	96	130	95	118	125	92	163	76	49	81	125	94	108	144	107	135	142	143	Archaea; Euryarchaeota; Thermococci; Thermococcales; Thermococcaceae; Thermococcus; Thermococcus sp. AM4
1357	2	0	4	1	2	0	3	1	0	1	2	8	1	1	1	0	2	3	4	0	2	1	4	2	5	1	2	4	3	2	0	5	Archaea; Euryarchaeota; Thermococci; Thermococcales; Thermococcaceae; Thermococcus; Thermococcus sp. AMT11
1358	1	0	0	0	0	1	0	1	0	0	1	1	0	0	0	0	0	0	0	0	0	2	0	1	0	0	0	0	0	0	1	0	Archaea; Euryarchaeota; Thermococci; Thermococcales; Thermococcaceae; Thermococcus; Thermococcus sp. AMT7
1359	8	7	11	17	4	29	9	8	7	4	11	10	6	8	9	7	10	6	6	9	11	10	5	7	5	13	10	3	16	14	9	9	Archaea; Euryarchaeota; Thermococci; Thermococcales; Thermococcaceae; Thermococcus; Thermococcus sp. EP1
1360	86	106	132	154	106	277	95	67	61	66	55	135	106	102	109	110	120	119	93	75	147	68	40	62	92	112	103	113	101	109	126	110	Archaea; Euryarchaeota; Thermococci; Thermococcales; Thermococcaceae; Thermococcus; Thermococcus sp. EXT12c
1361	2	0	0	1	4	10	0	3	0	1	0	1	1	0	1	2	1	0	0	3	5	1	1	0	0	0	0	0	1	0	1	1	Archaea; Euryarchaeota; Thermococci; Thermococcales; Thermococcaceae; Thermococcus; Thermococcus sp. IRI48
1362	1	0	0	0	1	0	1	1	0	0	1	0	0	0	0	0	0	0	0	0	0	0	0	1	0	0	1	1	0	1	0	0	Archaea; Euryarchaeota; Thermococci; Thermococcales; Thermococcaceae; Thermococcus; Thermococcus sp. MV5
1363	93	120	124	121	111	338	105	68	62	82	79	194	143	121	128	129	92	115	115	113	186	83	77	80	123	109	102	146	152	136	148	156	Archaea; Euryarchaeota; Thermococci; Thermococcales; Thermococcaceae; Thermococcus; Thermococcus sp. P6
1364	4	0	4	1	1	10	2	0	1	2	2	3	1	10	4	6	3	3	1	0	1	2	2	5	5	1	2	2	0	2	2	5	Archaea; Euryarchaeota; Thermococci; Thermococcales; Thermococcaceae; Thermococcus; Thermococcus sp. PK
1365	107	85	134	161	105	353	106	57	53	67	55	172	122	110	92	136	141	151	116	93	171	88	64	106	124	111	126	147	125	145	133	122	Archaea; Euryarchaeota; Thermococci; Thermococcales; Thermococcaceae; Thermococcus; Thermococcus thioreducens
1366	1	0	0	0	0	1	0	0	0	0	0	0	0	0	0	1	0	0	0	0	0	0	0	0	0	0	0	0	0	0	0	0	Archaea; Euryarchaeota; Thermococci; Thermococcales; Thermococcaceae; Thermococcus; Thermococcus waiotapuensis
1367	6	12	23	19	6	25	7	4	6	5	2	19	6	13	1	17	13	8	5	11	17	2	7	9	9	6	10	10	13	11	10	12	Archaea; Euryarchaeota; Thermococci; Thermococcales; Thermococcaceae; Thermococcus; Thermococcus zilligii
1368	1	1	0	4	0	4	2	0	1	0	0	0	0	1	0	0	1	2	3	1	2	0	0	0	1	2	0	2	1	2	0	0	Archaea; Euryarchaeota; Thermococci; Thermococcales; Thermococcaceae; Thermococcus; uncultured Thermococcus sp.
1369	113	113	179	180	102	338	131	68	66	66	64	176	118	125	106	144	131	144	137	121	154	96	69	86	129	102	123	128	148	182	148	114	Archaea; Euryarchaeota; Thermoplasmata; Methanomassiliicoccales; Candidatus Methanomethylophilaceae; Candidatus Methanomethylophilus; Candidatus Methanomethylophilus alvus
1370	6	18	42	46	18	64	15	6	10	10	12	26	25	19	22	29	15	18	15	19	32	16	9	10	21	13	33	19	17	27	26	19	Archaea; Euryarchaeota; Thermoplasmata; Methanomassiliicoccales; Candidatus Methanomethylophilaceae; Candidatus Methanomethylophilus; Candidatus Methanomethylophilus sp. 1R26
1371	73	98	164	175	76	306	86	58	53	63	41	131	114	103	99	98	120	86	89	82	145	84	46	97	119	136	90	103	107	105	121	113	Archaea; Euryarchaeota; Thermoplasmata; Methanomassiliicoccales; Methanomassiliicoccaceae; Candidatus Methanoplasma; Candidatus Methanoplasma termitum
1372	63	81	176	230	103	406	90	59	69	69	48	135	90	111	111	113	138	117	105	91	151	79	71	82	148	121	103	147	109	119	162	127	Archaea; Euryarchaeota; Thermoplasmata; Methanomassiliicoccales; Methanomassiliicoccaceae; Methanomassiliicoccus; Candidatus Methanomassiliicoccus intestinalis
1373	65	82	172	234	80	338	82	32	49	49	44	168	103	69	85	148	100	95	100	59	107	60	50	63	134	79	89	123	124	100	117	95	Archaea; Euryarchaeota; Thermoplasmata; Methanomassiliicoccales; Methanomassiliicoccaceae; Methanomassiliicoccus; Methanomassiliicoccus luminyensis
1374	105	88	206	242	112	363	74	57	73	83	66	160	94	105	96	142	74	118	84	86	158	93	57	66	142	112	120	122	120	118	137	125	Archaea; Euryarchaeota; Thermoplasmata; Methanomassiliicoccales; Methanomassiliicoccaceae; Methanomassiliicoccus; Methanomassiliicoccus sp.
1375	1	0	5	2	0	5	1	0	1	0	0	0	0	0	0	2	2	1	0	0	2	0	0	2	4	0	3	2	2	0	2	2	Archaea; Euryarchaeota; Thermoplasmata; Methanomassiliicoccales; Methanomassiliicoccaceae; Methanomassiliicoccus; NA
1376	49	89	216	239	96	323	85	29	62	43	42	110	79	64	55	120	80	69	72	51	104	55	29	61	124	88	107	98	108	85	140	101	Archaea; Euryarchaeota; Thermoplasmata; Methanomassiliicoccales; NA; NA; Methanomassiliicoccales archaeon
1377	24	33	56	75	33	141	33	18	26	28	28	52	35	46	47	62	31	44	22	37	52	23	15	37	65	40	45	64	52	53	70	77	Archaea; Euryarchaeota; Thermoplasmata; Methanomassiliicoccales; NA; NA; Methanomassiliicoccales archaeon PtaB.Bin134
1378	22	24	58	63	24	105	39	14	19	18	26	34	22	31	37	28	17	26	21	21	43	30	18	25	35	18	23	45	45	27	41	31	Archaea; Euryarchaeota; Thermoplasmata; Methanomassiliicoccales; NA; NA; Methanomassiliicoccales archaeon PtaB.Bin215
1379	24	29	45	82	39	120	34	17	26	20	26	60	47	49	35	39	36	39	26	28	45	32	15	36	57	51	50	64	52	33	55	52	Archaea; Euryarchaeota; Thermoplasmata; Methanomassiliicoccales; NA; NA; Methanomassiliicoccales archaeon PtaU1.Bin030
1380	55	77	133	204	75	284	62	36	49	61	40	101	65	78	85	120	105	81	79	59	125	60	41	58	116	107	116	92	132	80	128	86	Archaea; Euryarchaeota; Thermoplasmata; Methanomassiliicoccales; NA; NA; Methanomassiliicoccales archaeon PtaU1.Bin124
1381	40	57	99	137	58	215	52	25	30	46	33	86	51	54	56	67	44	53	67	36	66	52	29	49	64	59	55	68	96	79	89	67	Archaea; Euryarchaeota; Thermoplasmata; Methanomassiliicoccales; NA; NA; Methanomassiliicoccales archaeon RumEn M1
1382	9	16	32	45	19	67	11	9	14	19	17	17	13	11	18	33	17	6	9	6	20	14	9	21	18	18	16	17	18	21	27	26	Archaea; Euryarchaeota; Thermoplasmata; Methanomassiliicoccales; NA; NA; Methanomassiliicoccales archaeon RumEn M2
1383	7	23	103	103	22	96	11	7	19	9	12	18	12	20	20	22	19	16	20	10	19	17	4	8	35	39	23	26	21	28	39	41	Archaea; Euryarchaeota; Thermoplasmata; Methanomassiliicoccales; NA; NA; NA
1384	143	142	192	240	125	495	167	93	76	94	90	260	160	177	150	201	168	162	190	131	266	101	98	126	181	165	165	221	132	175	195	198	Archaea; Euryarchaeota; Thermoplasmata; NA; NA; NA; methanogenic archaeon ISO4-H5
1385	87	100	277	315	144	457	109	74	79	117	80	228	137	158	125	170	122	141	125	84	172	112	67	96	209	145	144	173	193	199	232	165	Archaea; Euryarchaeota; Thermoplasmata; NA; NA; NA; NA
1386	548	689	1224	1572	738	2523	650	384	421	492	463	1040	692	749	734	958	675	695	641	585	987	620	443	512	877	804	748	939	935	834	1155	879	Archaea; Euryarchaeota; Thermoplasmata; NA; NA; NA; Thermoplasmata archaeon
1387	37	36	69	115	42	141	45	11	34	29	22	75	51	42	52	66	45	23	38	24	56	36	32	39	64	38	59	61	45	71	38	65	Archaea; Euryarchaeota; Thermoplasmata; NA; NA; NA; Thermoplasmata archaeon HGW-Thermoplasmata-1
1388	14	9	61	45	21	90	17	5	16	12	13	23	12	22	10	21	22	22	27	15	22	11	4	17	25	16	16	20	27	22	30	15	Archaea; Euryarchaeota; Thermoplasmata; NA; NA; NA; Thermoplasmata archaeon HGW-Thermoplasmata-2
1389	3	5	4	11	5	25	4	3	3	5	1	14	5	4	4	3	13	8	10	10	10	8	2	1	3	6	4	3	5	4	16	4	Archaea; Euryarchaeota; Thermoplasmata; NA; NA; NA; Thermoplasmata archaeon M11B2D
1390	15	24	25	22	26	45	15	8	5	14	14	26	12	14	16	21	31	17	22	13	28	17	13	15	26	20	22	27	12	31	36	24	Archaea; Euryarchaeota; Thermoplasmata; NA; NA; NA; Thermoplasmata archaeon M8B2D
1391	4	0	4	5	1	8	8	1	0	0	1	6	1	2	2	0	4	1	1	0	2	2	0	1	0	3	1	4	1	1	5	3	Archaea; Euryarchaeota; Thermoplasmata; NA; NA; NA; Thermoplasmata archaeon M9B1D
1392	18	14	28	39	27	70	24	13	13	17	12	37	19	37	16	21	20	37	32	15	37	24	8	14	24	22	26	26	38	40	33	23	Archaea; Euryarchaeota; Thermoplasmata; NA; NA; NA; Thermoplasmata archaeon M9B2D
1393	96	93	99	152	97	315	96	54	67	63	62	180	112	125	134	132	125	97	110	86	146	77	81	100	136	107	117	119	134	111	115	136	Archaea; Euryarchaeota; Thermoplasmata; Thermoplasmatales; Cuniculiplasmataceae; Cuniculiplasma; Cuniculiplasma divulgatum
1394	1	10	11	30	3	17	4	5	4	1	1	5	6	7	13	10	7	2	6	3	6	6	3	0	3	5	5	6	5	3	7	3	Archaea; Euryarchaeota; Thermoplasmata; Thermoplasmatales; Cuniculiplasmataceae; Cuniculiplasma; Cuniculiplasma sp. C_DKE
1395	12	2	20	9	10	31	12	4	4	1	7	9	13	17	9	10	7	6	9	10	13	6	5	5	19	8	7	21	7	16	11	12	Archaea; Euryarchaeota; Thermoplasmata; Thermoplasmatales; Cuniculiplasmataceae; Cuniculiplasma; NA
1396	1	3	7	8	0	12	1	1	2	1	1	2	4	2	0	0	4	2	0	0	2	0	1	1	6	4	3	4	3	2	1	3	Archaea; Euryarchaeota; Thermoplasmata; Thermoplasmatales; Ferroplasmaceae; Acidiplasma; Acidiplasma aeolicum
1397	1	4	10	13	1	7	1	1	1	5	1	2	2	1	1	5	1	3	2	3	1	6	0	4	9	9	7	5	9	6	12	3	Archaea; Euryarchaeota; Thermoplasmata; Thermoplasmatales; Ferroplasmaceae; Acidiplasma; Acidiplasma cupricumulans
1398	1	0	5	2	1	6	0	0	1	0	1	2	1	0	4	2	1	1	4	0	1	2	0	0	2	0	5	0	0	0	2	2	Archaea; Euryarchaeota; Thermoplasmata; Thermoplasmatales; Ferroplasmaceae; Acidiplasma; Acidiplasma sp. MBA-1
1399	20	20	61	86	25	117	25	10	15	19	18	44	26	32	40	46	32	34	30	40	47	19	20	16	27	26	30	34	35	32	57	35	Archaea; Euryarchaeota; Thermoplasmata; Thermoplasmatales; Ferroplasmaceae; Acidiplasma; NA
1400	19	22	47	51	28	81	30	25	12	17	12	79	24	26	9	24	31	42	33	33	52	23	20	22	33	30	29	37	41	36	28	35	Archaea; Euryarchaeota; Thermoplasmata; Thermoplasmatales; Ferroplasmaceae; Ferroplasma; Ferroplasma acidarmanus
1401	20	42	49	59	29	107	29	8	18	22	19	45	19	21	39	58	37	46	44	24	41	13	10	21	29	17	24	29	42	44	35	29	Archaea; Euryarchaeota; Thermoplasmata; Thermoplasmatales; Ferroplasmaceae; Ferroplasma; Ferroplasma acidiphilum
1402	17	12	61	75	24	97	12	6	11	10	17	31	30	21	19	40	19	21	26	19	23	13	18	12	29	30	24	34	35	26	29	37	Archaea; Euryarchaeota; Thermoplasmata; Thermoplasmatales; Ferroplasmaceae; Ferroplasma; Ferroplasma sp. Type II
1403	2	0	0	0	1	0	0	0	2	0	0	0	0	0	0	0	0	0	0	0	0	0	0	0	0	0	0	0	1	0	0	0	Archaea; Euryarchaeota; Thermoplasmata; Thermoplasmatales; Ferroplasmaceae; Ferroplasma; Ferroplasma thermophilum
1404	44	54	101	147	46	187	54	22	33	24	27	65	58	78	74	66	67	97	73	59	77	48	36	52	73	70	53	75	82	74	66	60	Archaea; Euryarchaeota; Thermoplasmata; Thermoplasmatales; Ferroplasmaceae; Ferroplasma; NA
1405	2	1	6	14	0	18	1	0	0	0	1	3	5	2	2	4	2	1	1	0	6	2	0	4	4	11	4	3	4	6	7	2	Archaea; Euryarchaeota; Thermoplasmata; Thermoplasmatales; Ferroplasmaceae; NA; NA
1406	29	61	186	245	58	305	46	22	44	52	37	74	37	83	67	73	99	70	62	48	72	41	38	41	90	73	73	82	84	78	110	86	Archaea; Euryarchaeota; Thermoplasmata; Thermoplasmatales; NA; NA; NA
1407	1	0	3	3	1	3	0	0	3	0	0	0	0	1	3	3	1	0	0	1	1	0	0	2	0	0	0	0	1	1	3	1	Archaea; Euryarchaeota; Thermoplasmata; Thermoplasmatales; NA; NA; Thermoplasmatales archaeon 49_6
1408	26	44	153	192	58	213	43	16	40	19	25	75	35	24	49	56	45	55	46	42	66	50	32	34	49	69	55	61	79	82	77	60	Archaea; Euryarchaeota; Thermoplasmata; Thermoplasmatales; NA; NA; Thermoplasmatales archaeon A-plasma
1409	49	66	223	308	90	294	62	26	44	50	31	100	59	53	55	108	80	62	78	60	100	71	32	39	104	109	90	98	109	79	135	76	Archaea; Euryarchaeota; Thermoplasmata; Thermoplasmatales; NA; NA; Thermoplasmatales archaeon B_DKE
1410	164	186	197	273	212	714	222	107	89	150	185	436	337	255	241	296	254	199	223	221	364	150	154	197	311	304	233	303	435	269	445	290	Archaea; Euryarchaeota; Thermoplasmata; Thermoplasmatales; NA; NA; Thermoplasmatales archaeon BRNA1
1411	40	37	121	174	59	193	25	21	23	30	34	45	42	33	49	70	68	45	28	36	68	43	31	31	63	70	60	63	77	52	102	59	Archaea; Euryarchaeota; Thermoplasmata; Thermoplasmatales; NA; NA; Thermoplasmatales archaeon E-plasma
1412	27	18	39	57	33	82	28	10	15	16	11	35	28	25	18	43	24	27	25	13	36	29	13	16	41	33	25	37	26	27	52	24	Archaea; Euryarchaeota; Thermoplasmata; Thermoplasmatales; NA; NA; Thermoplasmatales archaeon ex4484_30
1413	3	5	0	2	2	1	1	0	2	0	0	5	4	4	4	1	0	1	0	0	2	1	1	1	2	4	2	0	2	1	0	5	Archaea; Euryarchaeota; Thermoplasmata; Thermoplasmatales; NA; NA; Thermoplasmatales archaeon ex4484_36
1414	4	5	9	10	6	26	6	5	7	2	4	8	14	6	6	13	5	2	6	6	15	2	3	2	6	2	7	11	5	9	12	5	Archaea; Euryarchaeota; Thermoplasmata; Thermoplasmatales; NA; NA; Thermoplasmatales archaeon ex4484_6
1415	2	6	4	12	2	6	2	3	1	0	0	7	0	3	1	3	2	2	1	1	5	1	2	1	3	3	2	3	5	1	3	1	Archaea; Euryarchaeota; Thermoplasmata; Thermoplasmatales; NA; NA; Thermoplasmatales archaeon ex4572_165
1416	4	3	20	18	12	31	6	0	5	8	3	7	3	2	5	10	4	8	6	1	6	8	2	3	8	10	4	7	10	14	15	2	Archaea; Euryarchaeota; Thermoplasmata; Thermoplasmatales; NA; NA; Thermoplasmatales archaeon Gpl
1417	37	80	242	354	85	387	52	18	53	56	38	81	66	54	56	94	78	48	61	48	69	93	19	37	92	106	96	85	137	66	171	51	Archaea; Euryarchaeota; Thermoplasmata; Thermoplasmatales; NA; NA; Thermoplasmatales archaeon I-plasma
1418	9	20	29	42	12	53	7	5	5	8	9	20	14	15	7	31	14	14	18	16	23	8	14	5	17	20	16	10	29	11	18	18	Archaea; Euryarchaeota; Thermoplasmata; Thermoplasmatales; NA; NA; Thermoplasmatales archaeon SCGC AB-539-N05
1419	13	7	22	25	12	46	22	7	6	7	9	12	17	9	16	26	9	14	14	13	22	7	10	8	16	16	22	22	29	14	30	9	Archaea; Euryarchaeota; Thermoplasmata; Thermoplasmatales; NA; NA; Thermoplasmatales archaeon SCGC AB-540-F20
1420	13	20	30	49	24	91	31	6	9	15	8	34	25	21	29	22	22	21	17	13	29	16	11	8	39	17	14	36	32	19	32	26	Archaea; Euryarchaeota; Thermoplasmata; Thermoplasmatales; NA; NA; Thermoplasmatales archaeon SG8-52-1
1421	14	14	8	18	13	43	15	8	10	11	7	29	12	13	10	14	10	7	7	11	17	14	13	7	12	13	14	20	23	14	15	8	Archaea; Euryarchaeota; Thermoplasmata; Thermoplasmatales; NA; NA; Thermoplasmatales archaeon SG8-52-2
1422	18	33	37	35	23	73	20	10	16	21	18	40	26	43	23	21	26	28	19	21	47	14	17	19	31	26	27	24	28	24	32	21	Archaea; Euryarchaeota; Thermoplasmata; Thermoplasmatales; NA; NA; Thermoplasmatales archaeon SG8-52-3
1423	14	14	18	34	13	55	24	8	17	14	20	26	33	32	23	39	23	19	14	22	38	28	12	24	31	22	30	36	32	25	33	42	Archaea; Euryarchaeota; Thermoplasmata; Thermoplasmatales; NA; NA; Thermoplasmatales archaeon SG8-52-4
1424	32	24	38	47	17	76	27	25	9	17	6	38	25	27	17	23	20	40	26	22	33	29	10	18	17	23	24	19	43	29	32	22	Archaea; Euryarchaeota; Thermoplasmata; Thermoplasmatales; NA; NA; Thermoplasmatales archaeon SM1-50
1425	67	71	166	189	76	283	82	36	62	53	59	120	79	94	92	116	90	94	84	90	112	59	43	57	109	95	115	107	131	121	141	112	Archaea; Euryarchaeota; Thermoplasmata; Thermoplasmatales; NA; NA; Thermoplasmatales archaeon SW_10_69_26
1426	1	0	0	0	0	0	0	1	0	1	0	0	0	0	0	0	0	0	0	0	0	0	0	0	0	0	0	0	0	1	0	0	Archaea; Euryarchaeota; Thermoplasmata; Thermoplasmatales; NA; NA; uncultured archaeon BURTON-12
1427	3	0	3	5	0	3	0	1	0	2	2	4	0	1	0	2	0	0	0	1	1	0	1	0	1	1	1	1	3	4	0	2	Archaea; Euryarchaeota; Thermoplasmata; Thermoplasmatales; NA; NA; uncultured Thermoplasmatales archaeon
1428	20	19	69	119	38	132	20	16	25	13	16	31	40	32	42	50	46	43	48	37	40	27	28	30	53	36	56	34	36	41	60	45	Archaea; Euryarchaeota; Thermoplasmata; Thermoplasmatales; Picrophilaceae; Picrophilus; NA
1429	1	2	9	8	3	21	1	1	2	0	1	2	3	3	0	3	0	3	2	2	4	4	1	5	2	3	1	5	2	1	4	2	Archaea; Euryarchaeota; Thermoplasmata; Thermoplasmatales; Picrophilaceae; Picrophilus; Picrophilus oshimae
1430	57	64	79	93	58	210	63	47	33	42	27	86	88	79	74	51	75	82	77	62	87	61	49	38	98	71	72	79	64	73	86	69	Archaea; Euryarchaeota; Thermoplasmata; Thermoplasmatales; Picrophilaceae; Picrophilus; Picrophilus torridus
1431	12	16	74	79	21	55	21	6	10	17	11	11	8	17	17	34	20	22	24	22	19	17	10	17	24	19	29	21	27	15	39	17	Archaea; Euryarchaeota; Thermoplasmata; Thermoplasmatales; Thermoplasmataceae; Thermoplasma; NA
1432	91	75	140	154	88	264	101	48	43	57	58	153	102	77	91	100	95	114	108	78	131	72	86	73	83	92	68	98	90	81	102	92	Archaea; Euryarchaeota; Thermoplasmata; Thermoplasmatales; Thermoplasmataceae; Thermoplasma; Thermoplasma acidophilum
1433	9	19	51	86	25	95	16	8	16	14	23	29	13	26	28	30	41	21	35	19	27	30	14	14	32	30	23	31	37	20	42	34	Archaea; Euryarchaeota; Thermoplasmata; Thermoplasmatales; Thermoplasmataceae; Thermoplasma; Thermoplasma sp. Kam2015
1434	48	99	113	153	72	252	71	34	56	49	48	122	88	73	88	91	77	90	78	83	110	64	36	60	87	90	77	84	91	77	123	110	Archaea; Euryarchaeota; Thermoplasmata; Thermoplasmatales; Thermoplasmataceae; Thermoplasma; Thermoplasma volcanium
1435	1	0	0	0	0	0	0	0	0	0	0	1	0	0	0	1	0	0	0	0	0	0	0	0	0	0	1	0	0	0	0	0	Archaea; Euryarchaeota; Thermoplasmata; Thermoplasmatales; Thermoplasmataceae; Thermoplasma; uncultured Thermoplasma sp.
1436	373	403	531	815	349	1311	353	243	336	255	251	550	501	462	442	466	490	512	403	458	676	352	211	356	611	566	473	530	529	525	680	526	Archaea; NA; NA; NA; NA; NA; archaeon
1437	157	333	724	1090	401	1353	323	127	520	533	473	624	589	162	212	2187	394	195	359	334	419	481	273	516	1814	1727	1391	1654	2428	712	1987	1177	Archaea; NA; NA; NA; NA; NA; archaeon 13_1_20CM_2_51_12
1438	221	261	317	474	256	999	333	173	225	261	207	613	495	338	381	710	286	288	291	316	507	357	246	420	641	565	462	585	849	565	765	551	Archaea; NA; NA; NA; NA; NA; archaeon 13_1_20CM_2_54_9
1439	93	155	232	389	124	475	163	59	183	232	229	351	222	83	90	1217	155	103	146	112	164	175	118	165	609	556	533	695	1286	283	949	429	Archaea; NA; NA; NA; NA; NA; archaeon 13_1_20CM_52_20
1440	113	280	561	946	300	1145	297	84	598	514	377	533	433	83	159	1777	360	154	336	363	289	437	281	566	1897	1700	1345	1524	2181	648	1789	1170	Archaea; NA; NA; NA; NA; NA; archaeon 13_1_40CM_2_52_13
1441	14	17	39	54	21	72	21	4	26	36	26	22	29	11	11	79	17	16	18	12	27	34	18	24	103	119	64	80	129	38	101	68	Archaea; NA; NA; NA; NA; NA; archaeon 13_1_40CM_2_52_4
1442	43	116	265	338	129	432	104	34	243	183	153	251	195	36	64	747	128	60	132	154	98	178	113	195	795	822	517	587	863	276	696	499	Archaea; NA; NA; NA; NA; NA; archaeon 13_1_40CM_4_53_4
1443	194	456	994	1621	586	2073	475	127	1032	884	654	998	813	181	295	3281	678	266	590	603	597	814	518	897	3440	3292	2397	2731	4141	1127	3027	2093	Archaea; NA; NA; NA; NA; NA; archaeon 13_2_20CM_2_52_21
1444	91	174	534	829	228	1045	174	60	481	447	298	437	378	54	120	1629	340	132	298	328	233	404	210	446	1635	1744	1202	1301	1816	554	1458	992	Archaea; NA; NA; NA; NA; NA; archaeon 13_2_20CM_2_53_6
1445	463	527	719	779	435	1643	540	314	333	370	335	768	522	511	561	656	557	597	560	506	718	391	248	354	592	444	540	653	570	687	613	570	Archaea; NA; NA; NA; NA; NA; archaeon AArc-Sl
1446	31	25	36	32	18	72	23	23	10	26	18	54	40	29	25	33	23	22	17	25	29	27	17	15	41	40	51	28	35	36	48	30	Archaea; NA; NA; NA; NA; NA; archaeon BMS3Abin16
1447	3	13	19	16	6	17	5	7	4	6	2	17	11	7	9	8	12	8	5	3	24	5	4	10	15	10	11	9	8	11	14	9	Archaea; NA; NA; NA; NA; NA; archaeon BMS3Abin17
1448	35	42	51	78	33	100	40	20	20	23	18	63	32	49	39	68	40	43	30	30	40	49	25	31	46	34	58	52	63	45	54	52	Archaea; NA; NA; NA; NA; NA; archaeon BMS3Bbin15
1449	12	10	6	23	10	28	8	3	6	3	6	16	15	9	10	7	15	4	13	6	11	10	7	1	7	3	8	14	7	10	12	11	Archaea; NA; NA; NA; NA; NA; archaeon BMS3Bbin16
1450	2	0	0	1	0	0	0	1	0	0	0	0	0	0	1	0	0	0	0	0	0	0	1	0	0	0	5	1	1	0	2	0	Archaea; NA; NA; NA; NA; NA; archaeon CG06_land_8_20_14_3_00_37_11
1451	6	17	24	28	8	38	13	3	13	2	10	23	13	10	11	18	9	9	10	10	16	18	1	9	16	14	12	14	14	28	16	10	Archaea; NA; NA; NA; NA; NA; archaeon CG10_big_fil_rev_8_21_14_0_10_43_11
1452	1	0	2	0	0	1	0	0	0	0	0	0	0	0	0	0	0	0	0	0	0	0	0	0	0	0	0	0	0	0	0	0	Archaea; NA; NA; NA; NA; NA; archaeon CG2_30_31_98
1453	1	1	0	0	0	1	2	0	0	0	0	0	0	0	0	0	0	0	0	0	0	0	0	0	0	0	0	0	0	1	1	0	Archaea; NA; NA; NA; NA; NA; archaeon CG_4_8_14_3_um_filter_38_5
1454	4	6	11	14	3	18	12	2	2	4	3	7	4	8	1	6	5	8	6	3	6	4	6	6	12	5	5	8	3	5	10	9	Archaea; NA; NA; NA; NA; NA; archaeon D22
1455	2	0	2	2	0	1	2	1	1	1	1	2	0	0	1	0	1	4	1	1	2	0	0	2	3	2	0	0	0	0	0	4	Archaea; NA; NA; NA; NA; NA; archaeon enrichment culture clone 1(2010)
1456	1	0	0	0	0	0	0	0	0	0	0	0	0	0	1	0	0	0	0	0	0	0	0	0	0	0	0	0	0	0	0	0	Archaea; NA; NA; NA; NA; NA; archaeon GC3
1457	1	3	0	2	1	3	3	0	0	0	2	3	2	5	1	1	4	1	0	2	1	1	1	0	0	4	3	0	0	4	3	1	Archaea; NA; NA; NA; NA; NA; archaeon GW2011_AR1
1458	43	66	83	117	51	211	92	37	46	47	32	117	95	96	70	100	89	100	57	73	98	72	47	58	102	92	110	85	84	97	120	105	Archaea; NA; NA; NA; NA; NA; archaeon GW2011_AR10
1459	11	19	31	31	16	53	19	18	11	27	20	31	20	26	11	32	39	27	30	25	31	20	21	16	21	26	20	33	39	27	32	22	Archaea; NA; NA; NA; NA; NA; archaeon GW2011_AR11
1460	5	8	9	5	7	31	8	1	2	3	6	10	10	4	7	4	8	11	6	8	18	6	4	6	15	6	6	12	7	11	7	9	Archaea; NA; NA; NA; NA; NA; archaeon GW2011_AR13
1461	21	20	47	55	28	93	43	11	19	21	31	40	32	37	55	35	36	30	37	25	75	29	12	24	35	42	36	47	56	45	66	43	Archaea; NA; NA; NA; NA; NA; archaeon GW2011_AR15
1462	6	0	13	8	6	23	2	0	4	4	6	4	9	11	2	9	7	5	8	6	7	5	2	2	3	5	7	7	4	3	4	7	Archaea; NA; NA; NA; NA; NA; archaeon GW2011_AR16
1463	8	4	9	16	12	20	7	5	2	7	8	7	1	8	10	9	8	4	10	8	16	9	4	3	14	2	4	16	19	7	20	17	Archaea; NA; NA; NA; NA; NA; archaeon GW2011_AR17
1464	4	8	13	17	8	31	10	7	10	3	4	9	16	6	13	11	18	15	10	5	15	8	4	14	9	8	16	16	10	10	17	8	Archaea; NA; NA; NA; NA; NA; archaeon GW2011_AR18
1465	4	7	21	12	5	37	7	6	12	8	11	9	7	9	10	10	10	10	10	9	6	9	4	4	10	5	5	7	14	10	12	8	Archaea; NA; NA; NA; NA; NA; archaeon GW2011_AR19
1466	10	11	25	25	10	59	17	6	9	9	6	19	21	11	21	19	13	15	13	8	10	17	9	13	15	8	13	27	17	20	12	15	Archaea; NA; NA; NA; NA; NA; archaeon GW2011_AR20
1467	2	2	7	16	4	13	3	1	1	1	3	4	4	2	5	10	0	4	1	1	2	6	2	2	4	4	8	3	4	0	5	1	Archaea; NA; NA; NA; NA; NA; archaeon GW2011_AR21
1468	21	23	30	45	15	59	18	9	20	16	20	28	21	19	29	18	23	22	21	11	35	19	7	7	22	27	26	25	28	24	27	25	Archaea; NA; NA; NA; NA; NA; archaeon GW2011_AR3
1469	12	14	26	26	16	47	15	9	10	6	15	19	26	17	26	16	26	12	16	13	27	16	20	19	20	16	16	33	18	22	20	20	Archaea; NA; NA; NA; NA; NA; archaeon GW2011_AR4
1470	35	28	33	50	30	88	32	21	20	18	23	50	41	40	20	28	33	52	54	30	43	39	21	37	37	35	29	38	37	52	43	36	Archaea; NA; NA; NA; NA; NA; archaeon GW2011_AR5
1471	5	3	8	7	9	15	6	2	7	1	3	4	6	3	7	11	8	5	4	7	9	5	4	2	11	3	7	7	16	5	13	5	Archaea; NA; NA; NA; NA; NA; archaeon GW2011_AR6
1472	8	7	4	6	12	9	8	4	4	6	5	9	10	5	12	8	7	15	8	5	14	4	7	5	9	4	6	12	6	10	12	11	Archaea; NA; NA; NA; NA; NA; archaeon GW2011_AR9
1473	66	105	265	433	114	440	102	43	50	65	64	135	119	93	80	180	121	96	100	86	102	106	64	60	132	195	138	142	253	138	191	96	Archaea; NA; NA; NA; NA; NA; archaeon HR01
1474	41	114	187	277	85	351	101	38	44	56	44	77	74	70	78	152	117	97	84	66	100	102	27	65	121	128	101	138	209	88	154	75	Archaea; NA; NA; NA; NA; NA; archaeon HR02
1475	5	28	42	84	13	76	16	6	10	14	6	23	15	12	8	36	25	17	11	13	10	16	17	26	20	18	24	30	31	10	23	12	Archaea; NA; NA; NA; NA; NA; archaeon HR04
1476	60	110	367	575	127	528	86	37	61	58	39	100	83	64	73	177	136	92	128	87	128	111	56	65	161	218	117	151	292	105	278	131	Archaea; NA; NA; NA; NA; NA; archaeon HR06
1477	60	120	322	471	138	486	109	29	92	100	66	144	118	93	83	212	113	91	229	98	139	510	53	70	207	209	159	169	347	122	280	130	Archaea; NA; NA; NA; NA; NA; archaeon RBG_16_50_20
1478	14	8	28	45	19	62	12	6	7	10	10	21	15	11	7	22	21	19	14	13	19	5	11	10	19	18	24	27	26	17	24	15	Archaea; NA; NA; NA; NA; NA; archaeon SCG-AAA382B04
1479	26	39	68	83	29	146	48	22	32	30	16	44	38	38	54	53	36	54	34	37	67	29	34	17	49	53	49	57	71	56	66	57	Archaea; NA; NA; NA; NA; NA; Candidatus Hydrothermarchaeota archaeon
1480	34	60	78	117	52	161	58	37	50	43	51	67	65	68	54	72	55	64	60	64	90	48	35	43	80	72	67	56	79	93	111	75	Archaea; NA; NA; NA; NA; NA; Candidatus Pacearchaeota archaeon
1481	16	12	15	24	5	30	2	2	4	4	0	11	10	6	6	5	7	9	5	4	10	7	5	5	3	7	9	14	16	3	11	13	Archaea; NA; NA; NA; NA; NA; Candidatus Pacearchaeota archaeon CG06_land_8_20_14_3_00_35_12
1482	5	4	0	2	3	8	2	0	1	5	4	0	5	2	4	1	1	1	4	2	6	5	2	2	5	0	1	3	1	2	4	1	Archaea; NA; NA; NA; NA; NA; Candidatus Pacearchaeota archaeon CG1_02_31_27
1483	4	16	17	19	5	24	14	6	15	11	5	23	6	9	10	9	8	13	4	6	11	11	4	4	12	11	14	9	18	14	13	6	Archaea; NA; NA; NA; NA; NA; Candidatus Pacearchaeota archaeon CG1_02_32_132
1484	1	0	0	0	0	3	0	0	0	1	0	0	0	1	0	0	0	0	0	0	1	0	0	0	4	0	2	0	0	1	0	0	Archaea; NA; NA; NA; NA; NA; Candidatus Pacearchaeota archaeon CG1_02_32_21
1485	7	10	14	12	22	38	11	11	6	13	10	33	20	20	21	17	21	7	15	15	27	12	15	18	31	51	22	32	25	28	35	25	Archaea; NA; NA; NA; NA; NA; Candidatus Pacearchaeota archaeon CG1_02_35_32
1486	6	8	11	12	0	16	2	2	1	1	0	5	3	4	5	5	0	1	3	4	5	4	4	5	2	4	5	5	4	9	5	5	Archaea; NA; NA; NA; NA; NA; Candidatus Pacearchaeota archaeon CG10_big_fil_rev_8_21_14_0_10_30_48
1487	7	15	14	10	9	39	14	2	4	7	9	20	5	6	9	9	17	4	10	11	11	7	7	6	15	8	9	20	9	11	20	12	Archaea; NA; NA; NA; NA; NA; Candidatus Pacearchaeota archaeon CG10_big_fil_rev_8_21_14_0_10_31_24
1488	2	1	1	7	1	1	2	1	3	1	1	4	1	1	2	2	0	5	0	1	3	1	1	1	1	2	1	5	0	0	4	1	Archaea; NA; NA; NA; NA; NA; Candidatus Pacearchaeota archaeon CG10_big_fil_rev_8_21_14_0_10_31_9
1489	22	15	12	36	19	64	18	9	12	20	17	48	33	26	31	23	22	20	22	31	32	22	18	13	31	26	28	42	35	26	31	36	Archaea; NA; NA; NA; NA; NA; Candidatus Pacearchaeota archaeon CG10_big_fil_rev_8_21_14_0_10_32_14
1490	3	3	3	6	0	15	0	1	4	3	5	8	8	7	3	7	6	8	2	8	5	5	3	2	5	4	0	6	9	5	12	10	Archaea; NA; NA; NA; NA; NA; Candidatus Pacearchaeota archaeon CG10_big_fil_rev_8_21_14_0_10_32_42
1491	5	5	2	6	0	20	3	3	3	3	4	11	3	8	10	7	4	7	7	5	10	5	5	3	10	8	3	7	1	2	6	1	Archaea; NA; NA; NA; NA; NA; Candidatus Pacearchaeota archaeon CG10_big_fil_rev_8_21_14_0_10_34_12
1492	22	14	24	31	29	59	20	15	12	13	11	34	20	20	19	20	30	24	16	16	33	21	20	16	26	11	30	27	27	25	27	16	Archaea; NA; NA; NA; NA; NA; Candidatus Pacearchaeota archaeon CG10_big_fil_rev_8_21_14_0_10_34_76
1493	2	9	9	17	10	31	10	5	6	4	7	14	9	11	6	11	13	12	8	12	9	7	3	7	11	6	10	8	7	5	8	15	Archaea; NA; NA; NA; NA; NA; Candidatus Pacearchaeota archaeon CG10_big_fil_rev_8_21_14_0_10_35_13
1494	5	4	2	6	4	11	1	2	4	2	3	10	0	2	2	3	1	2	2	5	11	6	2	2	3	2	6	2	0	0	1	3	Archaea; NA; NA; NA; NA; NA; Candidatus Pacearchaeota archaeon CG_4_9_14_0_2_um_filter_30_8
1495	3	0	1	3	4	4	2	2	2	2	2	0	3	0	1	3	2	2	3	1	0	3	0	3	9	0	0	1	0	4	0	2	Archaea; NA; NA; NA; NA; NA; Candidatus Pacearchaeota archaeon CG_4_9_14_0_2_um_filter_39_13
1496	1	0	0	0	0	2	0	0	0	1	0	0	0	1	0	0	3	0	0	0	1	0	0	0	2	0	0	0	1	0	1	0	Archaea; NA; NA; NA; NA; NA; Candidatus Pacearchaeota archaeon CG_4_9_14_0_8_um_filter_35_24
1497	1	0	0	0	0	1	0	1	1	1	0	1	1	2	1	0	0	0	2	0	1	1	0	0	0	0	2	0	0	0	0	2	Archaea; NA; NA; NA; NA; NA; Candidatus Pacearchaeota archaeon CG_4_9_14_3_um_filter_35_19
1498	1	2	7	6	1	14	4	2	9	1	3	8	4	8	2	12	4	8	1	1	1	1	0	0	4	6	5	1	4	6	5	4	Archaea; NA; NA; NA; NA; NA; Candidatus Pacearchaeota archaeon ex4484_26
1499	3	3	2	4	1	10	2	3	3	0	0	0	5	2	5	5	1	2	2	0	0	0	1	4	5	1	2	4	5	3	6	2	Archaea; NA; NA; NA; NA; NA; Candidatus Pacearchaeota archaeon ex4484_71
1500	1	0	1	0	1	1	0	0	0	0	0	2	1	0	0	1	2	0	1	0	0	0	0	1	6	1	1	1	0	0	0	2	Archaea; NA; NA; NA; NA; NA; Candidatus Pacearchaeota archaeon RBG_13_33_26
1501	7	7	18	26	8	28	9	3	13	4	10	15	12	10	11	9	12	8	5	6	10	3	5	9	20	11	10	11	13	5	9	13	Archaea; NA; NA; NA; NA; NA; Candidatus Pacearchaeota archaeon RBG_13_36_9
1502	1	2	8	5	1	8	2	0	2	3	3	8	3	2	2	1	1	3	6	3	1	1	4	5	1	1	5	2	2	2	9	1	Archaea; NA; NA; NA; NA; NA; Candidatus Pacearchaeota archaeon RBG_16_35_8
1503	2571	4521	10894	16969	5525	20383	4689	1746	8165	7606	6017	9034	7040	2260	3160	30209	6532	3521	6156	5564	5549	7548	4392	7428	27239	25873	20240	23402	34306	10084	28072	16370	Archaea; NA; NA; NA; NA; NA; NA
1504	4	1	12	8	6	15	3	3	4	6	5	5	3	8	10	4	4	9	5	15	14	0	3	2	7	5	4	7	20	16	11	10	Archaea; NA; NA; NA; NA; NA; uncultured ammonia-oxidizing archaeon
1505	1285	1547	1970	2505	1340	4808	1456	790	903	929	966	2196	1639	1472	1489	1856	1581	1642	1551	1321	2134	1165	910	1195	1906	1678	1588	1899	2007	1876	2186	1818	Archaea; NA; NA; NA; NA; NA; uncultured archaeon
1506	31	46	77	50	37	132	43	13	27	25	23	68	35	42	30	41	50	42	49	32	48	38	24	21	47	26	61	39	51	44	51	47	Archaea; NA; NA; NA; NA; NA; uncultured archaeon A07HB70
1507	6	6	8	6	9	15	12	7	5	3	3	15	15	6	10	15	15	15	11	2	14	5	7	5	6	11	8	7	13	20	15	8	Archaea; NA; NA; NA; NA; NA; uncultured archaeon A07HN63
1508	15	24	14	19	8	37	7	5	9	5	7	14	9	13	11	15	17	15	10	7	18	13	7	8	15	11	17	21	14	13	20	20	Archaea; NA; NA; NA; NA; NA; uncultured archaeon A07HR60
1509	16	26	39	36	19	88	21	15	19	18	5	33	30	20	28	35	20	32	23	11	30	28	7	17	35	28	29	28	35	23	22	27	Archaea; NA; NA; NA; NA; NA; uncultured archaeon A07HR67
1510	1	1	6	9	1	6	0	2	0	0	0	1	0	1	0	0	0	0	1	0	1	0	0	0	0	0	2	0	0	3	0	2	Archaea; NA; NA; NA; NA; NA; uncultured archaeon GZfos12E1
1511	1	0	0	0	1	0	0	2	0	0	0	5	1	2	1	0	0	0	0	2	1	2	4	1	1	1	3	1	2	1	1	1	Archaea; NA; NA; NA; NA; NA; uncultured archaeon GZfos18F2
1512	2	0	0	2	1	3	0	0	0	1	0	2	0	0	1	0	0	0	0	1	1	0	0	0	1	2	1	0	0	0	0	3	Archaea; NA; NA; NA; NA; NA; uncultured archaeon GZfos18H11
1513	2	0	1	0	0	7	2	0	1	0	0	1	0	2	0	0	0	2	0	1	0	0	0	0	0	0	1	2	2	0	0	0	Archaea; NA; NA; NA; NA; NA; uncultured archaeon GZfos19A5
1514	2	0	0	1	4	7	3	0	2	4	1	8	4	3	5	5	3	4	2	3	4	2	1	1	2	1	2	7	7	5	4	2	Archaea; NA; NA; NA; NA; NA; uncultured archaeon GZfos1D1
1515	1	1	0	0	0	1	0	0	0	0	0	1	1	0	0	2	2	1	0	0	1	0	1	0	0	1	2	0	1	0	0	2	Archaea; NA; NA; NA; NA; NA; uncultured archaeon GZfos26B2
1516	1	0	4	3	2	2	0	1	1	0	1	1	0	1	1	0	0	0	0	2	2	0	0	0	2	0	0	1	1	0	1	1	Archaea; NA; NA; NA; NA; NA; uncultured archaeon GZfos27A8
1517	3	2	2	0	2	4	4	0	5	2	1	6	6	6	0	4	0	2	0	1	2	5	1	0	3	2	1	4	5	4	7	4	Archaea; NA; NA; NA; NA; NA; uncultured archaeon GZfos28G7
1518	1	0	1	1	2	4	0	0	0	1	1	4	0	1	0	0	3	0	1	0	1	3	0	1	1	5	0	0	3	0	1	2	Archaea; NA; NA; NA; NA; NA; uncultured archaeon GZfos34A6
1519	2	0	0	0	0	2	0	0	0	0	0	0	0	0	0	0	0	0	0	0	0	0	0	0	0	0	0	0	0	0	0	0	Archaea; NA; NA; NA; NA; NA; uncultured archaeon GZfos34H9
1520	1	2	0	2	0	2	0	0	0	0	0	0	0	0	0	0	0	0	0	0	1	0	0	0	1	1	1	0	2	0	2	0	Archaea; NA; NA; NA; NA; NA; uncultured archaeon GZfos35A2
1521	2	2	0	0	0	2	2	0	0	2	2	1	1	2	2	0	1	4	0	1	0	0	0	0	6	1	1	0	1	1	1	2	Archaea; NA; NA; NA; NA; NA; uncultured archaeon GZfos37B2
1522	1	1	0	1	0	3	1	0	0	0	0	0	0	0	1	0	1	1	0	1	1	1	0	1	0	1	1	2	3	0	1	3	Archaea; NA; NA; NA; NA; NA; uncultured archaeon GZfos37D1
1523	4	2	1	3	3	4	1	1	0	2	0	9	1	1	1	4	4	0	3	1	2	2	0	1	6	4	1	1	4	0	1	3	Archaea; NA; NA; NA; NA; NA; uncultured archaeon MedDCM-OCT-S02-C115
1524	1	2	6	7	1	17	2	0	0	0	0	11	1	4	2	5	3	1	1	2	3	6	5	2	3	1	2	1	1	7	1	1	Archaea; NA; NA; NA; NA; NA; uncultured archaeon MedDCM-OCT-S04-C14
1525	3	4	3	2	1	6	2	5	1	4	0	2	1	0	2	0	0	1	3	1	2	1	2	2	3	0	1	3	1	2	1	2	Archaea; NA; NA; NA; NA; NA; uncultured archaeon MedDCM-OCT-S04-C140
1526	1	0	0	2	0	6	1	1	0	0	0	1	0	1	1	2	1	1	1	2	3	0	0	2	1	1	3	1	0	2	2	0	Archaea; NA; NA; NA; NA; NA; uncultured archaeon MedDCM-OCT-S04-C163
1527	1	0	0	0	1	1	0	1	0	0	0	0	0	0	1	0	0	0	0	2	1	0	0	0	1	0	1	2	1	2	0	1	Archaea; NA; NA; NA; NA; NA; uncultured archaeon MedDCM-OCT-S05-C724
1528	1	0	1	0	0	3	0	0	1	1	0	0	0	0	1	0	0	1	0	1	0	0	0	0	2	1	0	0	1	0	0	0	Archaea; NA; NA; NA; NA; NA; uncultured archaeon MedDCM-OCT-S06-C18
1529	1	0	1	0	0	4	0	0	0	0	0	0	0	0	1	0	1	1	4	0	2	0	0	0	1	0	0	1	0	0	0	0	Archaea; NA; NA; NA; NA; NA; uncultured archaeon MedDCM-OCT-S08-C82
1530	2	1	0	0	0	5	0	1	0	1	0	0	4	1	4	4	1	1	0	1	0	2	2	1	2	4	0	0	1	3	0	0	Archaea; NA; NA; NA; NA; NA; uncultured archaeon MedDCM-OCT-S09-C50
1531	2	4	2	1	3	5	1	1	1	0	0	0	1	0	4	1	2	6	1	0	3	0	0	1	1	0	1	0	0	2	0	1	Archaea; NA; NA; NA; NA; NA; uncultured archaeon MedDCM-OCT-S11-C441
1532	2	3	0	6	3	0	2	1	0	1	1	1	0	1	2	0	1	2	3	2	2	1	2	1	0	2	1	2	0	2	8	1	Archaea; NA; NA; NA; NA; NA; uncultured archaeon Rifle_16ft_4_minimus_37913
1533	3	1	5	8	1	6	1	0	3	1	5	2	2	2	2	0	5	0	1	3	3	1	1	2	2	2	1	4	4	4	6	0	Archaea; NA; NA; NA; NA; NA; uncultured archaeon W4-93a
1534	5	6	25	36	5	35	4	0	1	3	1	0	3	3	1	7	6	7	2	9	10	6	3	1	5	12	7	5	10	7	7	4	Archaea; NA; NA; NA; NA; NA; uncultured archaeon W5-61a
1535	8	11	12	17	7	35	7	2	11	8	10	7	10	18	14	17	9	6	10	10	22	1	3	14	12	7	7	23	19	10	8	18	Archaea; NA; NA; NA; NA; NA; uncultured Candidatus Pacearchaeota archaeon
1536	25	16	31	34	22	57	15	9	13	18	10	24	24	29	22	30	17	31	19	19	32	27	14	14	25	22	18	19	12	14	21	19	Archaea; NA; NA; NA; NA; NA; uncultured DPANN archaeon
1537	4	3	0	1	1	5	0	0	2	1	0	2	4	3	1	2	5	0	2	4	1	3	1	2	2	2	3	6	4	6	3	0	Archaea; NA; NA; NA; NA; NA; uncultured marine archaeon
1538	1	0	0	0	0	0	0	0	0	0	0	0	0	0	0	0	0	0	0	0	0	0	0	0	0	0	0	0	0	0	0	0	Archaea; NA; NA; NA; NA; NA; uncultured methane-oxidizing archaeon
1539	3	7	2	9	6	19	5	4	1	4	2	6	5	17	0	3	6	6	4	5	5	8	1	4	5	0	5	2	0	5	3	3	Archaea; NA; NA; NA; NA; NA; uncultured rumen archaeon
1540	1	7	6	10	1	13	1	1	1	1	0	4	5	3	2	3	2	4	2	0	5	1	2	4	6	6	3	1	8	1	9	1	Archaea; NA; NA; NA; NA; NA; uncultured soil archaeon
1541	2	1	3	3	1	5	1	1	2	0	2	6	4	3	1	1	3	1	2	2	2	1	1	0	4	3	1	5	5	0	6	0	Archaea; NA; NA; NA; NA; NA; unidentified archaeon
1542	5	3	0	1	1	8	7	2	3	2	4	5	2	3	1	7	5	3	0	5	13	2	0	0	5	6	2	1	3	2	3	5	Archaea; Nanoarchaeota; NA; NA; NA; Candidatus Nanoclepta; Candidatus Nanoclepta minutus
1543	2	5	5	5	3	8	3	0	2	0	2	6	2	1	0	6	2	0	2	0	3	3	0	0	4	4	3	1	0	2	5	4	Archaea; Nanoarchaeota; NA; NA; NA; NA; NA
1544	36	73	95	132	59	198	53	19	39	49	29	108	69	63	82	94	73	52	66	49	52	62	37	48	70	73	75	100	89	84	115	77	Archaea; Nanoarchaeota; NA; NA; NA; NA; Nanoarchaeota archaeon
1545	1	1	2	2	0	2	0	1	3	3	1	1	0	1	0	0	0	1	0	1	2	0	3	0	0	0	1	0	0	0	0	1	Archaea; Nanoarchaeota; NA; NA; NA; NA; Nanoarchaeota archaeon NZ13-N
1546	15	22	33	27	28	63	13	19	11	9	22	20	21	32	25	24	26	19	18	18	30	15	15	17	16	21	23	30	30	26	26	29	Archaea; Nanoarchaeota; NA; Nanoarchaeales; Nanoarchaeaceae; Nanoarchaeum; Nanoarchaeum equitans
1547	1	2	6	15	1	8	2	0	2	1	2	3	2	3	3	3	3	3	2	0	2	5	0	3	5	0	7	0	2	0	2	5	Archaea; Nanoarchaeota; NA; Nanoarchaeales; Nanopusillaceae; Candidatus Nanobsidianus; Candidatus Nanobsidianus stetteri
1548	24	27	30	30	17	58	15	8	7	6	13	33	17	15	20	35	20	28	14	15	36	18	10	7	24	21	19	19	20	21	23	16	Archaea; Nanoarchaeota; NA; Nanoarchaeales; Nanopusillaceae; Candidatus Nanopusillus; Candidatus Nanopusillus acidilobi
1549	4	7	1	5	1	20	3	2	2	2	1	6	2	3	0	4	4	0	3	0	1	0	2	1	2	3	6	4	3	5	4	7	Archaea; Nanoarchaeota; NA; Nanoarchaeales; Nanopusillaceae; NA; NA
1550	297	323	503	618	284	1147	374	179	198	235	233	496	340	353	328	383	386	338	371	274	513	248	192	245	371	376	347	425	399	406	416	430	Archaea; Thaumarchaeota; NA; Cenarchaeales; Cenarchaeaceae; Cenarchaeum; Cenarchaeum symbiosum
1551	120	170	298	441	168	584	146	76	110	99	79	229	150	144	150	203	204	166	177	150	217	136	76	97	182	183	178	189	236	184	258	176	Archaea; Thaumarchaeota; NA; NA; NA; Candidatus Caldiarchaeum; Candidatus Caldiarchaeum subterraneum
1552	47	53	81	110	43	174	55	22	76	31	57	65	37	46	36	58	100	59	69	39	45	54	25	46	51	60	74	63	75	78	83	39	Archaea; Thaumarchaeota; NA; NA; NA; Candidatus Nitrosopelagicus; Candidatus Nitrosopelagicus brevis
1553	4	11	18	19	6	41	10	10	14	3	13	3	5	2	9	2	7	4	4	2	8	7	2	3	8	9	2	4	21	4	16	8	Archaea; Thaumarchaeota; NA; NA; NA; Candidatus Nitrosopelagicus; Candidatus Nitrosopelagicus sp.
1554	2	9	16	28	4	26	11	4	5	0	2	1	0	0	5	5	11	5	2	1	6	3	3	5	4	4	7	10	4	4	8	1	Archaea; Thaumarchaeota; NA; NA; NA; Candidatus Nitrosopelagicus; NA
1555	66	134	184	323	86	426	117	32	1158	99	564	167	126	99	123	127	855	233	209	92	129	234	75	203	165	180	223	220	341	202	372	128	Archaea; Thaumarchaeota; NA; NA; NA; Candidatus Nitrosotalea; Candidatus Nitrosotalea bavarica
1556	96	359	221	353	104	463	203	82	7316	285	1983	167	283	106	109	151	1081	259	258	235	550	299	107	488	148	218	374	303	542	357	456	239	Archaea; Thaumarchaeota; NA; NA; NA; Candidatus Nitrosotalea; Candidatus Nitrosotalea devanaterra
1557	150	275	298	509	148	652	223	82	4008	262	1498	227	248	142	164	244	1132	295	275	187	400	336	152	361	211	263	389	298	536	376	554	242	Archaea; Thaumarchaeota; NA; NA; NA; Candidatus Nitrosotalea; Candidatus Nitrosotalea okcheonensis
1558	78	119	162	338	79	348	101	42	1368	91	611	107	74	70	78	74	819	206	164	68	151	254	71	208	101	122	222	176	265	193	312	83	Archaea; Thaumarchaeota; NA; NA; NA; Candidatus Nitrosotalea; Candidatus Nitrosotalea sinensis
1559	34	93	154	281	69	260	72	25	1215	75	552	48	50	13	43	67	805	161	151	43	109	234	52	159	62	119	158	103	235	93	271	52	Archaea; Thaumarchaeota; NA; NA; NA; Candidatus Nitrosotalea; NA
1560	92	136	178	199	92	362	103	54	148	64	132	162	102	104	100	120	165	139	138	95	154	116	67	107	131	160	126	130	135	94	174	108	Archaea; Thaumarchaeota; NA; NA; NA; Candidatus Nitrosotenuis; Candidatus Nitrosotenuis aquarius
1561	22	48	43	64	18	101	30	13	56	21	43	30	28	23	21	27	73	38	32	27	36	30	23	23	23	28	30	42	45	31	54	31	Archaea; Thaumarchaeota; NA; NA; NA; Candidatus Nitrosotenuis; Candidatus Nitrosotenuis chungbukensis
1562	76	108	154	189	91	274	83	45	155	60	88	108	91	70	76	69	191	115	79	72	104	93	61	87	87	91	94	105	151	108	147	90	Archaea; Thaumarchaeota; NA; NA; NA; Candidatus Nitrosotenuis; Candidatus Nitrosotenuis cloacae
1563	39	57	125	178	50	218	47	34	107	40	78	63	49	40	36	73	100	77	65	40	47	73	46	61	53	78	69	98	80	68	85	70	Archaea; Thaumarchaeota; NA; NA; NA; Candidatus Nitrosotenuis; Candidatus Nitrosotenuis sp.
1564	18	39	64	83	20	109	30	10	40	19	33	33	24	23	11	37	64	28	39	21	20	35	21	27	39	47	43	64	55	30	65	25	Archaea; Thaumarchaeota; NA; NA; NA; Candidatus Nitrosotenuis; NA
1565	27	59	102	156	46	196	50	26	32	35	29	57	47	38	38	97	61	44	67	40	59	46	22	25	55	85	60	47	89	56	92	59	Archaea; Thaumarchaeota; NA; NA; NA; NA; Aigarchaeota archaeon NZ13_MG1
1566	3	15	5	10	5	14	3	1	3	0	2	7	1	7	1	5	7	3	4	4	2	4	2	2	4	5	4	8	8	14	4	1	Archaea; Thaumarchaeota; NA; NA; NA; NA; Marine Group I thaumarchaeote SCGC AAA799-B03
1567	1	3	5	13	3	18	1	2	3	3	11	0	2	1	2	3	8	2	1	1	3	3	1	0	2	5	6	4	6	9	5	3	Archaea; Thaumarchaeota; NA; NA; NA; NA; Marine Group I thaumarchaeote SCGC AAA799-D07
1568	3	5	18	21	0	19	7	1	8	2	1	3	3	1	0	10	10	2	2	4	3	2	5	2	5	8	5	7	7	4	8	13	Archaea; Thaumarchaeota; NA; NA; NA; NA; Marine Group I thaumarchaeote SCGC AAA799-O18
1569	4	7	13	18	1	32	7	7	9	6	3	11	8	8	5	15	8	3	8	7	10	7	10	8	7	9	9	10	14	12	17	8	Archaea; Thaumarchaeota; NA; NA; NA; NA; Marine Group I thaumarchaeote SCGC AAA799-P11
1570	854	1530	2592	4003	1000	4565	1088	550	2982	717	2117	1060	790	586	621	887	4001	1559	1403	595	925	1723	854	1307	1035	1506	2027	2432	2141	1336	2408	774	Archaea; Thaumarchaeota; NA; NA; NA; NA; NA
1571	6786	13076	15792	19726	4255	28956	8558	4981	1782	2047	993	4579	1419	1299	1666	875	6391	7303	4941	1664	1119	4136	7281	5569	2867	3652	11418	14794	5108	5537	3646	2149	Archaea; Thaumarchaeota; NA; NA; NA; NA; Thaumarchaeota archaeon
1572	36	83	94	193	39	265	56	25	50	9	17	44	7	2	13	4	98	41	30	3	5	32	67	47	13	35	61	103	32	41	32	19	Archaea; Thaumarchaeota; NA; NA; NA; NA; Thaumarchaeota archaeon 13_1_20CM_2_38_5
1573	25	49	33	78	28	96	18	16	63	4	43	12	9	6	9	11	62	27	24	13	9	33	18	6	16	15	19	29	17	22	31	16	Archaea; Thaumarchaeota; NA; NA; NA; NA; Thaumarchaeota archaeon 13_1_20CM_2_39_11
1574	5	14	14	15	14	42	16	7	80	11	64	26	11	8	14	11	109	31	28	11	17	36	10	12	7	24	22	16	41	13	37	9	Archaea; Thaumarchaeota; NA; NA; NA; NA; Thaumarchaeota archaeon 13_1_20CM_2_39_20
1575	4	1	3	18	2	8	5	4	33	2	24	2	4	5	0	1	61	12	3	2	2	21	4	4	1	7	14	6	15	7	24	4	Archaea; Thaumarchaeota; NA; NA; NA; NA; Thaumarchaeota archaeon 13_1_40CM_2_39_13_1
1576	1	4	13	21	6	12	7	4	66	6	40	5	4	0	1	4	44	12	13	7	5	23	3	10	7	12	10	10	21	10	22	7	Archaea; Thaumarchaeota; NA; NA; NA; NA; Thaumarchaeota archaeon 13_1_40CM_2_39_13_2
1577	142	258	298	379	87	615	174	95	55	40	38	114	33	27	33	19	151	179	98	24	24	96	164	125	63	89	248	303	110	134	90	51	Archaea; Thaumarchaeota; NA; NA; NA; NA; Thaumarchaeota archaeon 13_1_40CM_2_39_4
1578	12	14	7	12	5	28	5	5	30	3	19	4	1	0	1	7	48	7	10	2	4	14	5	18	9	4	8	8	22	9	12	1	Archaea; Thaumarchaeota; NA; NA; NA; NA; Thaumarchaeota archaeon 13_1_40CM_2_39_7
1579	48	82	94	139	46	194	82	31	48	14	40	36	12	16	7	10	93	61	34	29	6	44	63	54	12	31	99	122	33	52	40	24	Archaea; Thaumarchaeota; NA; NA; NA; NA; Thaumarchaeota archaeon 13_1_40CM_3_38_6
1580	34	72	118	172	65	224	59	32	70	63	48	84	70	26	40	203	79	46	58	54	51	73	61	99	218	202	208	240	276	103	230	125	Archaea; Thaumarchaeota; NA; NA; NA; NA; Thaumarchaeota archaeon 13_1_40CM_3_50_5
1581	88	216	170	296	58	409	121	51	65	26	37	77	28	16	29	19	102	82	91	35	12	56	68	71	44	58	172	190	78	92	65	36	Archaea; Thaumarchaeota; NA; NA; NA; NA; Thaumarchaeota archaeon 13_1_40CM_38_12
1582	31	45	41	58	19	86	29	16	55	30	49	32	20	19	13	29	55	27	30	13	23	33	20	27	32	27	26	41	37	21	50	24	Archaea; Thaumarchaeota; NA; NA; NA; NA; Thaumarchaeota archaeon 13_1_40CM_4_38_7
1583	134	158	205	235	116	402	180	80	55	105	76	271	170	143	144	156	159	142	150	119	226	124	111	137	177	151	178	227	234	175	188	194	Archaea; Thaumarchaeota; NA; NA; NA; NA; Thaumarchaeota archaeon 13_1_40CM_4_48_7
1584	16	49	59	120	30	125	44	16	80	20	58	35	28	41	17	20	118	61	39	19	41	50	31	21	30	47	46	67	60	26	74	17	Archaea; Thaumarchaeota; NA; NA; NA; NA; Thaumarchaeota archaeon CSP1-1
1585	8	6	20	23	5	32	10	4	4	2	6	13	8	7	12	15	17	11	11	10	16	10	5	6	12	15	12	32	20	15	9	8	Archaea; Thaumarchaeota; NA; NA; NA; NA; Thaumarchaeota archaeon ex4484_121
1586	26	60	64	121	28	174	41	29	72	29	57	44	34	29	29	48	104	59	61	27	32	38	32	62	59	67	67	82	66	52	86	20	Archaea; Thaumarchaeota; NA; NA; NA; NA; Thaumarchaeota archaeon N4
1587	168	297	520	662	261	1044	262	133	162	156	141	378	275	238	267	365	305	348	315	267	381	231	161	175	373	326	316	383	406	300	392	310	Archaea; Thaumarchaeota; NA; NA; NA; NA; Thaumarchaeota archaeon NAS-02
1588	55	146	477	794	148	685	88	39	81	64	55	122	77	45	89	215	159	81	94	68	148	138	39	64	149	304	156	160	337	111	378	108	Archaea; Thaumarchaeota; NA; NA; NA; NA; Thaumarchaeota archaeon RBG_16_49_8
1589	1	4	10	24	8	22	7	2	2	4	5	6	8	8	9	6	9	12	7	6	11	7	3	2	9	9	14	12	7	10	9	8	Archaea; Thaumarchaeota; NA; NA; NA; NA; Thaumarchaeota archaeon S13
1590	7	10	8	5	5	23	15	8	4	9	5	13	8	12	11	7	11	9	1	2	9	3	3	5	8	8	6	12	6	8	5	6	Archaea; Thaumarchaeota; NA; NA; NA; NA; Thaumarchaeota archaeon S14
1591	9	9	12	28	9	25	12	2	2	3	4	12	7	8	7	25	16	14	5	6	15	4	2	7	9	8	6	12	5	7	8	13	Archaea; Thaumarchaeota; NA; NA; NA; NA; Thaumarchaeota archaeon S15
1592	22	24	16	25	23	86	24	13	13	24	26	29	31	39	25	35	13	21	25	26	37	26	13	12	28	23	25	27	28	26	43	40	Archaea; Thaumarchaeota; NA; NA; NA; NA; Thaumarchaeota archaeon SCGC AB-539-E09
1593	1	4	3	2	1	8	1	0	0	0	0	17	1	1	0	1	1	0	3	0	0	0	1	1	4	0	2	4	3	0	0	0	Archaea; Thaumarchaeota; NA; NA; NA; NA; uncultured marine group I thaumarchaeote
1594	3	2	3	1	1	6	3	2	7	0	2	2	1	7	1	3	6	3	2	3	1	0	1	4	4	2	1	3	1	2	0	1	Archaea; Thaumarchaeota; NA; NA; NA; NA; uncultured marine thaumarchaeote
1595	40	36	29	19	32	91	43	18	21	17	26	72	63	43	27	58	28	30	21	37	58	31	18	31	47	44	28	39	41	65	51	56	Archaea; Thaumarchaeota; NA; NA; NA; NA; uncultured marine thaumarchaeote AD1000_01_F04
1596	1	0	1	0	0	2	1	0	0	1	0	0	0	0	0	0	1	0	0	0	0	1	0	0	0	0	0	2	0	0	1	0	Archaea; Thaumarchaeota; NA; NA; NA; NA; uncultured marine thaumarchaeote AD1000_04_C02
1597	4	0	0	0	0	0	0	0	2	0	0	0	1	1	0	0	0	0	1	0	0	1	1	1	0	0	1	1	0	0	1	0	Archaea; Thaumarchaeota; NA; NA; NA; NA; uncultured marine thaumarchaeote AD1000_05_B01
1598	3	5	11	21	5	25	11	2	3	8	2	5	4	12	4	7	6	7	4	12	12	7	3	2	4	8	2	13	7	16	9	6	Archaea; Thaumarchaeota; NA; NA; NA; NA; uncultured marine thaumarchaeote AD1000_06_A03
1599	5	6	3	4	3	9	8	6	5	5	2	9	4	18	7	13	9	2	7	10	18	2	3	6	8	5	1	9	10	11	9	6	Archaea; Thaumarchaeota; NA; NA; NA; NA; uncultured marine thaumarchaeote AD1000_100_C06
1600	3	1	3	1	0	8	1	2	7	1	0	1	2	2	0	4	0	1	5	2	3	2	1	0	3	1	7	2	3	1	3	0	Archaea; Thaumarchaeota; NA; NA; NA; NA; uncultured marine thaumarchaeote AD1000_11_E10
1601	2	1	7	13	3	11	2	0	2	1	1	0	0	1	1	5	2	1	5	2	1	2	0	0	3	2	2	2	4	5	5	1	Archaea; Thaumarchaeota; NA; NA; NA; NA; uncultured marine thaumarchaeote AD1000_17_C04
1602	1	1	1	0	0	1	2	0	1	0	0	0	0	2	0	0	2	1	1	0	0	1	0	1	2	1	1	2	1	0	1	1	Archaea; Thaumarchaeota; NA; NA; NA; NA; uncultured marine thaumarchaeote AD1000_18_B11
1603	2	0	0	1	1	1	0	4	6	0	1	0	0	0	0	2	4	0	0	1	1	1	0	1	1	4	3	2	0	4	1	3	Archaea; Thaumarchaeota; NA; NA; NA; NA; uncultured marine thaumarchaeote AD1000_20_B03
1604	4	3	15	12	2	15	1	0	2	0	1	6	1	2	1	10	3	3	4	2	3	5	2	2	3	4	2	3	10	2	9	1	Archaea; Thaumarchaeota; NA; NA; NA; NA; uncultured marine thaumarchaeote AD1000_24_H07
1605	4	1	1	2	5	2	2	0	1	3	3	2	0	1	1	0	3	2	0	1	2	0	4	0	1	0	0	4	2	0	2	1	Archaea; Thaumarchaeota; NA; NA; NA; NA; uncultured marine thaumarchaeote AD1000_25_B10
1606	1	3	1	0	1	1	1	0	4	1	2	0	1	0	1	0	0	3	3	1	1	3	1	3	0	0	2	1	1	3	4	2	Archaea; Thaumarchaeota; NA; NA; NA; NA; uncultured marine thaumarchaeote AD1000_26_G12
1607	1	3	2	0	2	1	1	3	2	1	0	0	0	1	2	0	0	0	3	1	3	0	1	1	3	1	1	3	3	1	2	1	Archaea; Thaumarchaeota; NA; NA; NA; NA; uncultured marine thaumarchaeote AD1000_31_G03
1608	2	3	1	9	6	18	2	4	2	2	3	6	2	1	3	3	1	2	7	0	5	4	1	1	3	0	1	2	4	4	2	4	Archaea; Thaumarchaeota; NA; NA; NA; NA; uncultured marine thaumarchaeote AD1000_33_G09
1609	11	8	13	21	8	30	12	7	11	5	13	22	12	21	12	15	13	8	20	10	15	12	1	6	17	16	22	14	10	23	11	13	Archaea; Thaumarchaeota; NA; NA; NA; NA; uncultured marine thaumarchaeote AD1000_39_D08
1610	4	0	5	4	0	5	6	2	3	1	1	4	0	2	4	7	3	3	1	3	2	1	2	6	4	1	6	4	1	0	8	2	Archaea; Thaumarchaeota; NA; NA; NA; NA; uncultured marine thaumarchaeote AD1000_44_B05
1611	2	0	2	0	1	5	0	1	3	1	4	4	0	0	3	1	2	0	2	3	0	0	0	1	0	3	4	0	0	3	4	0	Archaea; Thaumarchaeota; NA; NA; NA; NA; uncultured marine thaumarchaeote AD1000_44_E12
1612	7	1	1	4	0	9	2	1	2	1	3	3	1	1	2	1	2	2	2	1	2	0	0	0	3	0	1	5	2	0	2	1	Archaea; Thaumarchaeota; NA; NA; NA; NA; uncultured marine thaumarchaeote AD1000_46_C12
1613	1	0	1	0	0	0	0	0	0	1	0	0	0	0	0	0	0	0	1	0	0	0	0	0	0	0	1	0	0	0	0	0	Archaea; Thaumarchaeota; NA; NA; NA; NA; uncultured marine thaumarchaeote AD1000_50_E11
1614	1	0	0	0	0	0	0	0	0	1	2	0	2	1	1	0	1	0	0	0	1	0	0	1	1	1	0	0	0	1	0	0	Archaea; Thaumarchaeota; NA; NA; NA; NA; uncultured marine thaumarchaeote AD1000_60_A11
1615	1	4	9	18	3	11	2	4	2	2	4	3	5	2	3	3	1	3	2	2	5	3	1	0	2	5	2	1	7	2	16	2	Archaea; Thaumarchaeota; NA; NA; NA; NA; uncultured marine thaumarchaeote AD1000_70_G10
1616	1	0	0	0	1	1	0	0	0	0	0	0	0	1	0	0	0	0	0	0	0	0	3	0	1	0	1	0	0	0	1	0	Archaea; Thaumarchaeota; NA; NA; NA; NA; uncultured marine thaumarchaeote AD1000_71_A04
1617	2	1	1	4	0	0	2	0	0	1	3	0	2	3	0	0	1	0	2	0	1	0	1	1	3	2	2	0	1	0	2	0	Archaea; Thaumarchaeota; NA; NA; NA; NA; uncultured marine thaumarchaeote AD1000_71_D06
1618	3	2	2	2	0	3	5	0	2	0	3	2	3	1	1	2	4	3	3	3	2	1	2	2	1	2	3	2	1	0	2	3	Archaea; Thaumarchaeota; NA; NA; NA; NA; uncultured marine thaumarchaeote AD1000_72_F04
1619	2	0	0	0	0	4	2	0	1	0	0	1	0	0	3	3	1	2	0	0	3	2	1	2	1	3	0	2	1	2	5	2	Archaea; Thaumarchaeota; NA; NA; NA; NA; uncultured marine thaumarchaeote AD1000_80_D11
1620	1	0	0	0	0	0	0	0	0	1	0	0	0	2	0	0	0	0	0	1	0	0	0	0	1	0	0	0	0	0	0	0	Archaea; Thaumarchaeota; NA; NA; NA; NA; uncultured marine thaumarchaeote AD1000_80_F03
1621	2	1	0	2	3	13	1	0	3	3	3	6	1	4	4	0	5	2	2	3	3	0	3	1	2	0	1	0	6	0	5	2	Archaea; Thaumarchaeota; NA; NA; NA; NA; uncultured marine thaumarchaeote AD1000_82_B05
1622	1	4	0	0	0	1	1	1	1	2	1	0	0	0	0	1	1	3	1	1	1	0	1	0	2	0	0	2	2	2	1	1	Archaea; Thaumarchaeota; NA; NA; NA; NA; uncultured marine thaumarchaeote AD1000_88_E07
1623	1	3	7	9	0	3	0	0	0	1	1	2	2	0	0	0	3	2	2	2	1	1	1	0	2	0	1	1	3	1	2	3	Archaea; Thaumarchaeota; NA; NA; NA; NA; uncultured marine thaumarchaeote AD1000_89_F09
1624	2	4	1	8	0	10	1	2	1	0	1	2	0	5	3	1	1	2	2	1	1	2	1	1	0	3	2	4	2	1	2	0	Archaea; Thaumarchaeota; NA; NA; NA; NA; uncultured marine thaumarchaeote KM3_02_B09
1625	1	0	0	0	0	1	0	0	1	0	1	0	0	1	0	0	0	0	0	0	0	2	0	2	0	0	0	0	1	0	0	0	Archaea; Thaumarchaeota; NA; NA; NA; NA; uncultured marine thaumarchaeote KM3_04_D06
1626	8	3	7	3	12	17	0	2	5	8	7	11	9	5	9	5	4	0	2	6	22	3	9	2	4	5	16	16	13	15	12	11	Archaea; Thaumarchaeota; NA; NA; NA; NA; uncultured marine thaumarchaeote KM3_04_H06
1627	2	0	1	4	0	0	0	0	1	0	0	0	0	1	1	0	2	0	0	1	1	0	0	1	0	0	1	1	0	0	1	3	Archaea; Thaumarchaeota; NA; NA; NA; NA; uncultured marine thaumarchaeote KM3_04_H11
1628	1	1	0	4	3	4	0	0	1	0	0	2	0	3	0	0	0	0	2	1	0	1	0	0	1	0	1	2	0	2	1	3	Archaea; Thaumarchaeota; NA; NA; NA; NA; uncultured marine thaumarchaeote KM3_05_H01
1629	3	0	2	4	4	10	2	2	0	3	3	9	5	5	4	4	1	4	0	6	11	0	2	2	5	0	7	7	8	4	8	8	Archaea; Thaumarchaeota; NA; NA; NA; NA; uncultured marine thaumarchaeote KM3_05_H05
1630	1	0	0	0	0	2	0	1	3	1	0	1	0	1	0	1	4	0	0	1	1	1	0	0	1	1	0	1	0	0	0	3	Archaea; Thaumarchaeota; NA; NA; NA; NA; uncultured marine thaumarchaeote KM3_06_B06
1631	3	9	19	51	16	31	3	2	4	1	1	1	1	2	4	15	6	5	8	3	6	3	2	1	6	11	5	6	20	7	21	11	Archaea; Thaumarchaeota; NA; NA; NA; NA; uncultured marine thaumarchaeote KM3_06_C02
1632	2	4	32	64	15	47	5	2	6	4	3	3	6	4	4	9	11	8	10	0	8	16	2	4	16	17	5	6	12	5	16	4	Archaea; Thaumarchaeota; NA; NA; NA; NA; uncultured marine thaumarchaeote KM3_10_C07
1633	4	1	0	0	2	2	3	0	3	0	1	0	2	1	0	0	0	4	0	0	0	0	2	2	0	1	0	1	0	0	0	0	Archaea; Thaumarchaeota; NA; NA; NA; NA; uncultured marine thaumarchaeote KM3_115_A11
1634	1	1	0	0	2	5	0	0	2	1	3	2	0	1	1	1	2	0	0	2	0	0	0	1	1	3	0	0	8	2	0	3	Archaea; Thaumarchaeota; NA; NA; NA; NA; uncultured marine thaumarchaeote KM3_11_C04
1635	1	2	4	5	1	4	2	1	7	4	2	5	2	2	6	2	3	1	6	2	5	0	0	0	3	3	5	4	4	2	4	3	Archaea; Thaumarchaeota; NA; NA; NA; NA; uncultured marine thaumarchaeote KM3_11_E10
1636	3	3	3	4	3	6	1	1	0	4	0	2	2	2	4	2	3	13	2	1	4	4	1	3	1	1	4	5	6	1	3	5	Archaea; Thaumarchaeota; NA; NA; NA; NA; uncultured marine thaumarchaeote KM3_11_F08
1637	1	2	1	0	0	0	1	0	0	2	1	0	0	0	1	0	0	1	3	0	0	1	1	0	1	0	1	1	1	0	1	0	Archaea; Thaumarchaeota; NA; NA; NA; NA; uncultured marine thaumarchaeote KM3_126_D02
1638	2	0	0	0	0	0	0	0	1	0	0	0	2	0	0	0	0	0	0	0	1	0	0	0	1	0	0	0	1	2	0	0	Archaea; Thaumarchaeota; NA; NA; NA; NA; uncultured marine thaumarchaeote KM3_12_B11
1639	6	6	7	4	8	23	1	4	4	4	6	16	9	7	0	5	8	6	6	13	25	3	5	3	19	7	8	1	9	16	9	15	Archaea; Thaumarchaeota; NA; NA; NA; NA; uncultured marine thaumarchaeote KM3_12_C10
1640	1	0	0	0	0	0	0	2	1	0	0	0	0	0	0	0	0	0	0	0	0	0	0	0	0	0	0	0	0	0	0	0	Archaea; Thaumarchaeota; NA; NA; NA; NA; uncultured marine thaumarchaeote KM3_136_A11
1641	1	0	1	1	0	2	0	0	0	1	0	1	0	0	0	1	0	0	0	0	0	1	0	0	0	1	0	0	2	0	0	0	Archaea; Thaumarchaeota; NA; NA; NA; NA; uncultured marine thaumarchaeote KM3_13_H10
1642	3	4	1	3	0	3	2	0	3	0	0	0	0	0	0	0	2	1	2	2	0	1	0	1	1	0	0	0	0	7	0	2	Archaea; Thaumarchaeota; NA; NA; NA; NA; uncultured marine thaumarchaeote KM3_144_G01
1643	1	4	0	3	2	0	1	3	0	2	0	0	0	1	2	1	1	1	0	0	0	3	0	0	0	0	2	4	2	0	1	0	Archaea; Thaumarchaeota; NA; NA; NA; NA; uncultured marine thaumarchaeote KM3_156_A10
1644	10	4	3	11	8	27	9	3	1	3	11	9	11	10	8	2	6	4	1	4	6	6	3	6	7	6	8	7	3	12	10	2	Archaea; Thaumarchaeota; NA; NA; NA; NA; uncultured marine thaumarchaeote KM3_15_F02
1645	1	1	0	0	0	5	0	0	1	0	0	0	1	0	0	0	0	1	1	3	0	0	0	0	1	0	0	0	0	0	0	1	Archaea; Thaumarchaeota; NA; NA; NA; NA; uncultured marine thaumarchaeote KM3_160_B06
1646	1	0	1	0	1	0	0	0	2	0	1	0	0	0	0	0	0	0	0	3	0	1	0	0	0	0	0	0	0	0	0	0	Archaea; Thaumarchaeota; NA; NA; NA; NA; uncultured marine thaumarchaeote KM3_168_C12
1647	1	0	0	3	0	1	1	0	0	2	2	0	2	0	0	0	1	0	3	0	0	0	1	0	0	0	0	0	1	0	0	2	Archaea; Thaumarchaeota; NA; NA; NA; NA; uncultured marine thaumarchaeote KM3_169_D08
1648	3	1	1	1	0	7	2	0	4	1	1	2	1	0	0	0	3	0	3	2	3	0	1	2	1	6	2	2	0	0	1	1	Archaea; Thaumarchaeota; NA; NA; NA; NA; uncultured marine thaumarchaeote KM3_16_C10
1649	2	1	0	8	3	5	0	2	4	1	1	0	0	0	0	2	2	0	0	0	3	1	0	0	0	1	1	3	4	3	1	1	Archaea; Thaumarchaeota; NA; NA; NA; NA; uncultured marine thaumarchaeote KM3_16_G02
1650	1	0	0	0	0	2	0	0	0	0	0	1	1	0	0	0	1	0	0	0	0	1	0	6	0	0	0	0	0	1	0	1	Archaea; Thaumarchaeota; NA; NA; NA; NA; uncultured marine thaumarchaeote KM3_170_F12
1651	1	0	0	1	0	3	4	0	1	0	0	0	0	1	0	0	1	0	0	0	0	1	0	0	2	2	0	0	4	0	0	1	Archaea; Thaumarchaeota; NA; NA; NA; NA; uncultured marine thaumarchaeote KM3_170_G11
1652	1	1	3	0	0	1	3	1	0	0	3	0	0	0	0	0	4	0	0	0	0	0	0	0	0	0	0	2	0	0	0	0	Archaea; Thaumarchaeota; NA; NA; NA; NA; uncultured marine thaumarchaeote KM3_173_D12
1653	1	0	3	1	1	2	0	1	1	0	2	0	1	0	2	1	1	0	1	0	0	0	0	1	1	0	1	2	1	0	0	2	Archaea; Thaumarchaeota; NA; NA; NA; NA; uncultured marine thaumarchaeote KM3_175_B03
1654	1	0	1	0	1	3	0	0	0	0	0	0	2	1	0	1	1	1	0	0	0	2	0	0	2	0	0	0	0	1	0	0	Archaea; Thaumarchaeota; NA; NA; NA; NA; uncultured marine thaumarchaeote KM3_175_G11
1655	1	0	0	0	0	1	0	0	0	0	0	0	0	0	4	1	1	0	0	0	3	1	1	0	1	2	0	0	0	1	3	1	Archaea; Thaumarchaeota; NA; NA; NA; NA; uncultured marine thaumarchaeote KM3_176_H06
1656	1	0	0	2	2	5	0	0	1	2	0	0	0	1	4	1	5	1	0	2	2	0	4	0	2	1	4	1	0	0	4	3	Archaea; Thaumarchaeota; NA; NA; NA; NA; uncultured marine thaumarchaeote KM3_178_G06
1657	3	4	1	8	2	8	2	1	2	1	2	8	8	3	2	3	2	0	0	2	5	1	3	1	3	1	6	4	4	1	1	3	Archaea; Thaumarchaeota; NA; NA; NA; NA; uncultured marine thaumarchaeote KM3_17_C07
1658	1	3	2	1	1	3	0	2	1	1	0	1	0	2	1	2	0	2	0	2	4	1	1	1	0	0	3	1	0	1	3	0	Archaea; Thaumarchaeota; NA; NA; NA; NA; uncultured marine thaumarchaeote KM3_17_G07
1659	1	1	2	1	0	4	3	0	0	0	2	3	4	1	0	2	1	0	0	0	1	1	1	0	1	1	1	3	0	0	3	1	Archaea; Thaumarchaeota; NA; NA; NA; NA; uncultured marine thaumarchaeote KM3_186_C08
1660	1	0	1	0	0	1	1	0	0	0	0	2	1	0	2	1	1	2	0	0	2	0	0	1	1	0	0	2	0	1	1	0	Archaea; Thaumarchaeota; NA; NA; NA; NA; uncultured marine thaumarchaeote KM3_187_A08
1661	2	1	4	4	4	2	1	0	0	0	2	1	0	1	0	0	3	1	1	1	2	4	0	0	0	0	0	1	3	0	5	2	Archaea; Thaumarchaeota; NA; NA; NA; NA; uncultured marine thaumarchaeote KM3_18_D11
1662	1	1	2	3	0	1	0	0	1	2	2	1	0	2	0	0	6	3	1	0	0	0	1	2	0	0	0	3	1	2	3	1	Archaea; Thaumarchaeota; NA; NA; NA; NA; uncultured marine thaumarchaeote KM3_190_E06
1663	1	0	1	4	0	4	0	1	1	0	1	0	2	0	0	0	0	3	0	1	0	0	1	0	0	0	0	0	2	2	0	1	Archaea; Thaumarchaeota; NA; NA; NA; NA; uncultured marine thaumarchaeote KM3_193_A03
1664	1	3	2	3	1	1	1	2	6	0	0	7	0	1	1	0	0	2	2	0	0	1	1	0	0	0	3	2	0	1	0	1	Archaea; Thaumarchaeota; NA; NA; NA; NA; uncultured marine thaumarchaeote KM3_193_D11
1665	1	0	0	0	0	2	0	1	0	0	0	1	1	0	1	0	3	1	0	0	2	0	1	0	1	0	0	2	0	0	1	0	Archaea; Thaumarchaeota; NA; NA; NA; NA; uncultured marine thaumarchaeote KM3_198_G09
1666	1	0	1	2	0	7	0	1	2	2	1	5	1	8	4	5	5	6	4	2	4	0	1	2	0	1	1	4	1	1	2	3	Archaea; Thaumarchaeota; NA; NA; NA; NA; uncultured marine thaumarchaeote KM3_200_B02
1667	1	0	0	0	0	0	0	0	1	0	0	1	1	0	0	0	0	0	0	4	1	0	0	1	2	0	0	1	0	0	2	0	Archaea; Thaumarchaeota; NA; NA; NA; NA; uncultured marine thaumarchaeote KM3_201_G07
1668	1	0	1	2	0	0	0	2	2	1	0	0	2	0	1	0	2	0	3	3	1	2	0	3	0	1	1	0	3	2	0	1	Archaea; Thaumarchaeota; NA; NA; NA; NA; uncultured marine thaumarchaeote KM3_203_A01
1669	5	14	1	10	5	13	13	7	6	6	7	11	11	8	11	11	10	8	6	4	8	6	7	9	10	9	11	9	7	13	7	17	Archaea; Thaumarchaeota; NA; NA; NA; NA; uncultured marine thaumarchaeote KM3_23_F10
1670	2	1	6	3	0	3	1	1	1	2	2	0	3	4	1	1	1	2	5	1	0	0	1	4	2	0	0	0	0	3	1	0	Archaea; Thaumarchaeota; NA; NA; NA; NA; uncultured marine thaumarchaeote KM3_25_B05
1671	3	5	1	0	0	4	0	1	2	2	1	0	0	0	0	0	0	0	2	0	0	3	2	1	0	0	4	3	0	1	2	1	Archaea; Thaumarchaeota; NA; NA; NA; NA; uncultured marine thaumarchaeote KM3_25_G08
1672	1	2	6	11	10	10	0	1	1	0	0	1	1	1	2	3	0	4	2	3	1	0	0	4	1	1	0	2	9	0	1	2	Archaea; Thaumarchaeota; NA; NA; NA; NA; uncultured marine thaumarchaeote KM3_26_F01
1673	1	0	1	1	1	6	0	0	0	0	0	0	0	1	0	0	0	0	1	0	1	0	0	0	0	0	0	0	1	0	1	0	Archaea; Thaumarchaeota; NA; NA; NA; NA; uncultured marine thaumarchaeote KM3_28_C05
1674	1	0	0	2	1	3	3	0	1	0	1	0	3	2	1	0	0	0	1	0	1	1	0	1	0	0	4	0	0	2	0	0	Archaea; Thaumarchaeota; NA; NA; NA; NA; uncultured marine thaumarchaeote KM3_31_D02
1675	1	0	4	3	2	6	3	0	1	1	0	1	4	2	3	2	4	0	2	2	7	2	0	1	2	0	3	2	2	1	3	0	Archaea; Thaumarchaeota; NA; NA; NA; NA; uncultured marine thaumarchaeote KM3_31_E07
1676	1	0	1	0	0	1	0	0	0	0	0	0	0	0	0	0	0	2	0	0	1	0	0	0	0	0	1	0	0	0	0	0	Archaea; Thaumarchaeota; NA; NA; NA; NA; uncultured marine thaumarchaeote KM3_31_F03
1677	1	2	1	0	0	0	1	0	0	0	0	0	0	0	0	0	0	0	2	2	0	0	0	1	1	0	0	0	1	0	0	5	Archaea; Thaumarchaeota; NA; NA; NA; NA; uncultured marine thaumarchaeote KM3_32_G12
1678	5	7	5	1	0	5	2	0	2	1	2	6	2	5	3	5	3	2	1	2	6	4	2	9	3	2	5	6	8	11	1	4	Archaea; Thaumarchaeota; NA; NA; NA; NA; uncultured marine thaumarchaeote KM3_34_B07
1679	1	0	2	3	2	2	1	2	5	1	1	1	1	0	0	3	2	0	0	0	1	0	0	1	0	3	1	2	2	0	5	0	Archaea; Thaumarchaeota; NA; NA; NA; NA; uncultured marine thaumarchaeote KM3_36_B08
1680	2	0	0	0	0	2	2	3	1	2	1	10	0	0	0	0	0	1	1	1	2	0	0	0	0	0	0	0	1	2	0	1	Archaea; Thaumarchaeota; NA; NA; NA; NA; uncultured marine thaumarchaeote KM3_36_H05
1681	1	0	3	0	0	3	1	0	2	1	0	2	1	0	0	1	6	2	1	1	4	1	0	2	2	2	1	2	4	0	4	0	Archaea; Thaumarchaeota; NA; NA; NA; NA; uncultured marine thaumarchaeote KM3_38_E02
1682	1	0	0	1	0	2	1	0	0	0	0	0	0	0	0	0	0	0	0	0	1	0	0	0	0	0	0	0	0	0	0	0	Archaea; Thaumarchaeota; NA; NA; NA; NA; uncultured marine thaumarchaeote KM3_38_E04
1683	12	17	22	15	7	35	20	14	11	10	5	23	20	15	19	30	21	24	19	14	18	8	17	10	8	8	9	18	18	14	11	16	Archaea; Thaumarchaeota; NA; NA; NA; NA; uncultured marine thaumarchaeote KM3_41_D11
1684	2	5	2	4	2	8	1	2	3	1	0	1	0	1	0	1	4	3	2	0	2	3	0	1	0	2	2	4	3	1	1	2	Archaea; Thaumarchaeota; NA; NA; NA; NA; uncultured marine thaumarchaeote KM3_41_H02
1685	6	1	0	0	0	0	0	1	0	0	1	0	0	0	0	1	0	2	2	1	0	1	0	5	3	2	6	0	2	0	3	0	Archaea; Thaumarchaeota; NA; NA; NA; NA; uncultured marine thaumarchaeote KM3_42_E08
1686	1	0	4	2	0	1	0	1	0	0	1	1	3	2	2	1	1	0	1	0	2	0	1	1	2	0	0	0	1	5	2	3	Archaea; Thaumarchaeota; NA; NA; NA; NA; uncultured marine thaumarchaeote KM3_44_H07
1687	1	0	0	2	0	1	0	0	0	1	0	0	0	1	0	0	0	0	0	1	0	0	0	1	1	0	1	0	3	0	0	0	Archaea; Thaumarchaeota; NA; NA; NA; NA; uncultured marine thaumarchaeote KM3_45_A02
1688	1	1	2	0	0	6	3	1	3	0	8	3	2	1	0	1	3	1	1	2	3	0	1	0	2	3	2	1	2	1	5	5	Archaea; Thaumarchaeota; NA; NA; NA; NA; uncultured marine thaumarchaeote KM3_45_E05
1689	1	2	0	4	0	5	3	0	0	0	1	3	2	3	1	1	2	1	1	0	6	1	0	0	2	3	0	2	2	4	2	2	Archaea; Thaumarchaeota; NA; NA; NA; NA; uncultured marine thaumarchaeote KM3_45_G08
1690	1	2	6	1	1	14	1	0	1	3	4	3	5	4	0	1	8	0	5	0	5	1	1	1	4	5	4	4	4	3	2	2	Archaea; Thaumarchaeota; NA; NA; NA; NA; uncultured marine thaumarchaeote KM3_46_F12
1691	3	1	1	7	1	8	4	1	4	4	2	4	1	3	4	2	7	3	3	2	3	2	1	6	2	0	3	5	3	3	4	0	Archaea; Thaumarchaeota; NA; NA; NA; NA; uncultured marine thaumarchaeote KM3_46_G10
1692	1	0	0	0	0	6	1	0	1	0	1	1	0	0	0	0	0	3	0	0	0	0	0	0	0	2	0	2	3	0	1	0	Archaea; Thaumarchaeota; NA; NA; NA; NA; uncultured marine thaumarchaeote KM3_46_G12
1693	1	0	0	6	2	1	0	0	1	0	0	0	0	0	1	2	0	0	3	1	2	2	0	0	0	0	0	0	2	0	5	0	Archaea; Thaumarchaeota; NA; NA; NA; NA; uncultured marine thaumarchaeote KM3_46_H07
1694	1	0	0	1	0	0	0	0	0	0	1	0	0	0	0	4	1	1	1	0	0	1	0	0	0	0	0	0	0	0	0	0	Archaea; Thaumarchaeota; NA; NA; NA; NA; uncultured marine thaumarchaeote KM3_47_G11
1695	1	1	4	1	1	5	0	2	1	1	2	0	2	0	0	0	3	1	0	3	5	0	0	1	1	2	7	2	4	2	1	1	Archaea; Thaumarchaeota; NA; NA; NA; NA; uncultured marine thaumarchaeote KM3_49_A08
1696	2	5	0	1	0	0	0	0	0	0	0	0	0	0	0	0	0	0	1	1	0	0	0	0	2	1	0	0	0	0	2	0	Archaea; Thaumarchaeota; NA; NA; NA; NA; uncultured marine thaumarchaeote KM3_51_A05
1697	1	3	2	1	0	1	2	0	3	0	2	0	1	0	3	1	2	2	0	2	0	2	0	5	3	1	0	2	2	0	1	1	Archaea; Thaumarchaeota; NA; NA; NA; NA; uncultured marine thaumarchaeote KM3_51_F10
1698	2	0	0	0	0	1	1	1	0	0	0	0	0	0	0	6	0	2	0	0	2	0	0	2	1	1	1	0	2	0	1	0	Archaea; Thaumarchaeota; NA; NA; NA; NA; uncultured marine thaumarchaeote KM3_52_F05
1699	1	2	1	0	0	1	1	0	1	0	0	0	1	0	1	0	0	1	3	0	0	1	0	2	2	1	0	0	2	2	3	3	Archaea; Thaumarchaeota; NA; NA; NA; NA; uncultured marine thaumarchaeote KM3_52_H07
1700	1	1	0	0	0	5	0	0	0	0	0	1	0	0	1	0	1	0	0	0	0	0	2	1	0	0	0	0	0	0	0	0	Archaea; Thaumarchaeota; NA; NA; NA; NA; uncultured marine thaumarchaeote KM3_53_C08
1701	2	4	3	4	0	3	2	0	1	0	2	5	4	2	2	2	3	0	1	3	3	1	2	1	3	1	7	3	2	3	2	0	Archaea; Thaumarchaeota; NA; NA; NA; NA; uncultured marine thaumarchaeote KM3_53_E03
1702	4	3	0	0	0	7	0	1	0	0	0	0	0	0	1	0	1	2	0	0	0	0	1	0	0	0	0	1	1	0	1	0	Archaea; Thaumarchaeota; NA; NA; NA; NA; uncultured marine thaumarchaeote KM3_53_F06
1703	3	16	16	45	12	44	15	7	8	10	6	40	17	11	11	11	17	12	11	13	15	16	8	8	18	26	15	10	20	6	13	20	Archaea; Thaumarchaeota; NA; NA; NA; NA; uncultured marine thaumarchaeote KM3_54_F04
1704	5	2	1	5	1	6	3	1	0	0	2	7	2	2	4	5	6	3	4	1	3	1	3	3	2	1	1	7	2	7	2	3	Archaea; Thaumarchaeota; NA; NA; NA; NA; uncultured marine thaumarchaeote KM3_54_G03
1705	2	0	1	0	1	3	0	0	0	1	3	0	1	4	1	1	2	2	1	1	1	2	2	0	0	0	2	3	0	1	3	0	Archaea; Thaumarchaeota; NA; NA; NA; NA; uncultured marine thaumarchaeote KM3_54_G11
1706	1	2	3	1	0	3	1	2	0	0	1	0	0	1	1	1	0	0	2	0	0	0	0	0	4	0	1	0	0	3	2	0	Archaea; Thaumarchaeota; NA; NA; NA; NA; uncultured marine thaumarchaeote KM3_55_A11
1707	12	5	43	41	8	56	4	9	8	4	4	9	12	2	9	21	12	15	19	4	8	11	6	5	20	18	9	17	26	10	32	8	Archaea; Thaumarchaeota; NA; NA; NA; NA; uncultured marine thaumarchaeote KM3_55_F05
1708	2	4	0	1	3	7	0	0	3	0	2	4	2	2	0	5	2	6	5	2	2	0	0	3	1	3	0	3	2	2	6	4	Archaea; Thaumarchaeota; NA; NA; NA; NA; uncultured marine thaumarchaeote KM3_56_F06
1709	3	0	3	1	1	2	1	0	0	1	0	0	1	2	0	0	2	1	1	4	0	0	0	1	0	1	3	2	3	4	0	1	Archaea; Thaumarchaeota; NA; NA; NA; NA; uncultured marine thaumarchaeote KM3_59_E10
1710	1	3	1	1	0	2	3	0	1	0	1	2	1	3	0	0	0	0	2	1	2	0	0	0	0	2	0	0	0	0	4	2	Archaea; Thaumarchaeota; NA; NA; NA; NA; uncultured marine thaumarchaeote KM3_60_F11
1711	9	8	13	25	11	43	7	9	2	7	1	22	6	6	4	4	9	4	5	11	19	8	2	3	13	15	16	10	11	8	18	16	Archaea; Thaumarchaeota; NA; NA; NA; NA; uncultured marine thaumarchaeote KM3_61_F08
1712	1	1	1	0	3	7	1	0	3	0	0	0	2	0	3	4	0	0	0	1	1	0	1	1	1	0	1	3	1	1	2	2	Archaea; Thaumarchaeota; NA; NA; NA; NA; uncultured marine thaumarchaeote KM3_61_H06
1713	1	1	0	5	1	5	3	0	0	2	2	3	1	1	2	1	4	1	1	0	1	2	1	2	1	0	2	0	3	2	4	0	Archaea; Thaumarchaeota; NA; NA; NA; NA; uncultured marine thaumarchaeote KM3_62_E02
1714	1	0	0	4	0	4	2	0	0	0	0	0	0	0	0	2	0	0	0	0	0	1	0	0	2	2	0	2	4	0	1	1	Archaea; Thaumarchaeota; NA; NA; NA; NA; uncultured marine thaumarchaeote KM3_62_H02
1715	3	0	1	4	0	4	1	3	1	0	0	0	0	0	0	1	1	6	1	0	1	1	0	0	4	1	0	5	1	0	0	0	Archaea; Thaumarchaeota; NA; NA; NA; NA; uncultured marine thaumarchaeote KM3_65_A05
1716	2	3	3	2	0	11	1	0	1	0	0	3	0	3	0	1	5	3	2	0	1	0	0	0	1	1	0	1	2	0	2	1	Archaea; Thaumarchaeota; NA; NA; NA; NA; uncultured marine thaumarchaeote KM3_65_A09
1717	2	0	2	0	1	1	0	1	1	0	0	3	1	0	0	0	1	0	1	2	0	2	0	0	2	0	0	0	1	2	2	4	Archaea; Thaumarchaeota; NA; NA; NA; NA; uncultured marine thaumarchaeote KM3_65_H02
1718	1	2	2	0	0	5	0	0	1	0	1	1	0	0	1	1	1	0	1	0	1	1	0	2	0	0	0	1	0	0	0	0	Archaea; Thaumarchaeota; NA; NA; NA; NA; uncultured marine thaumarchaeote KM3_66_E12
1719	2	3	0	2	3	2	0	0	1	0	1	1	0	2	0	0	0	2	1	2	2	0	2	2	0	0	2	3	2	0	0	0	Archaea; Thaumarchaeota; NA; NA; NA; NA; uncultured marine thaumarchaeote KM3_67_A04
1720	1	0	2	2	1	10	0	1	0	0	1	2	0	2	0	0	1	1	2	0	2	0	0	2	1	2	2	1	1	0	0	2	Archaea; Thaumarchaeota; NA; NA; NA; NA; uncultured marine thaumarchaeote KM3_67_B07
1721	1	1	0	4	3	12	2	0	1	1	0	6	0	2	0	0	4	3	1	0	0	0	0	0	0	1	0	6	5	6	1	1	Archaea; Thaumarchaeota; NA; NA; NA; NA; uncultured marine thaumarchaeote KM3_67_B11
1722	4	2	3	3	3	9	1	1	1	7	1	2	3	2	2	5	0	0	1	0	1	1	0	0	3	1	0	3	1	2	0	0	Archaea; Thaumarchaeota; NA; NA; NA; NA; uncultured marine thaumarchaeote KM3_67_E04
1723	1	0	0	0	0	0	0	0	0	0	0	0	0	0	0	0	0	0	0	0	0	0	0	0	2	0	0	0	1	0	0	0	Archaea; Thaumarchaeota; NA; NA; NA; NA; uncultured marine thaumarchaeote KM3_68_A05
1724	31	12	7	9	13	28	13	10	3	8	3	11	13	10	5	3	6	18	14	7	16	13	10	6	15	3	15	11	11	15	12	12	Archaea; Thaumarchaeota; NA; NA; NA; NA; uncultured marine thaumarchaeote KM3_68_B04
1725	26	31	40	57	19	89	24	7	14	21	18	35	25	16	19	22	37	22	26	18	29	18	11	19	21	20	28	26	24	26	26	24	Archaea; Thaumarchaeota; NA; NA; NA; NA; uncultured marine thaumarchaeote KM3_70_D04
1726	1	0	0	1	2	5	0	0	1	2	1	0	4	2	0	3	0	1	2	1	1	1	2	1	1	1	1	3	2	0	0	3	Archaea; Thaumarchaeota; NA; NA; NA; NA; uncultured marine thaumarchaeote KM3_70_D05
1727	8	8	12	17	6	25	8	3	3	5	2	8	7	10	13	10	4	4	5	6	6	8	11	10	3	10	10	5	3	9	11	5	Archaea; Thaumarchaeota; NA; NA; NA; NA; uncultured marine thaumarchaeote KM3_70_D07
1728	1	0	2	3	4	4	2	0	6	0	0	0	0	2	0	3	3	3	0	2	1	0	0	0	0	0	0	1	1	0	1	2	Archaea; Thaumarchaeota; NA; NA; NA; NA; uncultured marine thaumarchaeote KM3_71_C08
1729	3	0	1	1	3	2	1	0	2	0	1	0	1	1	0	0	3	0	1	0	0	1	0	1	0	1	0	0	1	0	0	2	Archaea; Thaumarchaeota; NA; NA; NA; NA; uncultured marine thaumarchaeote KM3_71_H11
1730	1	11	60	79	19	63	13	0	11	8	4	11	3	6	7	13	14	13	11	10	5	11	5	6	9	21	8	12	25	15	34	16	Archaea; Thaumarchaeota; NA; NA; NA; NA; uncultured marine thaumarchaeote KM3_72_A09
1731	2	1	1	2	0	1	2	1	1	0	0	0	0	0	1	0	1	0	0	0	0	1	2	0	1	0	1	1	2	1	0	0	Archaea; Thaumarchaeota; NA; NA; NA; NA; uncultured marine thaumarchaeote KM3_72_F07
1732	5	5	33	36	10	41	10	5	4	0	5	5	1	4	0	15	11	8	14	5	18	4	3	4	12	17	10	10	23	6	15	6	Archaea; Thaumarchaeota; NA; NA; NA; NA; uncultured marine thaumarchaeote KM3_73_F02
1733	1	1	2	0	0	1	1	0	0	2	1	0	0	0	0	0	2	2	1	1	1	0	0	0	1	0	0	0	0	0	2	0	Archaea; Thaumarchaeota; NA; NA; NA; NA; uncultured marine thaumarchaeote KM3_74_C01
1734	2	8	47	109	25	76	10	2	7	4	2	9	11	8	3	35	14	11	13	6	13	21	5	5	17	33	20	21	26	14	42	7	Archaea; Thaumarchaeota; NA; NA; NA; NA; uncultured marine thaumarchaeote KM3_74_C10
1735	1	1	3	1	1	4	1	0	1	0	2	5	2	3	2	1	2	0	2	1	0	0	0	1	1	1	1	1	2	3	3	2	Archaea; Thaumarchaeota; NA; NA; NA; NA; uncultured marine thaumarchaeote KM3_74_F07
1736	1	0	0	0	0	0	0	0	2	0	0	0	0	0	0	1	0	0	0	0	1	0	0	0	0	0	0	1	0	3	0	0	Archaea; Thaumarchaeota; NA; NA; NA; NA; uncultured marine thaumarchaeote KM3_75_C09
1737	1	0	1	4	0	2	2	3	1	0	1	1	1	2	4	1	1	2	0	0	1	2	1	0	0	0	4	1	0	0	3	1	Archaea; Thaumarchaeota; NA; NA; NA; NA; uncultured marine thaumarchaeote KM3_76_G12
1738	24	25	20	19	26	73	29	15	11	8	15	37	36	29	22	15	26	18	24	34	28	19	21	30	37	17	20	35	22	36	28	32	Archaea; Thaumarchaeota; NA; NA; NA; NA; uncultured marine thaumarchaeote KM3_78_A04
1739	2	1	0	4	0	4	3	0	4	1	1	2	6	0	0	1	0	0	1	2	0	1	0	1	1	0	1	0	1	2	1	3	Archaea; Thaumarchaeota; NA; NA; NA; NA; uncultured marine thaumarchaeote KM3_78_D07
1740	2	1	3	4	3	3	5	0	4	2	0	0	2	0	0	0	6	3	0	3	2	5	0	0	0	4	1	2	3	1	2	3	Archaea; Thaumarchaeota; NA; NA; NA; NA; uncultured marine thaumarchaeote KM3_78_E10
1741	1	8	0	1	1	8	2	0	1	0	1	0	0	0	0	0	1	0	0	2	0	0	1	1	0	1	0	4	1	2	1	1	Archaea; Thaumarchaeota; NA; NA; NA; NA; uncultured marine thaumarchaeote KM3_79_B12
1742	2	2	1	2	2	3	1	0	0	3	2	1	2	2	1	0	1	3	2	4	1	2	5	3	0	1	1	2	4	2	5	3	Archaea; Thaumarchaeota; NA; NA; NA; NA; uncultured marine thaumarchaeote KM3_79_H02
1743	1	0	3	4	1	8	0	1	0	2	0	1	0	3	0	0	3	4	3	1	1	1	2	4	1	2	4	6	3	4	0	0	Archaea; Thaumarchaeota; NA; NA; NA; NA; uncultured marine thaumarchaeote KM3_79_H05
1744	2	3	0	9	3	6	3	0	3	2	1	4	1	3	5	2	3	3	2	0	2	0	4	4	5	2	3	4	1	0	7	1	Archaea; Thaumarchaeota; NA; NA; NA; NA; uncultured marine thaumarchaeote KM3_82_A11
1745	2	0	0	0	0	2	2	2	5	1	0	0	0	0	0	0	1	1	0	0	0	0	0	0	0	0	0	0	0	1	0	0	Archaea; Thaumarchaeota; NA; NA; NA; NA; uncultured marine thaumarchaeote KM3_82_B03
1746	3	1	3	5	1	6	1	4	2	2	1	1	3	1	3	3	1	0	1	1	6	3	1	2	2	2	1	1	7	0	1	3	Archaea; Thaumarchaeota; NA; NA; NA; NA; uncultured marine thaumarchaeote KM3_82_C03
1747	1	3	0	0	0	2	2	0	0	0	3	0	0	0	0	2	6	0	1	0	1	0	0	1	0	2	2	1	1	0	0	0	Archaea; Thaumarchaeota; NA; NA; NA; NA; uncultured marine thaumarchaeote KM3_82_D05
1748	1	0	0	0	0	0	0	0	0	0	0	2	2	1	2	0	1	0	1	0	0	0	0	1	0	0	1	0	0	0	1	0	Archaea; Thaumarchaeota; NA; NA; NA; NA; uncultured marine thaumarchaeote KM3_83_D12
1749	6	0	1	0	1	3	1	2	3	0	0	3	2	1	0	0	4	2	1	1	0	0	3	2	0	4	0	3	0	0	0	1	Archaea; Thaumarchaeota; NA; NA; NA; NA; uncultured marine thaumarchaeote KM3_84_A09
1750	1	0	0	0	1	2	0	0	0	0	0	5	0	0	0	1	1	3	1	0	1	0	0	1	1	1	1	2	1	0	0	2	Archaea; Thaumarchaeota; NA; NA; NA; NA; uncultured marine thaumarchaeote KM3_84_E02
1751	1	0	1	4	0	1	0	0	0	0	0	1	1	0	0	0	0	0	0	0	0	0	0	0	0	0	2	0	0	0	0	0	Archaea; Thaumarchaeota; NA; NA; NA; NA; uncultured marine thaumarchaeote KM3_84_F03
1752	1	0	0	0	0	0	0	1	0	0	0	0	0	0	0	1	0	1	0	0	2	0	1	0	0	0	0	0	0	1	0	1	Archaea; Thaumarchaeota; NA; NA; NA; NA; uncultured marine thaumarchaeote KM3_85_A07
1753	2	1	5	3	8	17	6	2	1	3	3	6	2	4	2	6	2	4	5	1	1	6	4	5	4	7	3	3	6	2	1	3	Archaea; Thaumarchaeota; NA; NA; NA; NA; uncultured marine thaumarchaeote KM3_85_E11
1754	1	2	0	1	0	2	0	0	2	3	1	0	0	0	0	2	2	6	2	0	1	0	2	0	0	0	0	2	2	0	1	2	Archaea; Thaumarchaeota; NA; NA; NA; NA; uncultured marine thaumarchaeote KM3_86_E11
1755	1	1	28	34	8	28	8	0	0	3	5	5	3	4	3	13	10	7	3	0	4	8	4	4	4	10	2	4	11	4	28	6	Archaea; Thaumarchaeota; NA; NA; NA; NA; uncultured marine thaumarchaeote KM3_86_F11
1756	1	2	7	7	3	7	5	0	0	0	0	0	5	0	0	2	3	5	0	1	0	5	1	1	3	0	1	3	3	0	4	0	Archaea; Thaumarchaeota; NA; NA; NA; NA; uncultured marine thaumarchaeote KM3_87_A02
1757	1	0	2	1	1	4	0	0	0	0	0	6	4	3	0	0	0	1	0	0	1	0	0	2	2	1	0	0	0	1	1	4	Archaea; Thaumarchaeota; NA; NA; NA; NA; uncultured marine thaumarchaeote KM3_87_C09
1758	2	3	1	0	0	0	1	0	0	0	0	0	1	1	0	1	2	0	0	0	2	2	0	4	1	0	2	2	1	2	1	0	Archaea; Thaumarchaeota; NA; NA; NA; NA; uncultured marine thaumarchaeote KM3_88_C09
1759	2	7	9	9	2	19	3	0	3	1	2	1	1	2	4	0	7	2	7	0	1	6	7	12	2	4	10	7	0	3	2	3	Archaea; Thaumarchaeota; NA; NA; NA; NA; uncultured marine thaumarchaeote KM3_88_E12
1760	1	4	0	2	1	3	1	2	2	0	3	0	1	1	0	0	0	2	2	2	5	1	1	3	1	1	1	11	2	0	7	5	Archaea; Thaumarchaeota; NA; NA; NA; NA; uncultured marine thaumarchaeote KM3_89_C12
1761	1	0	0	0	1	4	1	1	1	0	1	3	0	1	0	1	2	1	0	1	0	0	0	0	0	1	0	0	0	1	0	0	Archaea; Thaumarchaeota; NA; NA; NA; NA; uncultured marine thaumarchaeote KM3_90_E04
1762	9	8	49	82	15	69	7	5	11	6	3	3	7	3	7	14	21	11	5	7	20	15	6	7	20	25	7	22	24	8	36	3	Archaea; Thaumarchaeota; NA; NA; NA; NA; uncultured marine thaumarchaeote KM3_90_G11
1763	1	4	2	7	2	10	2	0	0	0	3	1	5	0	0	6	2	1	5	3	1	3	1	8	4	2	1	3	0	1	4	2	Archaea; Thaumarchaeota; NA; NA; NA; NA; uncultured marine thaumarchaeote KM3_90_H07
1764	2	0	0	0	0	0	0	0	1	0	0	0	0	1	0	0	0	2	0	3	4	0	1	0	0	0	0	0	1	1	0	1	Archaea; Thaumarchaeota; NA; NA; NA; NA; uncultured marine thaumarchaeote KM3_94_B01
1765	4	0	1	0	0	8	2	2	0	0	0	1	1	1	1	1	0	0	3	1	6	0	1	0	0	1	0	1	0	2	0	1	Archaea; Thaumarchaeota; NA; NA; NA; NA; uncultured marine thaumarchaeote KM3_95_D02
1766	1	0	2	0	1	0	0	0	1	0	0	1	1	2	0	1	0	1	1	1	1	1	0	0	0	0	0	0	0	0	0	0	Archaea; Thaumarchaeota; NA; NA; NA; NA; uncultured marine thaumarchaeote KM3_98_B07
1767	3	2	2	0	0	6	1	0	2	1	2	2	1	1	0	2	1	3	1	1	2	1	1	0	1	1	0	0	3	1	1	0	Archaea; Thaumarchaeota; NA; NA; NA; NA; uncultured marine thaumarchaeote KM3_99_A02
1768	1	0	0	3	1	1	0	0	1	0	0	0	0	0	2	0	0	0	0	0	0	0	0	1	1	0	0	3	1	1	2	0	Archaea; Thaumarchaeota; NA; NA; NA; NA; uncultured marine thaumarchaeote SAT1000_04_F07
1769	6	6	1	1	5	4	2	3	0	2	0	2	2	3	0	3	0	2	5	0	4	1	2	1	4	0	0	0	0	2	0	0	Archaea; Thaumarchaeota; NA; NA; NA; NA; uncultured marine thaumarchaeote SAT1000_05_A05
1770	1	2	4	3	3	7	0	0	1	0	0	1	1	1	1	4	1	2	0	0	1	0	0	0	0	3	2	2	2	1	4	0	Archaea; Thaumarchaeota; NA; NA; NA; NA; uncultured marine thaumarchaeote SAT1000_06_F08
1771	2	0	0	0	0	1	0	0	0	1	0	1	0	1	2	0	1	1	0	0	0	0	1	1	1	1	1	0	2	1	1	0	Archaea; Thaumarchaeota; NA; NA; NA; NA; uncultured marine thaumarchaeote SAT1000_07_E02
1772	2	0	1	1	0	1	2	0	1	1	1	2	1	0	0	2	3	0	0	3	0	0	2	1	0	0	0	0	1	2	4	2	Archaea; Thaumarchaeota; NA; NA; NA; NA; uncultured marine thaumarchaeote SAT1000_07_E05
1773	1	0	1	0	3	4	3	0	4	2	0	2	2	2	1	2	1	1	1	4	3	4	2	0	0	0	2	1	0	0	0	2	Archaea; Thaumarchaeota; NA; NA; NA; NA; uncultured marine thaumarchaeote SAT1000_09_A04
1774	3	4	0	4	0	3	4	0	0	0	1	1	1	1	0	0	0	2	1	2	1	0	0	1	0	0	0	0	1	0	0	1	Archaea; Thaumarchaeota; NA; NA; NA; NA; uncultured marine thaumarchaeote SAT1000_09_B07
1775	2	0	0	2	1	4	1	2	1	0	2	0	0	2	0	0	2	0	2	3	3	1	1	2	4	0	0	1	0	0	2	2	Archaea; Thaumarchaeota; NA; NA; NA; NA; uncultured marine thaumarchaeote SAT1000_09_H09
1776	1	5	3	6	4	4	0	2	2	1	0	3	0	3	0	2	0	2	1	1	2	1	1	0	2	3	1	3	0	2	0	2	Archaea; Thaumarchaeota; NA; NA; NA; NA; uncultured marine thaumarchaeote SAT1000_10_G06
1777	1	0	0	0	0	0	0	0	1	1	0	0	0	0	0	0	0	0	0	1	0	0	0	0	0	0	0	1	1	0	0	0	Archaea; Thaumarchaeota; NA; NA; NA; NA; uncultured marine thaumarchaeote SAT1000_12_D12
1778	1	1	0	1	0	2	0	0	0	0	0	0	0	0	0	0	1	1	2	0	1	0	0	1	0	0	0	1	1	0	1	2	Archaea; Thaumarchaeota; NA; NA; NA; NA; uncultured marine thaumarchaeote SAT1000_15_B11
1779	1	0	0	1	1	1	1	0	0	1	0	0	1	0	0	0	0	0	0	0	2	1	2	1	2	1	0	0	0	0	0	0	Archaea; Thaumarchaeota; NA; NA; NA; NA; uncultured marine thaumarchaeote SAT1000_15_E07
1780	1	1	1	12	2	4	0	0	0	0	2	1	0	2	0	2	0	2	1	0	1	3	0	0	1	0	2	1	0	3	1	1	Archaea; Thaumarchaeota; NA; NA; NA; NA; uncultured marine thaumarchaeote SAT1000_15_H02
1781	3	1	0	0	0	1	2	0	1	0	0	1	0	0	0	0	1	0	1	0	0	0	0	0	0	0	0	0	1	0	0	0	Archaea; Thaumarchaeota; NA; NA; NA; NA; uncultured marine thaumarchaeote SAT1000_18_D03
1782	3	5	0	2	1	9	1	0	0	1	0	29	0	2	1	1	6	0	3	2	4	1	0	3	1	1	0	1	4	1	2	0	Archaea; Thaumarchaeota; NA; NA; NA; NA; uncultured marine thaumarchaeote SAT1000_26_E12
1783	2	3	4	3	0	4	2	0	0	1	2	1	2	0	1	0	2	0	1	1	2	0	1	1	3	0	4	5	4	1	6	1	Archaea; Thaumarchaeota; NA; NA; NA; NA; uncultured marine thaumarchaeote SAT1000_27_H05
1784	1	2	6	4	0	5	2	0	2	0	0	0	1	1	0	1	2	2	1	2	1	0	0	0	3	0	0	6	0	2	1	1	Archaea; Thaumarchaeota; NA; NA; NA; NA; uncultured marine thaumarchaeote SAT1000_29_H07
1785	1	1	4	0	0	3	0	0	1	1	2	1	1	1	0	8	2	1	4	1	0	3	0	0	0	2	1	0	1	2	0	0	Archaea; Thaumarchaeota; NA; NA; NA; NA; uncultured marine thaumarchaeote SAT1000_31_A02
1786	1	1	0	4	0	3	1	1	0	0	0	0	0	0	0	0	0	0	0	0	0	0	2	0	0	0	1	0	0	1	1	0	Archaea; Thaumarchaeota; NA; NA; NA; NA; uncultured marine thaumarchaeote SAT1000_41_C02
1787	1	1	1	0	1	4	1	1	0	1	0	2	1	0	0	0	0	1	1	0	1	1	0	0	1	0	0	2	2	0	0	1	Archaea; Thaumarchaeota; NA; NA; NA; NA; uncultured marine thaumarchaeote SAT1000_44_H06
1788	2	0	0	0	0	0	0	0	1	0	0	0	0	0	0	1	0	0	0	0	1	0	0	0	0	1	0	0	1	0	2	0	Archaea; Thaumarchaeota; NA; NA; NA; NA; uncultured marine thaumarchaeote SAT1000_48_C08
1789	1	0	0	1	0	1	0	0	1	1	0	0	0	0	0	0	0	2	0	0	0	0	0	0	0	0	0	0	0	0	0	1	Archaea; Thaumarchaeota; NA; NA; NA; NA; uncultured marine thaumarchaeote SAT1000_48_G08
1790	3	2	2	1	0	6	0	2	0	0	1	2	0	1	0	2	2	4	0	1	6	0	4	0	3	1	5	1	1	2	0	0	Archaea; Thaumarchaeota; NA; NA; NA; NA; uncultured marine thaumarchaeote SAT1000_52_D06
1791	1	0	0	0	0	3	0	0	0	1	0	0	0	0	1	0	0	0	0	0	0	1	0	0	0	1	0	0	0	0	0	0	Archaea; Thaumarchaeota; NA; NA; NA; NA; uncultured marine thaumarchaeote SAT1000_53_A12
1792	10	14	19	30	11	43	18	10	11	4	13	15	15	15	12	17	23	20	14	16	24	9	10	7	15	20	13	24	25	25	28	12	Archaea; Thaumarchaeota; NA; NA; NA; NA; uncultured thaumarchaeote
1793	27	48	70	132	41	155	43	24	58	26	43	72	30	30	30	49	96	49	40	32	50	71	35	29	61	61	61	63	85	44	80	52	Archaea; Thaumarchaeota; NA; Nitrosopumilales; NA; NA; NA
1794	466	917	1037	1316	335	2025	554	311	206	187	149	458	263	159	196	186	522	522	408	171	183	340	530	520	286	368	805	1031	516	465	437	231	Archaea; Thaumarchaeota; NA; Nitrosopumilales; NA; NA; Nitrosopumilales archaeon
1795	8	12	20	40	10	26	7	9	15	8	16	6	3	3	10	6	18	5	10	5	4	15	7	7	11	9	15	33	15	14	21	5	Archaea; Thaumarchaeota; NA; Nitrosopumilales; NA; NA; Nitrosopumilales archaeon CG15_BIG_FIL_POST_REV_8_21_14_020_37_12
1796	2	0	2	2	3	6	1	3	3	0	2	3	1	0	0	3	1	0	2	1	9	0	1	2	0	0	3	2	5	2	4	0	Archaea; Thaumarchaeota; NA; Nitrosopumilales; NA; NA; Nitrosopumilales archaeon CG_4_10_14_0_8_um_filter_34_8
1797	3	12	13	32	10	31	12	1	10	4	7	11	4	10	13	10	21	10	16	3	3	6	7	5	14	14	18	10	12	9	16	9	Archaea; Thaumarchaeota; NA; Nitrosopumilales; NA; NA; Nitrosopumilales archaeon CG_4_9_14_0_2_um_filter_34_16
1798	5	2	0	6	2	2	2	2	2	0	1	4	5	3	0	0	2	1	1	1	4	0	1	0	5	0	1	1	1	2	1	1	Archaea; Thaumarchaeota; NA; Nitrosopumilales; NA; NA; uncultured crenarchaeote 4B7
1799	4	14	28	52	14	44	8	2	3	3	2	8	1	1	8	15	19	2	6	8	19	14	3	2	5	12	7	9	23	4	23	6	Archaea; Thaumarchaeota; NA; Nitrosopumilales; NA; NA; uncultured marine crenarchaeote AD1000-23-H12
1800	1	6	38	42	4	32	6	1	4	8	2	1	6	3	2	11	10	7	2	4	5	4	7	3	5	18	12	8	16	3	16	5	Archaea; Thaumarchaeota; NA; Nitrosopumilales; NA; NA; uncultured marine crenarchaeote AD1000-325-A12
1801	2	0	0	3	0	8	1	1	1	1	2	5	0	0	0	0	5	8	5	5	9	4	6	1	9	0	3	2	4	4	3	4	Archaea; Thaumarchaeota; NA; Nitrosopumilales; NA; NA; uncultured marine crenarchaeote HF4000_ANIW137N18
1802	2	1	3	0	0	3	1	1	0	2	4	0	2	1	0	0	4	2	4	0	0	0	0	0	0	2	0	1	1	3	0	0	Archaea; Thaumarchaeota; NA; Nitrosopumilales; NA; NA; uncultured marine crenarchaeote HF4000_ANIW141J13
1803	1	0	0	0	1	1	0	1	1	0	0	4	0	0	1	2	1	1	1	2	8	2	0	1	0	1	1	2	1	2	2	2	Archaea; Thaumarchaeota; NA; Nitrosopumilales; NA; NA; uncultured marine crenarchaeote HF4000_ANIW141M12
1804	1	0	1	0	0	1	1	0	0	0	0	1	1	1	1	1	2	1	4	3	0	0	1	0	0	0	3	0	0	3	0	2	Archaea; Thaumarchaeota; NA; Nitrosopumilales; NA; NA; uncultured marine crenarchaeote HF4000_ANIW93I24
1805	1	1	1	0	0	2	1	0	3	0	2	0	0	1	0	0	0	0	0	0	2	0	0	0	1	1	0	0	1	0	1	0	Archaea; Thaumarchaeota; NA; Nitrosopumilales; NA; NA; uncultured marine crenarchaeote HF4000_ANIW97M7
1806	2	0	0	2	0	2	2	0	0	0	0	1	0	1	0	0	1	1	2	0	0	1	0	0	0	0	0	3	1	0	2	1	Archaea; Thaumarchaeota; NA; Nitrosopumilales; NA; NA; uncultured marine crenarchaeote HF4000_APKG10I20
1807	2	2	2	4	0	8	3	2	4	2	8	2	4	4	1	3	2	1	5	0	4	2	1	1	0	1	0	0	4	3	2	2	Archaea; Thaumarchaeota; NA; Nitrosopumilales; NA; NA; uncultured marine crenarchaeote HF4000_APKG2O16
1808	2	1	0	1	0	1	2	0	0	0	1	0	1	1	4	0	0	1	0	0	2	0	0	1	0	0	0	1	1	0	0	6	Archaea; Thaumarchaeota; NA; Nitrosopumilales; NA; NA; uncultured marine crenarchaeote HF4000_APKG3D24
1809	2	1	0	1	1	0	0	2	0	1	0	0	0	0	0	4	0	0	0	0	0	0	1	1	0	0	0	0	0	0	0	1	Archaea; Thaumarchaeota; NA; Nitrosopumilales; NA; NA; uncultured marine crenarchaeote HF4000_APKG3J11
1810	1	2	1	0	2	2	0	0	0	2	1	1	0	1	0	0	0	0	0	2	0	2	0	0	0	0	1	0	0	1	0	0	Archaea; Thaumarchaeota; NA; Nitrosopumilales; NA; NA; uncultured marine crenarchaeote HF4000_APKG3K8
1811	1	0	2	5	0	5	0	1	2	1	1	2	1	0	0	0	0	0	0	0	1	0	0	0	0	0	0	0	4	0	0	0	Archaea; Thaumarchaeota; NA; Nitrosopumilales; NA; NA; uncultured marine crenarchaeote HF4000_APKG5B22
1812	2	1	6	13	0	9	1	1	0	2	1	3	1	0	0	1	1	0	1	1	1	0	1	0	3	2	4	1	2	1	2	1	Archaea; Thaumarchaeota; NA; Nitrosopumilales; NA; NA; uncultured marine crenarchaeote HF4000_APKG5C13
1813	2	0	3	2	1	1	0	2	0	0	0	4	1	1	0	1	2	2	0	0	2	0	0	4	2	1	1	5	2	1	0	4	Archaea; Thaumarchaeota; NA; Nitrosopumilales; NA; NA; uncultured marine crenarchaeote HF4000_APKG6C9
1814	1	0	0	0	0	0	0	0	1	0	0	0	2	2	0	0	2	0	0	3	0	0	0	4	0	0	1	0	1	2	0	1	Archaea; Thaumarchaeota; NA; Nitrosopumilales; NA; NA; uncultured marine crenarchaeote HF4000_APKG6D3
1815	1	0	2	0	0	2	0	0	0	0	0	0	2	0	0	0	0	0	1	0	0	0	0	1	0	0	3	0	0	0	1	0	Archaea; Thaumarchaeota; NA; Nitrosopumilales; NA; NA; uncultured marine crenarchaeote HF4000_APKG6J21
1816	1	6	7	3	0	7	9	7	0	1	1	6	8	3	1	3	4	4	5	5	4	5	4	7	4	4	3	8	2	2	5	12	Archaea; Thaumarchaeota; NA; Nitrosopumilales; NA; NA; uncultured marine crenarchaeote HF4000_APKG7F19
1817	1	0	1	0	0	2	0	0	0	0	1	1	1	0	0	0	0	0	0	2	1	0	0	0	0	1	0	3	2	0	1	4	Archaea; Thaumarchaeota; NA; Nitrosopumilales; NA; NA; uncultured marine crenarchaeote HF4000_APKG8D6
1818	2	5	3	4	2	10	4	1	2	4	1	17	10	6	1	2	7	9	7	3	15	2	2	5	11	12	1	1	3	7	12	10	Archaea; Thaumarchaeota; NA; Nitrosopumilales; NA; NA; uncultured marine crenarchaeote HF4000_APKG8G15
1819	1	0	7	2	3	1	1	1	0	0	1	1	2	1	1	5	2	0	1	0	0	1	0	0	3	0	1	2	1	0	1	0	Archaea; Thaumarchaeota; NA; Nitrosopumilales; NA; NA; uncultured marine crenarchaeote HF4000_APKG8O8
1820	1	2	4	20	6	14	9	0	2	6	2	3	4	3	3	17	4	3	9	4	1	6	5	3	7	13	6	11	13	5	20	8	Archaea; Thaumarchaeota; NA; Nitrosopumilales; NA; NA; uncultured marine crenarchaeote KM3-153-F8
1821	1	0	0	0	0	1	1	0	0	0	1	0	0	0	0	0	0	0	0	1	0	0	0	0	1	0	0	1	0	0	1	0	Archaea; Thaumarchaeota; NA; Nitrosopumilales; NA; NA; uncultured marine crenarchaeote SAT1000-23-F7
1822	49	51	79	104	39	180	62	37	75	27	33	53	56	51	56	46	83	59	79	35	70	51	42	46	37	61	61	85	62	77	66	65	Archaea; Thaumarchaeota; NA; Nitrosopumilales; Nitrosopumilaceae; Candidatus Nitrosomarinus; Candidatus Nitrosomarinus catalina
1823	3	3	8	8	0	12	5	4	5	5	4	0	1	8	1	4	8	5	2	0	8	3	3	2	3	1	7	6	1	2	6	2	Archaea; Thaumarchaeota; NA; Nitrosopumilales; Nitrosopumilaceae; Candidatus Nitrosomarinus; Candidatus Nitrosomarinus sp.
1824	8	19	36	29	11	37	10	2	32	4	9	4	6	8	4	17	36	11	13	12	6	17	5	7	19	13	23	18	19	6	23	11	Archaea; Thaumarchaeota; NA; Nitrosopumilales; Nitrosopumilaceae; NA; NA
1825	31	74	130	164	57	235	56	34	48	46	34	78	60	50	58	96	84	68	56	49	115	109	59	69	77	89	54	72	70	78	68	72	Archaea; Thaumarchaeota; NA; Nitrosopumilales; Nitrosopumilaceae; NA; Nitrosopumilaceae archaeon
1826	28	42	55	96	26	109	22	12	57	25	33	29	24	30	28	40	46	28	35	22	33	30	20	23	40	38	38	68	42	20	37	27	Archaea; Thaumarchaeota; NA; Nitrosopumilales; Nitrosopumilaceae; Nitrosarchaeum; Candidatus Nitrosarchaeum limnium
1827	4	0	8	10	2	14	2	1	3	2	1	1	3	0	4	2	7	1	1	0	1	8	2	3	3	7	3	0	12	3	5	2	Archaea; Thaumarchaeota; NA; Nitrosopumilales; Nitrosopumilaceae; Nitrosarchaeum; NA
1828	10	12	20	38	13	66	14	11	16	9	11	19	11	8	11	20	19	12	14	11	8	15	10	7	13	9	20	22	26	15	28	14	Archaea; Thaumarchaeota; NA; Nitrosopumilales; Nitrosopumilaceae; Nitrosarchaeum; Nitrosarchaeum koreense
1829	42	43	68	121	36	168	41	27	76	29	58	66	40	31	33	45	95	58	41	29	49	63	22	38	43	52	72	72	75	54	80	45	Archaea; Thaumarchaeota; NA; Nitrosopumilales; Nitrosopumilaceae; Nitrosarchaeum; Nitrosarchaeum sp.
1830	69	79	92	127	67	217	95	34	116	48	77	78	76	70	60	64	123	60	72	74	87	86	43	52	83	74	76	101	89	85	90	80	Archaea; Thaumarchaeota; NA; Nitrosopumilales; Nitrosopumilaceae; Nitrosopumilus; Candidatus Nitrosopumilus adriaticus
1831	51	44	64	65	55	152	50	28	76	36	51	65	44	47	61	43	94	72	55	50	67	56	52	32	57	50	54	56	84	74	73	56	Archaea; Thaumarchaeota; NA; Nitrosopumilales; Nitrosopumilaceae; Nitrosopumilus; Candidatus Nitrosopumilus koreensis
1832	44	70	74	103	48	190	48	41	94	46	76	73	63	74	66	70	100	75	85	65	76	44	59	63	55	76	84	87	76	85	106	93	Archaea; Thaumarchaeota; NA; Nitrosopumilales; Nitrosopumilaceae; Nitrosopumilus; Candidatus Nitrosopumilus piranensis
1833	8	26	32	37	13	55	27	8	35	9	14	18	12	10	5	24	37	24	16	9	15	17	2	11	17	12	23	23	23	26	12	14	Archaea; Thaumarchaeota; NA; Nitrosopumilales; Nitrosopumilaceae; Nitrosopumilus; Candidatus Nitrosopumilus salaria
1834	57	56	93	118	61	205	71	48	74	35	64	80	59	81	74	58	89	59	62	47	83	53	48	60	56	40	86	95	79	77	89	65	Archaea; Thaumarchaeota; NA; Nitrosopumilales; Nitrosopumilaceae; Nitrosopumilus; Candidatus Nitrosopumilus sediminis
1835	16	25	21	34	6	72	13	4	19	12	8	16	10	5	9	11	26	10	14	6	12	9	13	10	7	15	17	26	18	24	20	10	Archaea; Thaumarchaeota; NA; Nitrosopumilales; Nitrosopumilaceae; Nitrosopumilus; Candidatus Nitrosopumilus sp. NM25
1836	63	94	155	223	82	265	94	34	122	45	85	96	100	70	51	100	167	78	100	59	84	82	39	67	77	89	104	132	140	82	158	76	Archaea; Thaumarchaeota; NA; Nitrosopumilales; Nitrosopumilaceae; Nitrosopumilus; NA
1837	72	70	66	90	90	206	64	44	91	43	65	96	79	57	60	67	139	83	67	57	85	69	33	69	96	50	77	67	71	92	110	82	Archaea; Thaumarchaeota; NA; Nitrosopumilales; Nitrosopumilaceae; Nitrosopumilus; Nitrosopumilus maritimus
1838	10	35	55	59	13	73	27	10	38	9	27	18	16	17	10	27	45	20	39	24	9	17	21	25	24	23	26	43	37	29	38	24	Archaea; Thaumarchaeota; NA; Nitrosopumilales; Nitrosopumilaceae; Nitrosopumilus; Nitrosopumilus sp.
1839	2	4	4	8	3	14	0	0	6	2	3	5	2	3	1	7	4	12	4	1	5	9	6	1	5	1	7	5	6	5	5	2	Archaea; Thaumarchaeota; NA; Nitrosopumilales; Nitrosopumilaceae; Nitrosopumilus; Nitrosopumilus sp. B06
1840	2	3	9	7	4	7	0	4	3	1	2	3	2	3	3	6	9	2	4	0	1	1	0	0	5	7	2	2	2	0	7	3	Archaea; Thaumarchaeota; NA; Nitrosopumilales; Nitrosopumilaceae; Nitrosopumilus; Nitrosopumilus sp. BACL13 MAG-121220-bin23
1841	1	1	4	4	3	10	1	0	0	1	1	1	0	2	1	6	2	0	3	0	1	1	2	1	3	3	0	0	2	1	6	2	Archaea; Thaumarchaeota; NA; Nitrosopumilales; Nitrosopumilaceae; Nitrosopumilus; Nitrosopumilus sp. D6
1842	2	6	9	8	6	15	2	2	4	1	0	7	4	3	2	3	6	2	1	3	4	1	1	3	2	3	4	7	10	4	4	2	Archaea; Thaumarchaeota; NA; Nitrosopumilales; Nitrosopumilaceae; Nitrosopumilus; Nitrosopumilus sp. H13
1843	2	3	9	11	6	10	0	0	4	4	0	4	3	4	3	5	8	4	2	2	3	1	5	2	3	8	1	6	2	3	4	0	Archaea; Thaumarchaeota; NA; Nitrosopumilales; Nitrosopumilaceae; Nitrosopumilus; Nitrosopumilus sp. H8
1844	4	8	6	19	1	7	5	2	7	6	4	9	1	5	5	7	10	6	3	2	6	3	2	3	9	4	6	2	4	9	9	3	Archaea; Thaumarchaeota; NA; Nitrosopumilales; Nitrosopumilaceae; Nitrosopumilus; Nitrosopumilus sp. Nsub
1845	1	8	24	20	1	19	6	2	10	3	7	8	6	5	5	7	11	5	3	5	8	4	1	2	10	8	7	7	15	6	12	7	Archaea; Thaumarchaeota; NA; Nitrosopumilales; Nitrosopumilaceae; Nitrosopumilus; Nitrosopumilus sp. PRT-SC01
1846	2	2	5	13	4	9	4	1	1	2	3	8	4	3	2	4	0	2	1	3	1	3	4	5	18	2	5	7	8	2	8	5	Archaea; Thaumarchaeota; Nitrososphaeria; Candidatus Nitrosocaldales; Candidatus Nitrosocaldaceae; Candidatus Nitrosocaldus; Candidatus Nitrosocaldus cavascurensis
1847	4	2	0	6	0	2	4	2	3	2	3	2	0	1	3	3	2	0	1	1	1	3	1	0	2	1	3	4	2	1	1	5	Archaea; Thaumarchaeota; Nitrososphaeria; Candidatus Nitrosocaldales; Candidatus Nitrosocaldaceae; Candidatus Nitrosocaldus; Candidatus Nitrosocaldus islandicus
1848	83	114	219	305	130	375	95	53	88	56	68	99	95	90	87	119	143	119	104	82	109	94	65	78	144	138	115	143	161	97	152	106	Archaea; Thaumarchaeota; Nitrososphaeria; Candidatus Nitrosocaldales; Candidatus Nitrosocaldaceae; Candidatus Nitrosocaldus; NA
1849	121	152	197	191	124	418	150	75	62	80	94	212	113	119	134	122	136	185	139	92	149	116	106	131	131	134	169	212	144	154	177	130	Archaea; Thaumarchaeota; Nitrososphaeria; Nitrososphaerales; Nitrososphaeraceae; Candidatus Nitrosocosmicus; Candidatus Nitrosocosmicus exaquare
1850	320	522	632	843	293	1432	406	236	184	206	152	462	270	283	244	252	403	437	320	236	327	290	276	372	317	352	533	764	430	387	407	332	Archaea; Thaumarchaeota; Nitrososphaeria; Nitrososphaerales; Nitrososphaeraceae; Candidatus Nitrosocosmicus; Candidatus Nitrosocosmicus franklandus
1851	541	1056	1008	1432	409	2109	828	391	289	289	177	553	260	320	280	307	632	608	474	240	375	401	574	446	408	648	940	1219	561	599	496	342	Archaea; Thaumarchaeota; Nitrososphaeria; Nitrososphaerales; Nitrososphaeraceae; Candidatus Nitrosocosmicus; Candidatus Nitrosocosmicus oleophilus
1852	49	121	172	231	33	287	86	38	30	28	20	38	29	18	23	34	66	57	49	28	33	25	48	56	42	62	117	157	92	70	84	25	Archaea; Thaumarchaeota; Nitrososphaeria; Nitrososphaerales; Nitrososphaeraceae; Candidatus Nitrosocosmicus; NA
1853	16	25	28	51	20	71	20	11	9	8	2	15	11	6	5	21	30	20	8	7	10	8	13	16	7	14	39	36	18	20	20	3	Archaea; Thaumarchaeota; Nitrososphaeria; Nitrososphaerales; Nitrososphaeraceae; NA; NA
1854	459	763	947	1153	445	1937	547	336	332	353	343	937	478	398	371	480	711	542	535	390	563	406	418	648	545	596	819	1156	787	642	724	536	Archaea; Thaumarchaeota; Nitrososphaeria; Nitrososphaerales; Nitrososphaeraceae; Nitrososphaera; Candidatus Nitrososphaera evergladensis
1855	476	850	1035	1509	441	2240	673	314	509	505	420	567	499	304	256	393	886	558	578	241	384	431	538	724	496	604	1126	1741	808	592	764	390	Archaea; Thaumarchaeota; Nitrososphaeria; Nitrososphaerales; Nitrososphaeraceae; Nitrososphaera; Candidatus Nitrososphaera gargensis
1856	5	9	11	14	4	30	8	3	9	2	5	0	11	2	0	5	13	6	7	3	1	11	11	13	4	9	24	25	13	7	6	4	Archaea; Thaumarchaeota; Nitrososphaeria; Nitrososphaerales; Nitrososphaeraceae; Nitrososphaera; Candidatus Nitrososphaera sp. 13_1_40CM_48_12
1857	184	344	552	707	166	986	272	144	189	197	155	207	201	88	93	151	427	230	234	109	121	178	174	330	221	223	541	925	396	297	372	139	Archaea; Thaumarchaeota; Nitrososphaeria; Nitrososphaerales; Nitrososphaeraceae; Nitrososphaera; NA
1858	4	1	23	38	6	36	4	2	3	3	1	5	5	1	5	5	8	4	16	8	8	5	3	1	3	14	3	14	16	7	16	7	Archaea; Thaumarchaeota; Nitrososphaeria; Nitrososphaerales; Nitrososphaeraceae; Nitrososphaera; Nitrososphaera sp.
1859	302	521	719	879	317	1372	425	209	307	269	254	661	379	290	349	376	535	420	441	256	390	317	325	407	375	428	646	943	561	469	533	355	Archaea; Thaumarchaeota; Nitrososphaeria; Nitrososphaerales; Nitrososphaeraceae; Nitrososphaera; Nitrososphaera viennensis
1860	283	355	324	436	355	1025	369	210	274	255	282	566	390	517	474	704	421	451	369	337	613	288	261	314	520	450	383	514	383	494	494	544	Bacteria; Abditibacteriota; Abditibacteria; Abditibacteriales; Abitibacteriaceae; Abditibacterium; Abditibacterium utsteinense
1861	8072	7318	17179	19638	9245	36292	7886	5218	3233	6067	3176	12544	9843	11731	12903	9764	16793	31536	17639	16061	21184	11026	9267	8690	8318	6623	8906	9058	7790	8464	10549	11067	Bacteria; Acidobacteria; Acidobacteriia; Acidobacteriales; Acidobacteriaceae; Acidipila; Acidipila dinghuensis
1862	7796	6678	11705	14687	8429	28267	7462	5314	3006	6009	3060	12601	9385	10862	11045	8959	12168	21910	13771	11783	17438	8725	7459	7261	8373	6209	7943	8554	7671	8258	9870	10194	Bacteria; Acidobacteria; Acidobacteriia; Acidobacteriales; Acidobacteriaceae; Acidipila; Acidipila rosea
1863	1	0	0	0	0	0	0	0	0	0	0	0	0	0	0	2	0	1	1	0	1	0	0	0	0	0	0	0	0	0	0	0	Bacteria; Acidobacteria; Acidobacteriia; Acidobacteriales; Acidobacteriaceae; Acidipila; Acidipila sp.
1864	10341	9752	18934	22517	11783	42347	10713	6662	4460	8278	4195	16424	12960	15428	16594	12841	19529	34734	20755	18079	24350	13567	11046	10980	10928	8739	11303	12466	10182	11334	12861	14284	Bacteria; Acidobacteria; Acidobacteriia; Acidobacteriales; Acidobacteriaceae; Acidipila; Acidipila sp. 4G-K13
1865	3958	3376	5739	6464	4130	14253	3510	2561	1650	3088	1565	6088	4579	5327	5333	4492	6154	9991	6269	5700	8722	4206	3655	3648	4395	3307	4118	4553	4012	4111	4957	5008	Bacteria; Acidobacteria; Acidobacteriia; Acidobacteriales; Acidobacteriaceae; Acidipila; Acidipila sp. EB88
1866	282	240	540	655	303	1148	249	206	112	227	123	413	325	411	394	374	507	920	580	468	670	412	299	283	310	235	317	360	250	291	315	384	Bacteria; Acidobacteria; Acidobacteriia; Acidobacteriales; Acidobacteriaceae; Acidipila; NA
1867	1	0	0	3	0	2	0	0	1	0	0	0	0	0	0	0	0	1	0	0	0	0	0	0	0	0	0	0	0	0	0	0	Bacteria; Acidobacteria; Acidobacteriia; Acidobacteriales; Acidobacteriaceae; Acidipila; uncultured Acidipila sp.
1868	8941	7807	13039	15857	9246	32340	9086	6032	3691	6903	3510	13663	10810	13646	13079	10330	16942	28041	18155	15368	22283	10790	8633	8803	9783	6908	9249	9785	9097	10501	11777	12301	Bacteria; Acidobacteria; Acidobacteriia; Acidobacteriales; Acidobacteriaceae; Acidobacterium; Acidobacterium ailaaui
1869	14493	13890	22785	25940	15363	52498	14430	9480	7202	11544	6518	25436	17721	19595	19985	19691	21524	34045	22691	20581	32547	15247	12112	13917	17255	13709	15299	17133	16716	16120	20283	19596	Bacteria; Acidobacteria; Acidobacteriia; Acidobacteriales; Acidobacteriaceae; Acidobacterium; Acidobacterium capsulatum
1870	1468	1722	1069	1431	953	3234	1580	898	1162	1013	1506	2057	1044	1112	1302	1283	955	1008	934	880	1592	954	648	888	1642	2153	1663	1614	1390	1858	2012	1435	Bacteria; Acidobacteria; Acidobacteriia; Acidobacteriales; Acidobacteriaceae; Acidobacterium; Acidobacterium sp.
1871	34	32	63	73	38	138	34	25	16	30	32	51	63	60	58	49	58	103	75	52	105	56	39	40	50	50	41	45	37	67	56	62	Bacteria; Acidobacteria; Acidobacteriia; Acidobacteriales; Acidobacteriaceae; Acidobacterium; NA
1872	1	3	2	5	3	15	3	3	4	0	4	4	3	4	5	7	3	4	3	4	9	5	5	5	2	7	3	5	5	9	4	6	Bacteria; Acidobacteria; Acidobacteriia; Acidobacteriales; Acidobacteriaceae; Acidobacterium; uncultured Acidobacterium sp.
1873	7215	5651	20053	16123	8026	38815	6021	4854	2748	5298	2674	9770	7611	9236	9904	8938	19963	27778	12198	15034	20739	7315	7299	7357	6905	6390	9672	8260	6451	7617	10325	8983	Bacteria; Acidobacteria; Acidobacteriia; Acidobacteriales; Acidobacteriaceae; Bryocella; Bryocella elongata
1874	66147	48057	34842	53717	60617	135687	46070	42793	21739	47250	22275	107661	64278	73915	53481	58992	45881	84123	62826	54407	102734	48749	41936	41719	59620	43319	50824	58544	60429	59498	65933	60522	Bacteria; Acidobacteria; Acidobacteriia; Acidobacteriales; Acidobacteriaceae; Candidatus Koribacter; Candidatus Koribacter versatilis
1875	1	4	1	4	0	1	8	0	5	3	0	3	1	1	2	2	3	1	2	3	0	3	1	1	1	1	1	1	2	0	1	0	Bacteria; Acidobacteria; Acidobacteriia; Acidobacteriales; Acidobacteriaceae; Candidatus Koribacter; uncultured Candidatus Koribacter sp.
1876	56844	62902	81736	114223	60850	193371	57307	37127	25868	46216	21675	114867	67101	71854	81491	91323	92128	116240	90258	75622	135673	84870	50599	63022	62561	57018	57588	80137	78902	61787	84910	73985	Bacteria; Acidobacteria; Acidobacteriia; Acidobacteriales; Acidobacteriaceae; Candidatus Sulfotelmatobacter; Candidatus Sulfotelmatobacter kueseliae
1877	17696	15856	16570	22669	16165	47593	14955	11042	7941	14134	7122	33289	19081	21017	19480	19954	20028	22944	19923	17772	33173	19009	11826	15489	19529	16623	15906	19794	25474	19114	23715	19752	Bacteria; Acidobacteria; Acidobacteriia; Acidobacteriales; Acidobacteriaceae; Candidatus Sulfotelmatobacter; Candidatus Sulfotelmatobacter sp. SbA7
1878	149	139	150	241	150	522	156	96	68	141	47	312	195	233	220	217	228	260	230	188	353	165	153	159	184	132	147	223	211	163	229	199	Bacteria; Acidobacteria; Acidobacteriia; Acidobacteriales; Acidobacteriaceae; Candidatus Sulfotelmatobacter; NA
1879	21440	19887	67472	52104	26789	120706	20323	14311	11700	16636	9104	30090	25652	26152	36162	28991	44462	63548	48914	40949	55885	29329	17854	21843	23174	20190	20888	25617	20144	20491	30575	26882	Bacteria; Acidobacteria; Acidobacteriia; Acidobacteriales; Acidobacteriaceae; Candidatus Sulfotelmatomonas; Candidatus Sulfotelmatomonas gaucii
1880	73601	43711	41675	55670	63583	181344	57084	48486	19820	47429	28382	107103	86803	103148	74906	82190	75204	126348	79089	72482	110111	51438	55870	59234	62228	57520	55091	69428	66569	71840	69152	88186	Bacteria; Acidobacteria; Acidobacteriia; Acidobacteriales; Acidobacteriaceae; Edaphobacter; Edaphobacter aggregans
1881	6430	5271	7679	8691	6342	22491	6147	4172	2512	4455	2633	10334	7851	9680	8601	8402	10782	16091	9772	8853	12388	6444	5939	6180	6478	6060	6558	7531	6295	6691	7783	8445	Bacteria; Acidobacteria; Acidobacteriia; Acidobacteriales; Acidobacteriaceae; Edaphobacter; Edaphobacter dinghuensis
1882	18234	12650	11585	15232	16597	48635	16344	11716	5810	13658	7997	29268	25310	28983	22910	23026	22977	35045	24536	21258	29687	16369	15987	17632	17844	17278	16351	21182	19109	20324	21333	25410	Bacteria; Acidobacteria; Acidobacteriia; Acidobacteriales; Acidobacteriaceae; Edaphobacter; Edaphobacter modestus
1883	2186	1418	1276	1683	1937	5843	1983	1503	690	1675	1082	3865	3233	3628	2779	3019	2832	4119	2997	2590	3989	1990	1992	2098	2529	2255	1956	2568	2732	2598	2681	3183	Bacteria; Acidobacteria; Acidobacteriia; Acidobacteriales; Acidobacteriaceae; Edaphobacter; NA
1884	9	4	9	10	7	28	3	9	2	7	3	21	6	9	7	12	14	14	11	20	12	3	2	7	8	4	8	6	4	10	9	13	Bacteria; Acidobacteria; Acidobacteriia; Acidobacteriales; Acidobacteriaceae; Granulicella; Granulicella arctica
1885	19156	15563	40335	35256	20388	87424	17593	12692	7908	14832	7832	30716	23883	27516	26764	25917	42816	62500	30513	34976	49560	20016	19264	20591	20811	19214	23529	23828	19982	22089	27818	26762	Bacteria; Acidobacteria; Acidobacteriia; Acidobacteriales; Acidobacteriaceae; Granulicella; Granulicella mallensis
1886	8	5	5	6	10	25	13	4	4	13	0	13	12	9	3	16	5	7	5	13	11	3	2	4	12	4	8	6	12	17	13	13	Bacteria; Acidobacteria; Acidobacteriia; Acidobacteriales; Acidobacteriaceae; Granulicella; Granulicella paludicola
1887	5111	4008	7392	7672	5028	18987	4601	3249	2185	3633	2018	7850	5677	6574	6531	6285	8806	12795	7004	6969	10704	4573	4292	4810	4935	4405	5725	5749	4711	5620	6367	6406	Bacteria; Acidobacteria; Acidobacteriia; Acidobacteriales; Acidobacteriaceae; Granulicella; Granulicella pectinivorans
1888	4728	4019	7738	7845	4795	18926	4213	3003	2070	3474	1879	6972	5258	6006	5991	5871	8869	12838	7027	7135	10720	4774	4342	4736	4691	3696	5433	5287	4260	5071	5908	6048	Bacteria; Acidobacteria; Acidobacteriia; Acidobacteriales; Acidobacteriaceae; Granulicella; Granulicella rosea
1889	5	11	6	6	2	9	7	3	8	6	1	5	2	6	10	17	10	13	9	10	13	7	6	12	6	4	3	3	8	8	5	12	Bacteria; Acidobacteria; Acidobacteriia; Acidobacteriales; Acidobacteriaceae; Granulicella; Granulicella sapmiensis
1890	1	0	0	0	0	0	0	0	0	0	0	0	0	0	0	0	0	0	0	0	1	0	0	0	0	0	0	0	0	0	0	0	Bacteria; Acidobacteria; Acidobacteriia; Acidobacteriales; Acidobacteriaceae; Granulicella; Granulicella sp.
1891	6824	5664	8968	9857	7015	24928	6715	4580	2869	5470	3077	11052	9148	10792	10022	9391	11948	17409	11010	10465	15072	7604	6998	6962	7583	6620	7621	9129	7462	8026	9279	9669	Bacteria; Acidobacteria; Acidobacteriia; Acidobacteriales; Acidobacteriaceae; Granulicella; Granulicella sp. AF10
1892	32486	20909	19850	26697	29635	86073	26296	21388	8923	23083	13482	52786	41486	46556	34698	38190	38282	59456	41075	35941	55269	26679	26695	27790	30152	27349	26572	33122	33380	32618	36347	38291	Bacteria; Acidobacteria; Acidobacteriia; Acidobacteriales; Acidobacteriaceae; Granulicella; Granulicella sp. GAS466
1893	4	0	1	3	0	4	0	0	0	0	0	2	3	0	2	3	3	2	0	4	4	1	0	2	2	1	0	5	0	1	1	0	Bacteria; Acidobacteria; Acidobacteriia; Acidobacteriales; Acidobacteriaceae; Granulicella; Granulicella sp. SCN 62-9
1894	7	0	11	12	4	21	18	9	2	7	3	11	12	5	10	9	9	10	12	7	15	8	5	8	10	8	10	12	6	16	11	5	Bacteria; Acidobacteria; Acidobacteriia; Acidobacteriales; Acidobacteriaceae; Granulicella; Granulicella sp. SSE40-045
1895	12086	9473	16239	16617	11581	41905	10286	7832	5007	8280	4818	18451	12945	15329	13921	15224	18708	27900	15666	15803	24488	10147	9337	10502	11883	9837	12743	12932	11614	12828	14818	14472	Bacteria; Acidobacteria; Acidobacteriia; Acidobacteriales; Acidobacteriaceae; Granulicella; Granulicella tundricola
1896	1275	978	1937	2019	1272	4853	1102	831	492	961	541	1976	1442	1678	1664	1599	2236	3270	1824	1892	2805	1151	1099	1236	1378	1054	1502	1491	1211	1470	1737	1715	Bacteria; Acidobacteria; Acidobacteriia; Acidobacteriales; Acidobacteriaceae; Granulicella; NA
1897	9256	5588	7091	7841	7442	23745	7222	6049	3231	5145	3236	12089	8732	12633	9299	11185	9744	15910	8101	8290	13627	5094	5583	7102	7094	6607	7795	8627	6124	9289	8053	11001	Bacteria; Acidobacteria; Acidobacteriia; Acidobacteriales; Acidobacteriaceae; NA; Acidobacteria bacterium KBS 146
1898	29608	22466	22241	29225	26416	77780	24428	19416	9913	21332	11385	48759	33786	37871	35954	29852	34251	54074	37432	33367	56000	25229	23618	23716	28580	24415	28497	34289	30821	30190	35190	35322	Bacteria; Acidobacteria; Acidobacteriia; Acidobacteriales; Acidobacteriaceae; NA; Acidobacteriaceae bacterium KBS 83
1899	21712	14266	14945	18160	18416	59021	16216	14303	7748	12997	7164	29043	20732	24081	19496	21672	25647	42356	28273	21689	32402	15706	14854	15031	16039	13693	16398	18866	15970	18651	18903	20203	Bacteria; Acidobacteria; Acidobacteriia; Acidobacteriales; Acidobacteriaceae; NA; Acidobacteriaceae bacterium KBS 89
1900	17543	21667	21372	29438	18314	65899	20887	11596	11375	17387	9811	35647	21857	23480	25010	26281	23661	29634	23649	20190	34654	19019	15791	18345	27724	19808	30504	34179	22755	24194	32700	31541	Bacteria; Acidobacteria; Acidobacteriia; Acidobacteriales; Acidobacteriaceae; NA; Acidobacteriaceae bacterium KBS 96
1901	25116	22460	30068	35945	26626	84686	24705	16299	10145	20369	11145	44813	33760	37002	34698	31674	37779	59998	41290	37102	55383	28274	24561	25524	28550	24615	25078	30295	29621	28291	34904	35174	Bacteria; Acidobacteria; Acidobacteriia; Acidobacteriales; Acidobacteriaceae; NA; Acidobacteriaceae bacterium SBC82
1902	8440	5810	7561	8583	7434	24330	7285	5720	2877	5717	3087	11645	9892	12140	10001	10484	10770	18210	10443	9810	14247	6994	7172	7588	7541	6782	7626	9081	6687	8687	8559	10806	Bacteria; Acidobacteria; Acidobacteriia; Acidobacteriales; Acidobacteriaceae; NA; Acidobacteriaceae bacterium TAA166
1903	32973	23105	39219	43187	37387	122582	27898	21666	15027	25834	13969	41252	39780	42136	50625	48432	42951	65561	45305	42467	77065	28420	22708	30207	38407	30916	32320	36060	27779	34181	49154	46748	Bacteria; Acidobacteria; Acidobacteriia; Acidobacteriales; Acidobacteriaceae; NA; Acidobacteriaceae bacterium URHE0068
1904	29923	23029	37119	40969	30023	99049	25949	20612	11508	22252	12120	45709	35540	41494	38023	37710	43251	68447	43249	40128	60269	29550	24950	27736	30572	25563	29194	33267	28241	31608	36171	38882	Bacteria; Acidobacteria; Acidobacteriia; Acidobacteriales; Acidobacteriaceae; NA; NA
1905	24	41	32	57	18	69	20	9	14	16	10	51	19	20	19	34	25	23	21	13	39	23	16	14	31	24	27	31	31	21	28	34	Bacteria; Acidobacteria; Acidobacteriia; Acidobacteriales; Acidobacteriaceae; NA; uncultured Acidobacteriaceae bacterium
1906	33026	27201	42237	49406	36901	116945	31208	21512	18645	26500	14758	46478	43268	45729	62850	53889	52952	85415	55255	52067	84780	30629	24855	32167	33362	29630	36262	42000	26991	33389	49133	46131	Bacteria; Acidobacteria; Acidobacteriia; Acidobacteriales; Acidobacteriaceae; Occallatibacter; Occallatibacter savannae
1907	14164	12397	25729	30532	16636	60572	15091	9386	5696	12002	6607	24176	22299	25240	26883	17962	31434	60065	36556	30747	38571	21742	19233	17441	16667	14421	15979	18194	17316	16328	20411	23075	Bacteria; Acidobacteria; Acidobacteriia; Acidobacteriales; Acidobacteriaceae; Silvibacterium; Silvibacterium bohemicum
1908	17584	13895	37387	35722	21637	81377	16459	11614	8082	13946	7202	23783	21039	23131	28964	23054	35692	51552	34356	37068	53844	21848	15396	18712	18803	15461	16737	19851	15294	17837	24919	23421	Bacteria; Acidobacteria; Acidobacteriia; Acidobacteriales; Acidobacteriaceae; Terracidiphilus; Terracidiphilus gabretensis
1909	2792	2379	4056	4193	2714	9623	2328	1858	1187	1851	1120	4074	2686	3195	3137	3107	4178	6331	3521	3607	5684	2350	2096	2390	2802	2211	3086	2933	2508	2815	3319	3240	Bacteria; Acidobacteria; Acidobacteriia; Acidobacteriales; Acidobacteriaceae; Terriglobus; NA
1910	18870	15613	23205	24959	17543	60073	16838	12581	8567	13469	8112	29469	20077	22791	21466	22700	26000	37400	22794	22806	37512	15853	13692	16222	19730	15707	19154	20684	18517	19907	23585	22633	Bacteria; Acidobacteria; Acidobacteriia; Acidobacteriales; Acidobacteriaceae; Terriglobus; Terriglobus roseus
1911	10376	9030	13624	14850	10539	36172	10482	6804	4951	8582	4975	17923	14303	15674	13764	14314	16202	23512	15139	14531	22078	10560	9647	10820	12598	11123	11881	13086	11928	12220	15424	15191	Bacteria; Acidobacteria; Acidobacteriia; Acidobacteriales; Acidobacteriaceae; Terriglobus; Terriglobus saanensis
1912	21	23	20	25	21	47	16	10	10	17	5	34	22	18	26	26	20	28	22	24	38	17	13	17	26	17	25	25	28	31	32	30	Bacteria; Acidobacteria; Acidobacteriia; Acidobacteriales; Acidobacteriaceae; Terriglobus; Terriglobus sp. 03SUJ4
1913	2505	1908	2694	3283	2155	7792	2192	1600	1041	1690	1001	3819	2807	3073	2897	2636	3562	5040	3231	3091	4679	2346	1933	2195	2407	2195	2460	2700	2509	2524	2981	2959	Bacteria; Acidobacteria; Acidobacteriia; Acidobacteriales; Acidobacteriaceae; Terriglobus; Terriglobus sp. TAA 43
1914	3367	4435	4442	5962	3742	12504	4173	2204	2564	3515	2023	6608	3938	4261	4519	4784	4445	4054	4208	3290	6605	3967	2819	3341	5809	3586	4755	5557	4159	4141	6401	5899	Bacteria; Acidobacteria; Acidobacteriia; Acidobacteriales; NA; NA; Acidobacteriales bacterium
1915	361	393	300	470	343	1029	350	210	146	273	158	776	449	421	392	478	336	407	340	328	565	321	226	290	460	424	378	422	592	396	561	439	Bacteria; Acidobacteria; Acidobacteriia; Acidobacteriales; NA; NA; Acidobacteriales bacterium 13_1_40CM_3_55_5
1916	206	188	183	238	158	544	218	138	94	128	94	412	204	209	219	252	184	229	184	170	332	152	123	198	212	205	187	220	285	215	284	256	Bacteria; Acidobacteria; Acidobacteriia; Acidobacteriales; NA; NA; Acidobacteriales bacterium 13_2_20CM_2_55_5
1917	6103	5684	4401	6547	4887	13958	5468	3811	2988	4436	2558	11854	6717	6959	6005	7240	5223	6740	5215	5132	9810	4749	3570	4694	6286	5861	5504	6515	8303	7087	7280	6579	Bacteria; Acidobacteria; Acidobacteriia; Acidobacteriales; NA; NA; Acidobacteriales bacterium 13_2_20CM_55_8
1918	6789	5213	7334	8830	6271	21968	5886	4536	2565	4604	2665	10528	7551	9188	8292	8668	9117	14818	8383	8315	12730	5409	5496	6079	6369	5482	7117	7259	6343	7282	7588	8505	Bacteria; Acidobacteria; Acidobacteriia; Acidobacteriales; NA; NA; Acidobacteriales bacterium 59-55
1919	4687	3168	5050	5512	4142	14196	3497	3157	1569	2842	1507	6464	4395	5669	4925	5526	6047	10473	5470	5298	8127	3427	3257	3615	3942	3091	4401	4483	3583	4491	4411	5016	Bacteria; Acidobacteria; Acidobacteriia; Acidobacteriales; NA; NA; NA
1920	14	15	17	9	16	36	39	8	12	12	6	37	29	19	14	25	17	15	11	13	22	21	9	16	22	13	3	26	23	24	22	21	Bacteria; Acidobacteria; Acidobacteriia; Acidobacteriales; NA; NA; uncultured Acidobacteriales bacterium HF0200_23L05
1921	6733	8542	8165	10880	6939	23918	7997	4461	5221	6544	4489	13432	7756	8879	9195	9194	8704	9072	8374	6761	12488	7481	5382	6864	11022	7284	9264	11282	8295	8562	11950	11519	Bacteria; Acidobacteria; Acidobacteriia; Bryobacterales; Bryobacteraceae; Bryobacter; Bryobacter aggregatus
1922	67	155	124	135	101	350	158	60	66	95	72	227	105	134	160	136	112	109	123	83	175	95	69	95	169	105	118	168	112	124	170	169	Bacteria; Acidobacteria; Acidobacteriia; Bryobacterales; NA; NA; NA
1923	85017	108170	76458	107757	89091	270694	109794	56355	50555	70571	51130	200196	108202	110778	109705	83748	95514	90682	94683	75888	138439	76880	62270	87355	125532	73933	94569	132728	88742	91948	124453	138108	Bacteria; Acidobacteria; Acidobacteriia; Bryobacterales; Solibacteraceae; Candidatus Solibacter; Candidatus Solibacter usitatus
1924	1	6	14	6	9	23	6	4	4	6	3	11	1	3	5	10	5	7	6	11	11	7	2	6	12	7	7	10	9	2	14	9	Bacteria; Acidobacteria; Acidobacteriia; Bryobacterales; Solibacteraceae; Candidatus Solibacter; NA
1925	32	35	28	32	37	110	45	29	26	30	27	50	36	32	54	58	32	33	33	28	47	19	24	28	45	29	37	37	36	53	45	63	Bacteria; Acidobacteria; Acidobacteriia; Bryobacterales; Solibacteraceae; Candidatus Solibacter; uncultured Candidatus Solibacter sp.
1926	38295	55145	46777	64471	42399	147120	50525	25236	22914	33672	19529	75618	40762	48269	55329	40757	55723	53119	55191	40538	71393	45089	34408	38731	57098	36339	47708	60083	41746	41421	65252	62473	Bacteria; Acidobacteria; Acidobacteriia; Bryobacterales; Solibacteraceae; Candidatus Sulfopaludibacter; Candidatus Sulfopaludibacter sp. SbA3
1927	43520	62611	52863	74515	48521	168164	59769	29000	27206	39136	23875	91652	50017	56454	62774	50466	63802	59758	62928	47003	81992	54005	39599	46312	70659	45209	57827	71037	52033	51238	80503	75065	Bacteria; Acidobacteria; Acidobacteriia; Bryobacterales; Solibacteraceae; Candidatus Sulfopaludibacter; Candidatus Sulfopaludibacter sp. SbA4
1928	14542	19719	16416	22792	15914	52639	18809	9595	8518	12457	7788	28504	15213	17543	19150	15556	19284	16973	19089	14023	25325	16338	12257	13808	22610	13701	18301	21941	16103	15890	24274	23360	Bacteria; Acidobacteria; Acidobacteriia; Bryobacterales; Solibacteraceae; Candidatus Sulfopaludibacter; Candidatus Sulfopaludibacter sp. SbA6
1929	4812	6820	5538	7608	5168	17391	6275	3134	3180	4240	2622	9062	4966	5986	6566	5242	6692	6065	6641	4812	8834	5670	4038	4507	7749	4471	6148	7682	5173	5340	8251	8013	Bacteria; Acidobacteria; Acidobacteriia; Bryobacterales; Solibacteraceae; Candidatus Sulfopaludibacter; NA
1930	2502	3569	2698	3852	2636	9192	3228	1684	1593	2319	1407	4719	2471	3067	3471	2692	3353	3114	3526	2410	4476	2900	2081	2414	4144	2220	3189	3919	2503	2738	4315	4146	Bacteria; Acidobacteria; Acidobacteriia; Bryobacterales; Solibacteraceae; NA; NA
1931	64441	88415	91268	125528	85061	283703	103736	43504	46060	75306	46146	130331	103209	94328	95784	80120	106352	86143	106380	83569	155084	100910	76374	82669	141007	78497	104473	112810	93477	95228	151752	153058	Bacteria; Acidobacteria; Acidobacteriia; NA; NA; NA; Acidobacteriia bacterium
1932	2273	3027	2924	3748	2371	8128	2772	1462	1999	2408	1538	4537	2575	2926	3284	3448	2875	2817	2753	2274	4413	2635	1813	2315	3981	2508	3268	4023	2640	3026	4265	4084	Bacteria; Acidobacteria; Acidobacteriia; NA; NA; NA; Acidobacteriia bacterium 12-62-4
1933	28550	46770	43627	68730	31648	109177	53245	18697	31434	37379	28211	102649	46497	45827	31306	51835	33935	33742	30819	31186	65763	35296	29937	45521	87221	33526	33988	50489	75030	46336	59426	70438	Bacteria; Acidobacteria; Acidobacteriia; NA; NA; NA; Acidobacteriia bacterium AA117
1934	11360	13647	15722	23012	13102	40526	12926	7524	4797	9749	5278	23080	15433	15300	14431	15923	15512	18937	16221	14338	24562	14330	10405	12303	15160	14800	12710	15965	17646	13316	20081	16120	Bacteria; Acidobacteria; Acidobacteriia; NA; NA; NA; Acidobacteriia bacterium SbA2
1935	5469	6850	6514	9242	6013	19730	6736	3713	3327	5334	3075	10257	6714	7135	7571	6493	7669	8085	7777	6077	11158	7055	4910	5674	9134	5579	6961	8489	6855	6579	9715	9881	Bacteria; Acidobacteria; Acidobacteriia; NA; NA; NA; NA
1936	2052	2317	1827	2502	1806	5453	2270	1303	1501	1744	2638	3922	2394	2471	2135	2762	1787	2316	2021	1786	3366	1719	1392	1742	3002	2207	2331	2747	2506	4198	2997	2864	Bacteria; Acidobacteria; Blastocatellia; Blastocatellales; Pyrinomonadaceae; Pyrinomonas; Pyrinomonas methylaliphatogenes
1937	5	3	0	4	1	2	5	4	4	0	7	1	3	5	9	8	2	0	1	1	6	3	1	3	5	13	5	3	5	4	2	2	Bacteria; Acidobacteria; Blastocatellia; Blastocatellales; Pyrinomonadaceae; Pyrinomonas; uncultured Pyrinomonas sp.
1938	534	574	438	710	458	1366	613	329	339	423	560	1000	616	631	537	646	522	567	549	506	876	440	356	436	798	546	616	680	676	898	825	753	Bacteria; Acidobacteria; Blastocatellia; NA; NA; Chloracidobacterium; Chloracidobacterium sp. CP2_5A
1939	2297	2804	2583	3463	2299	7425	2944	1392	1606	2042	2056	4693	3197	3019	2850	3585	2777	2970	2730	2485	4204	2268	1636	2209	3439	2874	2691	3415	3598	4064	3935	3566	Bacteria; Acidobacteria; Blastocatellia; NA; NA; Chloracidobacterium; Chloracidobacterium thermophilum
1940	252	287	181	295	229	642	286	181	169	241	380	511	348	377	281	328	222	305	283	222	421	248	173	194	380	264	301	313	291	490	409	376	Bacteria; Acidobacteria; Blastocatellia; NA; NA; Chloracidobacterium; NA
1941	11091	13276	7988	11407	8719	27827	12457	7278	9442	9362	11670	20526	11535	11476	9995	10803	8952	9710	9344	8620	16356	8554	6667	8516	14946	13356	11889	14370	13936	16352	17376	13777	Bacteria; Acidobacteria; Blastocatellia; NA; NA; NA; Blastocatellia bacterium
1942	5661	6466	4615	6903	4703	14426	6632	3653	6338	5217	8749	15169	6562	6143	5373	7633	4855	5386	4921	5201	10699	4966	3472	4641	13515	6631	6947	7779	8611	12747	10298	10109	Bacteria; Acidobacteria; Blastocatellia; NA; NA; NA; Blastocatellia bacterium AA13
1943	8	12	15	21	19	36	29	8	9	17	26	20	17	18	15	24	11	12	11	7	21	11	4	14	22	13	13	14	18	41	24	18	Bacteria; Acidobacteria; Blastocatellia; NA; NA; NA; NA
1944	778	675	610	773	697	1960	742	546	411	627	572	1181	795	844	723	909	720	810	707	658	1258	549	495	568	1010	734	680	851	909	942	997	918	Bacteria; Acidobacteria; Holophagae; Holophagales; Holophagaceae; Geothrix; Geothrix fermentans
1945	361	391	399	543	413	1212	501	247	247	313	306	675	487	502	451	513	422	486	364	408	699	340	283	354	548	408	390	521	509	529	634	590	Bacteria; Acidobacteria; Holophagae; Holophagales; Holophagaceae; Holophaga; Holophaga foetida
1946	7	11	8	12	9	20	12	9	8	3	9	13	13	9	7	16	13	5	9	10	14	13	4	5	11	13	7	14	6	11	22	9	Bacteria; Acidobacteria; Holophagae; Holophagales; Holophagaceae; NA; NA
1947	885	856	763	893	828	2318	927	636	540	787	609	1583	1030	1051	915	1084	770	901	823	750	1333	655	481	662	1163	893	846	1055	1088	1049	1199	976	Bacteria; Acidobacteria; Holophagae; NA; NA; NA; Holophagae bacterium
1948	1958193	2299275	1929633	2788480	1996095	5917950	2292305	1282993	1107183	1718551	1233169	4780916	2916760	2608366	2313703	3145378	2137052	2439781	2222670	2190846	4051740	1981677	1537248	2104120	2919653	2703938	2186880	2773461	3668628	2688168	3782130	2993108	Bacteria; Acidobacteria; NA; NA; NA; NA; Acidobacteria bacterium
1949	140	197	169	287	198	601	234	87	186	149	167	535	265	247	175	236	183	169	195	187	389	241	163	239	360	281	252	329	452	250	518	328	Bacteria; Acidobacteria; NA; NA; NA; NA; Acidobacteria bacterium 13_1_20CM_2_55_15
1950	587	742	549	823	640	2031	848	406	639	606	593	1556	987	880	735	765	827	633	804	771	1365	734	535	767	1157	1017	804	1028	1397	980	1562	1073	Bacteria; Acidobacteria; NA; NA; NA; NA; Acidobacteria bacterium 13_1_20CM_2_57_8
1951	1359	1352	1141	1744	1315	3722	1381	854	626	1159	761	2859	1939	1849	1494	1846	1478	1496	1659	1430	2700	1295	954	1212	1782	1400	1364	1793	2327	1646	2381	1874	Bacteria; Acidobacteria; NA; NA; NA; NA; Acidobacteria bacterium 13_1_20CM_2_60_10
1952	579	749	571	831	573	1802	775	401	479	588	612	1162	691	671	551	713	598	565	568	495	927	485	413	553	955	688	782	1009	855	853	1204	788	Bacteria; Acidobacteria; NA; NA; NA; NA; Acidobacteria bacterium 13_1_20CM_2_65_9
1953	55	50	47	79	49	144	62	51	41	52	72	102	87	74	77	77	43	43	48	49	89	54	36	41	72	59	56	66	83	101	87	82	Bacteria; Acidobacteria; NA; NA; NA; NA; Acidobacteria bacterium 13_1_20CM_2_68_14
1954	131	134	119	187	122	391	147	93	76	101	118	252	174	202	146	146	120	115	124	109	191	103	96	109	179	157	131	210	182	158	228	182	Bacteria; Acidobacteria; NA; NA; NA; NA; Acidobacteria bacterium 13_1_20CM_2_68_7
1955	2535	2665	1919	2947	2054	6299	2860	1704	1797	2044	3083	4857	3319	2936	2461	3469	2069	2406	2365	2162	3958	1985	1555	2067	3921	3250	2778	3486	3997	4660	3939	3715	Bacteria; Acidobacteria; NA; NA; NA; NA; Acidobacteria bacterium 13_1_20CM_3_53_8
1956	1960	1791	1472	2320	1776	4826	1738	1350	820	1384	967	3791	2785	2437	1977	2827	2141	2480	2547	2199	3640	1706	1240	1666	2269	2206	1757	2541	3219	2277	2937	2425	Bacteria; Acidobacteria; NA; NA; NA; NA; Acidobacteria bacterium 13_1_20CM_3_58_11
1957	4086	5253	4822	6507	4063	12668	4859	2704	2436	3588	2155	9586	5297	5780	5337	7360	5077	7195	5690	4829	8980	4407	3385	4132	5476	4967	4551	5841	6737	5282	6423	5631	Bacteria; Acidobacteria; NA; NA; NA; NA; Acidobacteria bacterium 13_1_20CM_4_56_7
1958	659	916	658	1032	967	2660	953	457	273	692	464	1812	1469	1170	1029	1329	847	1094	961	993	1568	928	842	1025	1289	1295	902	1154	1927	957	1763	1300	Bacteria; Acidobacteria; NA; NA; NA; NA; Acidobacteria bacterium 13_1_20CM_4_57_11
1959	2886	3227	2497	3605	3153	8907	3484	1946	1265	2738	1939	8275	5452	4282	3685	5171	3466	3481	3641	3790	6872	3118	2514	3632	5205	5065	3392	4411	6980	4500	6892	5147	Bacteria; Acidobacteria; NA; NA; NA; NA; Acidobacteria bacterium 13_1_20CM_58_21
1960	515	713	635	860	615	1840	813	340	329	531	425	1348	999	735	672	967	670	610	673	636	1189	637	517	739	1141	1115	718	961	1484	806	1440	1027	Bacteria; Acidobacteria; NA; NA; NA; NA; Acidobacteria bacterium 13_1_40CM_2_56_11
1961	802	1025	724	1094	928	2983	1027	568	775	933	900	2032	1615	1369	1255	1400	1536	1159	1380	1187	1920	1123	923	1124	1727	1390	1169	1615	2007	1501	2304	1665	Bacteria; Acidobacteria; NA; NA; NA; NA; Acidobacteria bacterium 13_1_40CM_2_56_5
1962	1068	1396	1166	1596	1150	3542	1362	712	524	1049	782	3095	2125	1716	1418	2011	1385	1367	1598	1491	2571	1352	939	1358	2066	2135	1311	1817	2644	1740	2699	2082	Bacteria; Acidobacteria; NA; NA; NA; NA; Acidobacteria bacterium 13_1_40CM_2_60_7
1963	274	296	239	416	247	705	302	151	207	236	241	511	380	312	288	326	233	195	248	244	382	230	182	227	386	373	326	430	455	370	571	381	Bacteria; Acidobacteria; NA; NA; NA; NA; Acidobacteria bacterium 13_1_40CM_2_64_6
1964	51	36	38	35	36	102	56	33	30	47	39	76	56	45	47	51	28	33	33	41	84	35	29	39	55	42	49	50	67	47	60	59	Bacteria; Acidobacteria; NA; NA; NA; NA; Acidobacteria bacterium 13_1_40CM_2_68_10
1965	350	350	285	431	326	960	392	214	185	288	265	648	429	430	369	457	290	339	342	322	517	284	264	275	486	391	338	427	511	480	564	459	Bacteria; Acidobacteria; NA; NA; NA; NA; Acidobacteria bacterium 13_1_40CM_2_68_5
1966	229	275	214	312	210	637	269	144	190	186	261	510	261	225	234	260	191	265	215	184	406	192	151	179	383	293	305	408	394	479	383	334	Bacteria; Acidobacteria; NA; NA; NA; NA; Acidobacteria bacterium 13_1_40CM_3_55_6
1967	619	538	485	726	597	1800	649	353	374	621	515	1314	1213	964	860	1426	844	848	1074	866	1527	876	567	720	1073	913	717	1011	1458	1042	1629	1151	Bacteria; Acidobacteria; NA; NA; NA; NA; Acidobacteria bacterium 13_1_40CM_3_56_11
1968	249	304	250	321	215	676	317	154	262	235	245	481	232	270	231	269	230	197	188	179	322	194	150	167	384	265	278	331	259	318	412	271	Bacteria; Acidobacteria; NA; NA; NA; NA; Acidobacteria bacterium 13_1_40CM_3_65_5
1969	2384	2123	1776	2787	2452	6707	2410	1527	1235	2257	1730	6120	4409	3591	3230	5451	3114	2646	3610	3443	5831	3023	2006	2734	4052	3776	2593	3486	5531	3529	5994	4285	Bacteria; Acidobacteria; NA; NA; NA; NA; Acidobacteria bacterium 13_1_40CM_4_57_6
1970	5702	5945	4677	6789	5357	14871	5702	3657	2837	4610	2829	13034	7801	6978	6160	8432	5926	6400	5945	5656	10740	5422	3787	5293	7503	6960	5584	6965	10685	6926	9815	7354	Bacteria; Acidobacteria; NA; NA; NA; NA; Acidobacteria bacterium 13_1_40CM_4_58_4
1971	651	583	611	906	633	1926	640	427	328	615	409	1197	1024	1013	848	894	817	819	1003	872	1400	800	521	630	1013	984	676	920	1338	822	1345	960	Bacteria; Acidobacteria; NA; NA; NA; NA; Acidobacteria bacterium 13_1_40CM_4_61_5
1972	764	935	631	877	642	2056	1031	499	681	707	802	1508	921	895	805	867	682	683	660	654	1148	668	571	701	1199	837	924	1168	1040	1056	1502	1166	Bacteria; Acidobacteria; NA; NA; NA; NA; Acidobacteria bacterium 13_1_40CM_4_65_8
1973	227	198	245	344	213	606	234	152	135	188	213	404	311	226	196	345	193	257	221	179	306	190	129	168	371	250	279	331	374	289	410	275	Bacteria; Acidobacteria; NA; NA; NA; NA; Acidobacteria bacterium 13_1_40CM_4_69_4
1974	1352	1544	1535	2307	1479	4544	1652	903	829	1258	975	3189	2201	1906	1803	2573	1831	1674	1905	1677	3108	1680	1204	1528	2301	1883	1460	1983	2966	1918	3050	2383	Bacteria; Acidobacteria; NA; NA; NA; NA; Acidobacteria bacterium 13_1_40CM_56_16
1975	1120	1556	988	1430	827	2737	1344	780	1122	926	1134	2170	1154	976	968	1374	828	812	853	849	1470	842	545	928	1527	1317	1320	1581	1519	1298	1972	1430	Bacteria; Acidobacteria; NA; NA; NA; NA; Acidobacteria bacterium 13_1_40CM_65_14
1976	200	212	196	308	276	764	246	132	91	193	159	748	500	297	333	489	297	322	337	292	525	283	213	311	382	476	260	362	708	300	614	374	Bacteria; Acidobacteria; NA; NA; NA; NA; Acidobacteria bacterium 13_2_20CM_2_57_12
1977	988	1269	844	1321	1137	3584	1474	692	481	1003	689	3298	2091	1665	1520	1883	1540	1495	1520	1584	2304	1187	1024	1358	1796	2056	1176	1731	2770	1682	2359	1876	Bacteria; Acidobacteria; NA; NA; NA; NA; Acidobacteria bacterium 13_2_20CM_2_57_6
1978	442	534	304	428	308	1071	490	269	389	430	320	822	562	530	488	729	393	413	402	376	666	357	254	420	585	432	517	616	578	542	668	599	Bacteria; Acidobacteria; NA; NA; NA; NA; Acidobacteria bacterium 13_2_20CM_2_66_4
1979	1987	2189	1991	2917	2290	6887	2453	1369	737	1843	1212	5996	4037	2965	2436	3727	2405	2360	2468	2799	4874	1958	1817	2623	3779	4279	2377	3064	5478	2755	5035	3566	Bacteria; Acidobacteria; NA; NA; NA; NA; Acidobacteria bacterium 13_2_20CM_56_17
1980	2639	2592	1910	3141	2687	7655	2821	1625	1346	2616	1835	7091	5133	4101	3772	5590	3351	3275	4092	3812	6302	3163	2356	3093	4578	4632	2771	4023	6071	3730	6439	4785	Bacteria; Acidobacteria; NA; NA; NA; NA; Acidobacteria bacterium 13_2_20CM_57_17
1981	536	449	227	405	465	1209	432	390	118	348	192	883	568	613	423	529	429	561	507	492	816	369	397	400	545	444	378	477	684	514	647	512	Bacteria; Acidobacteria; NA; NA; NA; NA; Acidobacteria bacterium 13_2_20CM_57_7
1982	3002	5149	3437	4993	4400	14532	5708	2061	1290	3332	2733	15287	10191	5409	5797	8517	4398	3406	4038	5917	10688	3875	4045	7148	10100	12887	5719	6707	14184	5877	13848	9271	Bacteria; Acidobacteria; NA; NA; NA; NA; Acidobacteria bacterium 13_2_20CM_58_27
1983	134	152	193	230	170	482	147	93	59	128	75	326	187	243	196	174	187	168	207	152	279	132	124	115	227	153	145	190	195	153	260	211	Bacteria; Acidobacteria; NA; NA; NA; NA; Acidobacteria bacterium 21-70-11
1984	607	586	632	842	557	1765	544	361	359	492	370	960	635	584	517	631	463	705	498	509	839	468	382	404	718	504	560	648	615	670	848	638	Bacteria; Acidobacteria; NA; NA; NA; NA; Acidobacteria bacterium 37-65-4
1985	175	222	207	294	195	584	182	119	128	157	113	401	251	266	222	196	215	293	239	186	335	173	131	171	265	206	202	302	214	245	275	277	Bacteria; Acidobacteria; NA; NA; NA; NA; Acidobacteria bacterium 37-71-11
1986	66	78	60	78	65	183	83	50	49	80	51	108	82	101	88	109	74	94	76	70	124	63	47	50	105	83	71	109	85	87	98	92	Bacteria; Acidobacteria; NA; NA; NA; NA; Acidobacteria bacterium CG_4_9_14_3_um_filter_49_7
1987	3533	4184	3818	4640	3330	10865	3977	2402	2459	2914	2826	6388	4253	4600	3950	4776	3743	4111	3897	3360	6005	3000	2203	2789	4991	3959	3975	4774	4762	5188	5083	4876	Bacteria; Acidobacteria; NA; NA; NA; NA; Acidobacteria bacterium Mor1
1988	441	473	377	470	357	1046	550	330	383	305	500	695	414	425	440	481	328	450	405	375	653	279	267	287	579	1077	622	506	461	805	626	544	Bacteria; Acidobacteria; NA; NA; NA; NA; Acidobacteria bacterium OLB17
1989	735	700	560	795	567	1770	699	462	471	639	551	1221	815	847	672	933	682	700	591	598	1095	509	351	450	977	746	639	931	1000	938	1109	922	Bacteria; Acidobacteria; NA; NA; NA; NA; Acidobacteria bacterium RBG_13_68_16
1990	232	300	295	378	263	794	312	178	148	179	169	446	360	300	308	337	218	280	227	257	428	255	207	206	406	304	311	344	350	393	339	429	Bacteria; Acidobacteria; NA; NA; NA; NA; Acidobacteria bacterium RBG_16_64_8
1991	811	785	371	512	350	1105	691	534	520	508	653	850	684	690	546	442	318	305	313	339	512	317	288	281	786	547	434	555	753	783	687	776	Bacteria; Acidobacteria; NA; NA; NA; NA; Acidobacteria bacterium RBG_16_68_9
1992	737	817	572	798	609	1807	798	520	645	602	907	1262	846	826	638	2844	616	699	656	627	1251	716	370	539	1075	781	626	975	1158	1031	1588	981	Bacteria; Acidobacteria; NA; NA; NA; NA; Acidobacteria bacterium RBG_16_70_10
1993	397	434	530	675	355	1093	334	246	166	301	183	574	441	390	352	372	358	420	375	313	598	343	205	270	401	332	324	425	488	353	497	384	Bacteria; Acidobacteria; NA; NA; NA; NA; Acidobacteria bacterium RIFCSPHIGHO2_01_FULL_67_28
1994	463	504	493	700	508	1305	403	320	157	379	229	668	554	536	388	401	372	514	458	414	731	427	287	308	473	401	382	482	609	454	616	480	Bacteria; Acidobacteria; NA; NA; NA; NA; Acidobacteria bacterium RIFCSPHIGHO2_02_FULL_67_57
1995	165	193	267	313	157	473	170	109	57	128	75	295	166	182	167	169	181	169	164	153	290	132	84	115	204	156	142	176	224	203	265	178	Bacteria; Acidobacteria; NA; NA; NA; NA; Acidobacteria bacterium RIFCSPHIGHO2_12_FULL_67_30
1996	1280	1873	2102	2745	1352	4510	1638	824	896	1059	857	2556	1546	1524	1299	1484	1457	1374	1499	1174	2164	1353	827	1057	1781	1469	1395	1721	1811	1731	2119	1630	Bacteria; Acidobacteria; NA; NA; NA; NA; Acidobacteria bacterium RIFCSPLOWO2_02_FULL_59_13
1997	1465	1896	1850	2450	1229	4200	1672	1022	882	1203	836	2439	1491	1595	1366	1617	1444	1354	1386	1152	2268	1548	862	1110	1773	1497	1392	1669	1966	1471	2155	1697	Bacteria; Acidobacteria; NA; NA; NA; NA; Acidobacteria bacterium RIFCSPLOWO2_02_FULL_60_20
1998	3092	5007	5511	6970	3288	11768	4283	1979	2166	2600	1937	5439	3579	3717	3304	3856	3858	3552	3852	3071	5579	3952	2303	3036	4545	3548	3690	4456	4699	4058	5763	4421	Bacteria; Acidobacteria; NA; NA; NA; NA; Acidobacteria bacterium RIFCSPLOWO2_02_FULL_61_28
[truncated: 237,068 more rows]
