# Supplementary material for: Unravelling the effects of tropical land use conversion on the soil microbiome
Source: Environ Microbiome. 2020 Feb 3;15:5. doi: 10.1186/s40793-020-0353-3 (PMC8067294; doi:10.1186/s40793-020-0353-3)
Supplement: Supplementary file 17 — Additional file 17: Table S5. Count matrix containing functional assignments for all samples. The first column shows the ID the last columns the function according to the KEGG database including the KO number and the full pathway description. [file 40793_2020_353_MOESM17_ESM.txt]

Additional file 13: Table S5: functional assignments per sample
BF1	BF2	BF3	BF4	BJ1	BJ2	BJ3	BJ4	BO1	BO2	BO3	BO4	BR1	BR2	BR3	BR4	HF1	HF2	HF3	HF4	HJ1	HJ2	HJ3	HJ4	HO1	HO2	HO3	HO4	HR1	HR2	HR3	HR4	KO	pathway
867	1219	1742	1809	1018	3858	1190	602	439	631	536	1718	1100	1167	1196	1087	1672	1564	1588	1217	1666	925	710	833	1295	1043	1036	1214	1264	1254	1361	1277	K00001	Metabolism;Carbohydrate metabolism;Glycolysis Gluconeogenesis;alcohol dehydrogenase;E1.1.1.1, adh;K00001
867	1219	1742	1809	1018	3858	1190	602	439	631	536	1718	1100	1167	1196	1087	1672	1564	1588	1217	1666	925	710	833	1295	1043	1036	1214	1264	1254	1361	1277	K00001	Metabolism;Lipid metabolism;Fatty acid degradation;alcohol dehydrogenase;E1.1.1.1, adh;K00001
867	1219	1742	1809	1018	3858	1190	602	439	631	536	1718	1100	1167	1196	1087	1672	1564	1588	1217	1666	925	710	833	1295	1043	1036	1214	1264	1254	1361	1277	K00001	Metabolism;Xenobiotics biodegradation and metabolism;Naphthalene degradation;alcohol dehydrogenase;E1.1.1.1, adh;K00001
867	1219	1742	1809	1018	3858	1190	602	439	631	536	1718	1100	1167	1196	1087	1672	1564	1588	1217	1666	925	710	833	1295	1043	1036	1214	1264	1254	1361	1277	K00001	Metabolism;Xenobiotics biodegradation and metabolism;Drug metabolism - cytochrome P450;alcohol dehydrogenase;E1.1.1.1, adh;K00001
867	1219	1742	1809	1018	3858	1190	602	439	631	536	1718	1100	1167	1196	1087	1672	1564	1588	1217	1666	925	710	833	1295	1043	1036	1214	1264	1254	1361	1277	K00001	Metabolism;Amino acid metabolism;Tyrosine metabolism;alcohol dehydrogenase;E1.1.1.1, adh;K00001
867	1219	1742	1809	1018	3858	1190	602	439	631	536	1718	1100	1167	1196	1087	1672	1564	1588	1217	1666	925	710	833	1295	1043	1036	1214	1264	1254	1361	1277	K00001	Metabolism;Metabolism of cofactors and vitamins;Retinol metabolism;alcohol dehydrogenase;E1.1.1.1, adh;K00001
867	1219	1742	1809	1018	3858	1190	602	439	631	536	1718	1100	1167	1196	1087	1672	1564	1588	1217	1666	925	710	833	1295	1043	1036	1214	1264	1254	1361	1277	K00001	Metabolism;Xenobiotics biodegradation and metabolism;Metabolism of xenobiotics by cytochrome P450;alcohol dehydrogenase;E1.1.1.1, adh;K00001
867	1219	1742	1809	1018	3858	1190	602	439	631	536	1718	1100	1167	1196	1087	1672	1564	1588	1217	1666	925	710	833	1295	1043	1036	1214	1264	1254	1361	1277	K00001	Metabolism;Xenobiotics biodegradation and metabolism;Chloroalkane and chloroalkene degradation;alcohol dehydrogenase;E1.1.1.1, adh;K00001
147	167	256	225	137	584	182	100	65	117	75	269	189	223	283	177	268	225	267	193	287	170	119	137	221	131	176	238	155	184	190	208	K00002	Metabolism;Carbohydrate metabolism;Glycolysis Gluconeogenesis;alcohol dehydrogenase (NADP+);AKR1A1, adh;K00002
147	167	256	225	137	584	182	100	65	117	75	269	189	223	283	177	268	225	267	193	287	170	119	137	221	131	176	238	155	184	190	208	K00002	Metabolism;Carbohydrate metabolism;Pentose and glucuronate interconversions;alcohol dehydrogenase (NADP+);AKR1A1, adh;K00002
147	167	256	225	137	584	182	100	65	117	75	269	189	223	283	177	268	225	267	193	287	170	119	137	221	131	176	238	155	184	190	208	K00002	Metabolism;Xenobiotics biodegradation and metabolism;Caprolactam degradation;alcohol dehydrogenase (NADP+);AKR1A1, adh;K00002
147	167	256	225	137	584	182	100	65	117	75	269	189	223	283	177	268	225	267	193	287	170	119	137	221	131	176	238	155	184	190	208	K00002	Brite Hierarchies;Protein families:signaling and cellular processes;Exosome;alcohol dehydrogenase (NADP+);AKR1A1, adh;K00002
147	167	256	225	137	584	182	100	65	117	75	269	189	223	283	177	268	225	267	193	287	170	119	137	221	131	176	238	155	184	190	208	K00002	Metabolism;Lipid metabolism;Glycerolipid metabolism;alcohol dehydrogenase (NADP+);AKR1A1, adh;K00002
1833	2539	3585	3449	1799	7457	2340	1211	1233	1398	1162	2823	2081	2446	2583	2343	3053	3053	2874	2177	3126	1728	1204	1652	2432	1866	2434	2694	2044	2908	2390	2311	K00003	Metabolism;Amino acid metabolism;Lysine biosynthesis;homoserine dehydrogenase;E1.1.1.3;K00003
1833	2539	3585	3449	1799	7457	2340	1211	1233	1398	1162	2823	2081	2446	2583	2343	3053	3053	2874	2177	3126	1728	1204	1652	2432	1866	2434	2694	2044	2908	2390	2311	K00003	Metabolism;Amino acid metabolism;Glycine; serine and threonine metabolism,homoserine dehydrogenase;E1.1.1.3;K00003
1833	2539	3585	3449	1799	7457	2340	1211	1233	1398	1162	2823	2081	2446	2583	2343	3053	3053	2874	2177	3126	1728	1204	1652	2432	1866	2434	2694	2044	2908	2390	2311	K00003	Metabolism;Amino acid metabolism;Cysteine and methionine metabolism;homoserine dehydrogenase;E1.1.1.3;K00003
148	228	327	304	143	668	225	117	98	86	108	247	140	168	199	150	268	259	211	177	267	125	109	128	211	160	228	215	191	238	210	194	K00004	Metabolism;Carbohydrate metabolism;Butanoate metabolism;(R,R)-butanediol dehydrogenase meso-butanediol dehydrogenase diacetyl reductase;BDH, butB;K00004
104	133	232	195	146	579	150	68	43	99	66	225	143	180	168	110	187	149	137	188	190	87	69	116	165	115	126	140	121	120	140	160	K00005	Metabolism;Carbohydrate metabolism;Propanoate metabolism;glycerol dehydrogenase;gldA;K00005
104	133	232	195	146	579	150	68	43	99	66	225	143	180	168	110	187	149	137	188	190	87	69	116	165	115	126	140	121	120	140	160	K00005	Metabolism;Lipid metabolism;Glycerolipid metabolism;glycerol dehydrogenase;gldA;K00005
18	19	29	56	21	83	36	14	10	14	12	45	29	51	51	30	38	43	32	24	39	36	32	37	29	24	25	31	42	42	30	42	K00006	Metabolism;Lipid metabolism;Glycerophospholipid metabolism;glycerol-3-phosphate dehydrogenase (NAD+);GPD1;K00006
18	19	29	56	21	83	36	14	10	14	12	45	29	51	51	30	38	43	32	24	39	36	32	37	29	24	25	31	42	42	30	42	K00006	Environmental Information Processing;Signal transduction;MAPK signaling pathway - yeast;glycerol-3-phosphate dehydrogenase (NAD+);GPD1;K00006
45	86	536	184	48	550	58	48	28	16	50	35	18	23	16	17	568	346	409	315	94	111	32	58	20	29	31	13	27	22	17	26	K00007	Metabolism;Carbohydrate metabolism;Pentose and glucuronate interconversions;D-arabinitol 4-dehydrogenase;dalD;K00007
45	86	536	184	48	550	58	48	28	16	50	35	18	23	16	17	568	346	409	315	94	111	32	58	20	29	31	13	27	22	17	26	K00007	Metabolism;Carbohydrate metabolism;Fructose and mannose metabolism;D-arabinitol 4-dehydrogenase;dalD;K00007
2252	2593	3042	3370	2255	7773	2631	1450	1332	1847	1189	4275	2634	2870	2908	2974	2892	3554	2720	2461	4270	2173	1743	2176	3049	2533	2533	3004	2996	2917	3417	3248	K00008	Metabolism;Carbohydrate metabolism;Fructose and mannose metabolism;L-iditol 2-dehydrogenase;SORD, gutB;K00008
2252	2593	3042	3370	2255	7773	2631	1450	1332	1847	1189	4275	2634	2870	2908	2974	2892	3554	2720	2461	4270	2173	1743	2176	3049	2533	2533	3004	2996	2917	3417	3248	K00008	Metabolism;Carbohydrate metabolism;Pentose and glucuronate interconversions;L-iditol 2-dehydrogenase;SORD, gutB;K00008
40	36	16	15	12	31	55	28	6	10	4	23	8	21	19	19	35	13	21	17	31	12	17	3	21	13	16	13	12	29	13	26	K00009	Metabolism;Carbohydrate metabolism;Fructose and mannose metabolism;mannitol-1-phosphate 5-dehydrogenase;mtlD;K00009
786	1150	1872	1577	777	3108	925	496	459	522	496	1304	838	864	934	942	1793	1387	1433	1068	1154	719	498	755	1034	721	983	1072	870	1225	954	986	K00010	Metabolism;Carbohydrate metabolism;Inositol phosphate metabolism;myo-inositol 2-dehydrogenase D-chiro-inositol 1-dehydrogenase;iolG;K00010
786	1150	1872	1577	777	3108	925	496	459	522	496	1304	838	864	934	942	1793	1387	1433	1068	1154	719	498	755	1034	721	983	1072	870	1225	954	986	K00010	Metabolism;Biosynthesis of other secondary metabolites;Streptomycin biosynthesis;myo-inositol 2-dehydrogenase D-chiro-inositol 1-dehydrogenase;iolG;K00010
24	35	62	55	24	120	40	12	19	23	18	41	35	15	34	21	49	38	45	39	44	46	20	14	35	25	34	45	25	33	31	33	K00011	Metabolism;Lipid metabolism;Glycerolipid metabolism;aldehyde reductase;AKR1B;K00011
24	35	62	55	24	120	40	12	19	23	18	41	35	15	34	21	49	38	45	39	44	46	20	14	35	25	34	45	25	33	31	33	K00011	Metabolism;Carbohydrate metabolism;Galactose metabolism;aldehyde reductase;AKR1B;K00011
24	35	62	55	24	120	40	12	19	23	18	41	35	15	34	21	49	38	45	39	44	46	20	14	35	25	34	45	25	33	31	33	K00011	Metabolism;Metabolism of cofactors and vitamins;Folate biosynthesis;aldehyde reductase;AKR1B;K00011
24	35	62	55	24	120	40	12	19	23	18	41	35	15	34	21	49	38	45	39	44	46	20	14	35	25	34	45	25	33	31	33	K00011	Metabolism;Carbohydrate metabolism;Pentose and glucuronate interconversions;aldehyde reductase;AKR1B;K00011
24	35	62	55	24	120	40	12	19	23	18	41	35	15	34	21	49	38	45	39	44	46	20	14	35	25	34	45	25	33	31	33	K00011	Metabolism;Carbohydrate metabolism;Fructose and mannose metabolism;aldehyde reductase;AKR1B;K00011
4073	5484	7436	7338	4122	15454	5143	2730	3050	3064	2703	7604	4993	5365	5411	5627	6881	6851	6027	5197	7327	3970	2848	3805	5544	4415	4874	5958	5379	6131	5732	5620	K00012	Metabolism;Carbohydrate metabolism;Amino sugar and nucleotide sugar metabolism;UDPglucose 6-dehydrogenase;UGDH, ugd;K00012
4073	5484	7436	7338	4122	15454	5143	2730	3050	3064	2703	7604	4993	5365	5411	5627	6881	6851	6027	5197	7327	3970	2848	3805	5544	4415	4874	5958	5379	6131	5732	5620	K00012	Metabolism;Carbohydrate metabolism;Pentose and glucuronate interconversions;UDPglucose 6-dehydrogenase;UGDH, ugd;K00012
4073	5484	7436	7338	4122	15454	5143	2730	3050	3064	2703	7604	4993	5365	5411	5627	6881	6851	6027	5197	7327	3970	2848	3805	5544	4415	4874	5958	5379	6131	5732	5620	K00012	Metabolism;Carbohydrate metabolism;Ascorbate and aldarate metabolism;UDPglucose 6-dehydrogenase;UGDH, ugd;K00012
1756	2377	3442	3065	1705	7022	2117	1148	1250	1232	1245	2918	1912	2157	2256	2287	2936	3086	2641	2268	3176	1617	1108	1525	2363	1810	2254	2444	2028	2670	2374	2322	K00013	Metabolism;Amino acid metabolism;Histidine metabolism;histidinol dehydrogenase;hisD;K00013
1270	1720	2711	2598	1224	5319	1643	838	825	882	869	1940	1347	1379	1550	1334	2805	2430	2388	1729	2072	1271	697	1062	1555	1170	1486	1736	1212	1928	1454	1488	K00014	Metabolism;Amino acid metabolism;Phenylalanine; tyrosine and tryptophan biosynthesis,shikimate dehydrogenase;aroE;K00014
1136	1515	1767	1814	1226	4477	1695	669	954	876	815	2038	1498	1561	1579	1597	1680	1739	1738	1346	1991	1232	884	1110	1655	1298	1401	1858	1641	1911	1695	1614	K00015	Metabolism;Carbohydrate metabolism;Glyoxylate and dicarboxylate metabolism;glyoxylate reductase;gyaR, GOR1;K00015
530	539	536	599	635	1819	707	363	270	590	400	1009	1056	1090	931	784	1028	1602	1221	851	794	838	709	772	719	599	699	988	557	721	676	874	K00016	Metabolism;Amino acid metabolism;Cysteine and methionine metabolism;L-lactate dehydrogenase;LDH, ldh;K00016
530	539	536	599	635	1819	707	363	270	590	400	1009	1056	1090	931	784	1028	1602	1221	851	794	838	709	772	719	599	699	988	557	721	676	874	K00016	Brite Hierarchies;Protein families:signaling and cellular processes;Exosome;L-lactate dehydrogenase;LDH, ldh;K00016
530	539	536	599	635	1819	707	363	270	590	400	1009	1056	1090	931	784	1028	1602	1221	851	794	838	709	772	719	599	699	988	557	721	676	874	K00016	Organismal Systems;Endocrine system;Glucagon signaling pathway;L-lactate dehydrogenase;LDH, ldh;K00016
530	539	536	599	635	1819	707	363	270	590	400	1009	1056	1090	931	784	1028	1602	1221	851	794	838	709	772	719	599	699	988	557	721	676	874	K00016	Metabolism;Carbohydrate metabolism;Pyruvate metabolism;L-lactate dehydrogenase;LDH, ldh;K00016
530	539	536	599	635	1819	707	363	270	590	400	1009	1056	1090	931	784	1028	1602	1221	851	794	838	709	772	719	599	699	988	557	721	676	874	K00016	Metabolism;Carbohydrate metabolism;Propanoate metabolism;L-lactate dehydrogenase;LDH, ldh;K00016
530	539	536	599	635	1819	707	363	270	590	400	1009	1056	1090	931	784	1028	1602	1221	851	794	838	709	772	719	599	699	988	557	721	676	874	K00016	Metabolism;Carbohydrate metabolism;Glycolysis Gluconeogenesis;L-lactate dehydrogenase;LDH, ldh;K00016
626	659	1022	948	617	2325	671	455	284	376	331	1128	640	846	708	601	1112	1143	1012	809	926	596	446	596	685	517	639	817	634	728	671	792	K00018	Metabolism;Energy metabolism;Methane metabolism;glycerate dehydrogenase;hprA;K00018
626	659	1022	948	617	2325	671	455	284	376	331	1128	640	846	708	601	1112	1143	1012	809	926	596	446	596	685	517	639	817	634	728	671	792	K00018	Metabolism;Carbohydrate metabolism;Glyoxylate and dicarboxylate metabolism;glycerate dehydrogenase;hprA;K00018
626	659	1022	948	617	2325	671	455	284	376	331	1128	640	846	708	601	1112	1143	1012	809	926	596	446	596	685	517	639	817	634	728	671	792	K00018	Metabolism;Amino acid metabolism;Glycine; serine and threonine metabolism,glycerate dehydrogenase;hprA;K00018
1221	1653	2267	2038	1175	4887	1698	889	848	877	825	2050	1492	1625	1631	1558	2776	2281	2332	1730	2127	1277	855	1234	1581	1202	1469	1877	1415	1988	1472	1564	K00019	Metabolism;Lipid metabolism;Synthesis and degradation of ketone bodies;3-hydroxybutyrate dehydrogenase;E1.1.1.30, bdh;K00019
1221	1653	2267	2038	1175	4887	1698	889	848	877	825	2050	1492	1625	1631	1558	2776	2281	2332	1730	2127	1277	855	1234	1581	1202	1469	1877	1415	1988	1472	1564	K00019	Metabolism;Carbohydrate metabolism;Butanoate metabolism;3-hydroxybutyrate dehydrogenase;E1.1.1.30, bdh;K00019
2105	2947	4506	3890	2222	9320	2758	1428	1468	1410	1334	3383	2293	2600	2877	2531	4107	3630	3559	2853	3651	2108	1336	2051	2758	1948	2349	3086	2326	3295	2711	2695	K00020	Metabolism;Amino acid metabolism;Valine; leucine and isoleucine degradation,3-hydroxyisobutyrate dehydrogenase;mmsB, HIBADH;K00020
212	282	264	386	291	859	307	142	149	187	133	429	257	251	353	321	358	308	314	242	397	249	146	226	440	255	328	369	360	378	389	356	K00021	Environmental Information Processing;Signal transduction;AMPK signaling pathway;hydroxymethylglutaryl-CoA reductase (NADPH);HMGCR;K00021
212	282	264	386	291	859	307	142	149	187	133	429	257	251	353	321	358	308	314	242	397	249	146	226	440	255	328	369	360	378	389	356	K00021	Metabolism;Metabolism of terpenoids and polyketides;Terpenoid backbone biosynthesis;hydroxymethylglutaryl-CoA reductase (NADPH);HMGCR;K00021
212	282	264	386	291	859	307	142	149	187	133	429	257	251	353	321	358	308	314	242	397	249	146	226	440	255	328	369	360	378	389	356	K00021	Organismal Systems;Digestive system;Bile secretion;hydroxymethylglutaryl-CoA reductase (NADPH);HMGCR;K00021
154	192	217	273	186	500	155	113	103	171	101	337	244	215	173	211	211	232	196	169	290	159	118	157	215	206	197	264	271	219	230	206	K00022	Metabolism;Metabolism of terpenoids and polyketides;Geraniol degradation;3-hydroxyacyl-CoA dehydrogenase;HADH;K00022
154	192	217	273	186	500	155	113	103	171	101	337	244	215	173	211	211	232	196	169	290	159	118	157	215	206	197	264	271	219	230	206	K00022	Metabolism;Amino acid metabolism;Tryptophan metabolism;3-hydroxyacyl-CoA dehydrogenase;HADH;K00022
154	192	217	273	186	500	155	113	103	171	101	337	244	215	173	211	211	232	196	169	290	159	118	157	215	206	197	264	271	219	230	206	K00022	Metabolism;Xenobiotics biodegradation and metabolism;Caprolactam degradation;3-hydroxyacyl-CoA dehydrogenase;HADH;K00022
154	192	217	273	186	500	155	113	103	171	101	337	244	215	173	211	211	232	196	169	290	159	118	157	215	206	197	264	271	219	230	206	K00022	Metabolism;Lipid metabolism;Fatty acid degradation;3-hydroxyacyl-CoA dehydrogenase;HADH;K00022
154	192	217	273	186	500	155	113	103	171	101	337	244	215	173	211	211	232	196	169	290	159	118	157	215	206	197	264	271	219	230	206	K00022	Metabolism;Lipid metabolism;Fatty acid elongation;3-hydroxyacyl-CoA dehydrogenase;HADH;K00022
154	192	217	273	186	500	155	113	103	171	101	337	244	215	173	211	211	232	196	169	290	159	118	157	215	206	197	264	271	219	230	206	K00022	Metabolism;Amino acid metabolism;Lysine degradation;3-hydroxyacyl-CoA dehydrogenase;HADH;K00022
154	192	217	273	186	500	155	113	103	171	101	337	244	215	173	211	211	232	196	169	290	159	118	157	215	206	197	264	271	219	230	206	K00022	Metabolism;Amino acid metabolism;Valine; leucine and isoleucine degradation,3-hydroxyacyl-CoA dehydrogenase;HADH;K00022
154	192	217	273	186	500	155	113	103	171	101	337	244	215	173	211	211	232	196	169	290	159	118	157	215	206	197	264	271	219	230	206	K00022	Metabolism;Carbohydrate metabolism;Butanoate metabolism;3-hydroxyacyl-CoA dehydrogenase;HADH;K00022
1204	1471	2309	1932	1069	4505	1362	765	720	742	674	1800	1206	1299	1350	1393	2701	2275	2332	1634	1876	1098	816	1042	1356	1059	1091	1536	1340	1521	1271	1316	K00023	Metabolism;Carbohydrate metabolism;Glyoxylate and dicarboxylate metabolism;acetoacetyl-CoA reductase;phbB;K00023
1204	1471	2309	1932	1069	4505	1362	765	720	742	674	1800	1206	1299	1350	1393	2701	2275	2332	1634	1876	1098	816	1042	1356	1059	1091	1536	1340	1521	1271	1316	K00023	Metabolism;Carbohydrate metabolism;Butanoate metabolism;acetoacetyl-CoA reductase;phbB;K00023
2599	3316	4249	4324	2411	9224	3115	1619	1737	1880	1679	4154	3077	3182	3035	3455	3797	4006	3774	3002	4315	2509	1687	2314	3323	2694	3147	3564	3112	3792	3529	3168	K00024	Metabolism;Energy metabolism;Carbon fixation pathways in prokaryotes;malate dehydrogenase;mdh;K00024
2599	3316	4249	4324	2411	9224	3115	1619	1737	1880	1679	4154	3077	3182	3035	3455	3797	4006	3774	3002	4315	2509	1687	2314	3323	2694	3147	3564	3112	3792	3529	3168	K00024	Metabolism;Amino acid metabolism;Cysteine and methionine metabolism;malate dehydrogenase;mdh;K00024
2599	3316	4249	4324	2411	9224	3115	1619	1737	1880	1679	4154	3077	3182	3035	3455	3797	4006	3774	3002	4315	2509	1687	2314	3323	2694	3147	3564	3112	3792	3529	3168	K00024	Metabolism;Carbohydrate metabolism;Citrate cycle (TCA cycle);malate dehydrogenase;mdh;K00024
2599	3316	4249	4324	2411	9224	3115	1619	1737	1880	1679	4154	3077	3182	3035	3455	3797	4006	3774	3002	4315	2509	1687	2314	3323	2694	3147	3564	3112	3792	3529	3168	K00024	Metabolism;Carbohydrate metabolism;Pyruvate metabolism;malate dehydrogenase;mdh;K00024
2599	3316	4249	4324	2411	9224	3115	1619	1737	1880	1679	4154	3077	3182	3035	3455	3797	4006	3774	3002	4315	2509	1687	2314	3323	2694	3147	3564	3112	3792	3529	3168	K00024	Metabolism;Energy metabolism;Methane metabolism;malate dehydrogenase;mdh;K00024
2599	3316	4249	4324	2411	9224	3115	1619	1737	1880	1679	4154	3077	3182	3035	3455	3797	4006	3774	3002	4315	2509	1687	2314	3323	2694	3147	3564	3112	3792	3529	3168	K00024	Metabolism;Energy metabolism;Carbon fixation in photosynthetic organisms;malate dehydrogenase;mdh;K00024
2599	3316	4249	4324	2411	9224	3115	1619	1737	1880	1679	4154	3077	3182	3035	3455	3797	4006	3774	3002	4315	2509	1687	2314	3323	2694	3147	3564	3112	3792	3529	3168	K00024	Metabolism;Carbohydrate metabolism;Glyoxylate and dicarboxylate metabolism;malate dehydrogenase;mdh;K00024
20	35	111	111	33	146	34	18	32	26	30	45	38	47	45	59	41	63	57	40	43	40	19	25	50	48	42	68	51	54	37	44	K00025	Metabolism;Amino acid metabolism;Cysteine and methionine metabolism;malate dehydrogenase;MDH1;K00025
20	35	111	111	33	146	34	18	32	26	30	45	38	47	45	59	41	63	57	40	43	40	19	25	50	48	42	68	51	54	37	44	K00025	Metabolism;Energy metabolism;Carbon fixation in photosynthetic organisms;malate dehydrogenase;MDH1;K00025
20	35	111	111	33	146	34	18	32	26	30	45	38	47	45	59	41	63	57	40	43	40	19	25	50	48	42	68	51	54	37	44	K00025	Organismal Systems;Excretory system;Proximal tubule bicarbonate reclamation;malate dehydrogenase;MDH1;K00025
20	35	111	111	33	146	34	18	32	26	30	45	38	47	45	59	41	63	57	40	43	40	19	25	50	48	42	68	51	54	37	44	K00025	Metabolism;Carbohydrate metabolism;Pyruvate metabolism;malate dehydrogenase;MDH1;K00025
20	35	111	111	33	146	34	18	32	26	30	45	38	47	45	59	41	63	57	40	43	40	19	25	50	48	42	68	51	54	37	44	K00025	Metabolism;Carbohydrate metabolism;Glyoxylate and dicarboxylate metabolism;malate dehydrogenase;MDH1;K00025
20	35	111	111	33	146	34	18	32	26	30	45	38	47	45	59	41	63	57	40	43	40	19	25	50	48	42	68	51	54	37	44	K00025	Metabolism;Carbohydrate metabolism;Citrate cycle (TCA cycle);malate dehydrogenase;MDH1;K00025
19	15	39	40	27	131	32	15	27	17	9	41	23	38	57	22	52	25	40	47	60	36	18	19	41	22	21	25	30	42	23	48	K00026	Metabolism;Carbohydrate metabolism;Citrate cycle (TCA cycle);malate dehydrogenase;MDH2;K00026
19	15	39	40	27	131	32	15	27	17	9	41	23	38	57	22	52	25	40	47	60	36	18	19	41	22	21	25	30	42	23	48	K00026	Metabolism;Amino acid metabolism;Cysteine and methionine metabolism;malate dehydrogenase;MDH2;K00026
19	15	39	40	27	131	32	15	27	17	9	41	23	38	57	22	52	25	40	47	60	36	18	19	41	22	21	25	30	42	23	48	K00026	Metabolism;Energy metabolism;Carbon fixation in photosynthetic organisms;malate dehydrogenase;MDH2;K00026
19	15	39	40	27	131	32	15	27	17	9	41	23	38	57	22	52	25	40	47	60	36	18	19	41	22	21	25	30	42	23	48	K00026	Metabolism;Carbohydrate metabolism;Glyoxylate and dicarboxylate metabolism;malate dehydrogenase;MDH2;K00026
19	15	39	40	27	131	32	15	27	17	9	41	23	38	57	22	52	25	40	47	60	36	18	19	41	22	21	25	30	42	23	48	K00026	Metabolism;Carbohydrate metabolism;Pyruvate metabolism;malate dehydrogenase;MDH2;K00026
2013	2801	3511	3670	2309	9086	2809	1392	1148	1526	1614	3723	3471	3022	3302	3406	3506	3653	3992	2705	3124	2181	1617	2023	3038	2781	3103	3457	3180	3737	3178	2980	K00027	Metabolism;Carbohydrate metabolism;Pyruvate metabolism;malate dehydrogenase (oxaloacetate-decarboxylating);ME2, sfcA, maeA;K00027
2013	2801	3511	3670	2309	9086	2809	1392	1148	1526	1614	3723	3471	3022	3302	3406	3506	3653	3992	2705	3124	2181	1617	2023	3038	2781	3103	3457	3180	3737	3178	2980	K00027	Environmental Information Processing;Signal transduction;Two-component system;malate dehydrogenase (oxaloacetate-decarboxylating);ME2, sfcA, maeA;K00027
14	23	11	12	16	44	24	4	5	10	15	25	29	35	14	23	18	12	21	13	28	16	21	17	28	18	16	28	18	36	18	26	K00028	Metabolism;Energy metabolism;Carbon fixation in photosynthetic organisms;malate dehydrogenase (decarboxylating);E1.1.1.39;K00028
14	23	11	12	16	44	24	4	5	10	15	25	29	35	14	23	18	12	21	13	28	16	21	17	28	18	16	28	18	36	18	26	K00028	Metabolism;Carbohydrate metabolism;Pyruvate metabolism;malate dehydrogenase (decarboxylating);E1.1.1.39;K00028
4201	4794	6057	5002	5264	17453	5353	2944	2631	3518	3279	8174	6669	6483	5803	5582	8484	7130	7728	6104	7754	4573	3826	4831	6472	4716	4520	6514	5751	6290	6366	6938	K00029	Metabolism;Energy metabolism;Carbon fixation in photosynthetic organisms;malate dehydrogenase (oxaloacetate-decarboxylating)(NADP+);E1.1.1.40, maeB;K00029
4201	4794	6057	5002	5264	17453	5353	2944	2631	3518	3279	8174	6669	6483	5803	5582	8484	7130	7728	6104	7754	4573	3826	4831	6472	4716	4520	6514	5751	6290	6366	6938	K00029	Metabolism;Carbohydrate metabolism;Pyruvate metabolism;malate dehydrogenase (oxaloacetate-decarboxylating)(NADP+);E1.1.1.40, maeB;K00029
1317	1418	1265	1618	1269	3809	1511	868	1073	1202	1016	2670	1732	1834	1590	2226	1445	1729	1475	1442	2518	1269	970	1256	2025	1689	1588	1911	2027	2032	2241	2035	K00030	Metabolism;Carbohydrate metabolism;Citrate cycle (TCA cycle);isocitrate dehydrogenase (NAD+);IDH3;K00030
4117	5434	7958	8167	4092	15905	4915	2868	2834	3002	2655	6842	4709	5159	5066	5175	7306	7498	6868	5209	7232	4339	2869	3792	5376	4496	4794	5710	4956	5977	5607	5200	K00031	Cellular Processes;Transport and catabolism;Peroxisome;isocitrate dehydrogenase;IDH1, IDH2, icd;K00031
4117	5434	7958	8167	4092	15905	4915	2868	2834	3002	2655	6842	4709	5159	5066	5175	7306	7498	6868	5209	7232	4339	2869	3792	5376	4496	4794	5710	4956	5977	5607	5200	K00031	Metabolism;Metabolism of other amino acids;Glutathione metabolism;isocitrate dehydrogenase;IDH1, IDH2, icd;K00031
4117	5434	7958	8167	4092	15905	4915	2868	2834	3002	2655	6842	4709	5159	5066	5175	7306	7498	6868	5209	7232	4339	2869	3792	5376	4496	4794	5710	4956	5977	5607	5200	K00031	Metabolism;Energy metabolism;Carbon fixation pathways in prokaryotes;isocitrate dehydrogenase;IDH1, IDH2, icd;K00031
4117	5434	7958	8167	4092	15905	4915	2868	2834	3002	2655	6842	4709	5159	5066	5175	7306	7498	6868	5209	7232	4339	2869	3792	5376	4496	4794	5710	4956	5977	5607	5200	K00031	Metabolism;Carbohydrate metabolism;Citrate cycle (TCA cycle);isocitrate dehydrogenase;IDH1, IDH2, icd;K00031
19	17	44	33	19	59	31	10	11	14	15	29	27	18	22	26	30	20	33	8	24	13	11	12	28	16	20	28	30	23	31	30	K00032	Metabolism;Metabolism of other amino acids;Glutathione metabolism;phosphogluconate 2-dehydrogenase;E1.1.1.43;K00032
19	17	44	33	19	59	31	10	11	14	15	29	27	18	22	26	30	20	33	8	24	13	11	12	28	16	20	28	30	23	31	30	K00032	Metabolism;Carbohydrate metabolism;Pentose phosphate pathway;phosphogluconate 2-dehydrogenase;E1.1.1.43;K00032
4776	6052	7787	7965	4788	17919	6042	3351	2823	3539	3160	8775	5793	6169	6149	6446	6960	7542	6716	5836	8379	4342	3298	4314	6468	5212	5658	6841	6247	7453	6833	6487	K00033	Metabolism;Metabolism of other amino acids;Glutathione metabolism;6-phosphogluconate dehydrogenase;PGD, gnd, gntZ;K00033
4776	6052	7787	7965	4788	17919	6042	3351	2823	3539	3160	8775	5793	6169	6149	6446	6960	7542	6716	5836	8379	4342	3298	4314	6468	5212	5658	6841	6247	7453	6833	6487	K00033	Metabolism;Carbohydrate metabolism;Pentose phosphate pathway;6-phosphogluconate dehydrogenase;PGD, gnd, gntZ;K00033
1011	1178	1244	1348	1054	3706	1273	665	618	817	723	2389	1608	1616	1375	1605	1392	1700	1410	1229	2043	959	960	1234	1537	1236	1281	1737	1642	1652	1679	1905	K00034	Metabolism;Carbohydrate metabolism;Pentose phosphate pathway;glucose 1-dehydrogenase;gdh;K00034
39	56	148	40	39	225	66	29	31	16	20	55	46	53	59	73	231	75	130	75	114	63	29	57	62	38	61	55	45	113	50	66	K00035	Metabolism;Carbohydrate metabolism;Galactose metabolism;D-galactose 1-dehydrogenase;gal;K00035
8553	11114	14598	14982	8865	34030	11046	5636	4794	6621	5699	16605	11232	11624	11373	11469	14074	14423	13685	11130	14845	8557	6569	8149	11395	9235	10291	12369	11424	13145	11818	11782	K00036	Human Diseases;Cancers:Overview;Central carbon metabolism in cancer;glucose-6-phosphate 1-dehydrogenase;G6PD, zwf;K00036
8553	11114	14598	14982	8865	34030	11046	5636	4794	6621	5699	16605	11232	11624	11373	11469	14074	14423	13685	11130	14845	8557	6569	8149	11395	9235	10291	12369	11424	13145	11818	11782	K00036	Metabolism;Carbohydrate metabolism;Pentose phosphate pathway;glucose-6-phosphate 1-dehydrogenase;G6PD, zwf;K00036
8553	11114	14598	14982	8865	34030	11046	5636	4794	6621	5699	16605	11232	11624	11373	11469	14074	14423	13685	11130	14845	8557	6569	8149	11395	9235	10291	12369	11424	13145	11818	11782	K00036	Metabolism;Metabolism of other amino acids;Glutathione metabolism;glucose-6-phosphate 1-dehydrogenase;G6PD, zwf;K00036
8553	11114	14598	14982	8865	34030	11046	5636	4794	6621	5699	16605	11232	11624	11373	11469	14074	14423	13685	11130	14845	8557	6569	8149	11395	9235	10291	12369	11424	13145	11818	11782	K00036	Brite Hierarchies;Protein families:signaling and cellular processes;Exosome;glucose-6-phosphate 1-dehydrogenase;G6PD, zwf;K00036
0	0	0	0	0	0	0	0	0	0	0	0	0	0	0	0	0	0	1	0	1	0	0	0	0	0	0	0	0	0	0	0	K00037	Metabolism;Lipid metabolism;Steroid hormone biosynthesis;3alpha-hydroxysteroid 3-dehydrogenase chlordecone reductase;AKR1C4;K00037
0	0	0	0	0	0	0	0	0	0	0	0	0	0	0	0	0	0	1	0	1	0	0	0	0	0	0	0	0	0	0	0	K00037	Metabolism;Lipid metabolism;Primary bile acid biosynthesis;3alpha-hydroxysteroid 3-dehydrogenase chlordecone reductase;AKR1C4;K00037
488	737	1091	1080	665	2505	634	343	308	323	351	982	659	690	733	615	991	968	932	728	937	550	458	497	668	558	800	856	608	926	745	699	K00038	Metabolism;Lipid metabolism;Steroid hormone biosynthesis;3alpha(or 20beta)-hydroxysteroid dehydrogenase;E1.1.1.53;K00038
71	119	299	228	76	469	120	34	19	36	22	162	78	80	75	53	369	186	281	138	130	76	54	82	74	64	52	84	72	103	78	108	K00039	Metabolism;Carbohydrate metabolism;Pentose and glucuronate interconversions;ribitol 2-dehydrogenase;rbtD;K00039
249	268	637	482	183	1079	268	139	101	151	102	279	235	287	303	200	606	494	507	354	401	191	147	188	267	178	305	238	178	373	237	253	K00040	Metabolism;Carbohydrate metabolism;Pentose and glucuronate interconversions;fructuronate reductase;uxuB;K00040
91	94	104	188	42	171	74	41	47	37	42	46	40	49	43	44	171	124	132	107	78	53	22	42	75	68	55	32	30	55	43	49	K00041	Metabolism;Carbohydrate metabolism;Pentose and glucuronate interconversions;tagaturonate reductase;uxaB;K00041
370	500	1155	804	380	1755	443	246	227	286	237	600	422	427	411	431	1043	809	982	562	573	437	286	381	451	341	385	450	472	477	517	457	K00042	Metabolism;Carbohydrate metabolism;Glyoxylate and dicarboxylate metabolism;2-hydroxy-3-oxopropionate reductase;garR, glxR;K00042
70	94	402	221	60	503	80	41	50	35	32	73	48	62	47	68	446	210	307	159	95	76	58	67	54	51	65	66	42	87	69	62	K00043	Metabolism;Carbohydrate metabolism;Butanoate metabolism;4-hydroxybutyrate dehydrogenase;gbd;K00043
5	1	4	4	3	14	4	2	6	5	3	2	5	7	9	4	7	5	1	2	8	5	6	2	2	2	7	2	6	5	2	7	K00044	Metabolism;Lipid metabolism;Steroid hormone biosynthesis;17beta-estradiol 17-dehydrogenase;HSD17B1;K00044
5	1	4	4	3	14	4	2	6	5	3	2	5	7	9	4	7	5	1	2	8	5	6	2	2	2	7	2	6	5	2	7	K00044	Organismal Systems;Endocrine system;Ovarian steroidogenesis;17beta-estradiol 17-dehydrogenase;HSD17B1;K00044
127	471	544	676	293	1184	408	137	94	135	140	458	346	321	426	407	397	410	394	335	366	255	155	264	277	269	352	441	304	380	238	323	K00045	Metabolism;Carbohydrate metabolism;Fructose and mannose metabolism;mannitol 2-dehydrogenase;E1.1.1.67, mtlK;K00045
1122	1359	2113	1853	1023	4467	1348	670	611	865	739	1990	1452	1302	1508	1525	2074	1777	1710	1523	1989	1000	756	1081	1652	1252	1333	1556	1551	1732	1674	1655	K00046	Not Included in Pathway or Brite;Unclassified:metabolism;Enzymes with EC numbers;gluconate 5-dehydrogenase;idnO;K00046
5	5	6	9	9	32	11	7	4	3	3	9	8	9	12	15	16	10	13	5	17	12	3	3	8	8	14	14	7	13	15	11	K00048	Metabolism;Carbohydrate metabolism;Glyoxylate and dicarboxylate metabolism;lactaldehyde reductase;fucO;K00048
5	5	6	9	9	32	11	7	4	3	3	9	8	9	12	15	16	10	13	5	17	12	3	3	8	8	14	14	7	13	15	11	K00048	Metabolism;Carbohydrate metabolism;Propanoate metabolism;lactaldehyde reductase;fucO;K00048
27	55	81	66	26	129	47	15	22	28	24	44	35	34	38	38	51	53	30	32	43	40	17	23	41	33	36	50	39	50	45	67	K00049	Metabolism;Carbohydrate metabolism;Glyoxylate and dicarboxylate metabolism;glyoxylate/hydroxypyruvate reductase;GRHPR;K00049
27	55	81	66	26	129	47	15	22	28	24	44	35	34	38	38	51	53	30	32	43	40	17	23	41	33	36	50	39	50	45	67	K00049	Metabolism;Amino acid metabolism;Glycine; serine and threonine metabolism,glyoxylate/hydroxypyruvate reductase;GRHPR;K00049
27	55	81	66	26	129	47	15	22	28	24	44	35	34	38	38	51	53	30	32	43	40	17	23	41	33	36	50	39	50	45	67	K00049	Metabolism;Carbohydrate metabolism;Pyruvate metabolism;glyoxylate/hydroxypyruvate reductase;GRHPR;K00049
10	24	21	21	15	51	23	4	3	8	10	18	12	16	7	14	23	15	14	13	19	6	6	15	18	9	7	16	12	13	9	6	K00050	Metabolism;Amino acid metabolism;Glycine; serine and threonine metabolism,hydroxypyruvate reductase;ttuD;K00050
10	24	21	21	15	51	23	4	3	8	10	18	12	16	7	14	23	15	14	13	19	6	6	15	18	9	7	16	12	13	9	6	K00050	Metabolism;Carbohydrate metabolism;Glyoxylate and dicarboxylate metabolism;hydroxypyruvate reductase;ttuD;K00050
3	2	3	4	3	4	6	0	3	3	1	2	5	2	4	4	4	3	4	4	5	2	2	0	0	0	1	0	2	6	2	2	K00051	Metabolism;Energy metabolism;Carbon fixation in photosynthetic organisms;malate dehydrogenase (NADP+);E1.1.1.82;K00051
3	2	3	4	3	4	6	0	3	3	1	2	5	2	4	4	4	3	4	4	5	2	2	0	0	0	1	0	2	6	2	2	K00051	Metabolism;Carbohydrate metabolism;Pyruvate metabolism;malate dehydrogenase (NADP+);E1.1.1.82;K00051
3506	4720	5704	5912	3474	12331	4340	2258	2386	2631	2231	6001	4118	4501	4630	4744	5152	5452	4720	4114	6097	3358	2282	3203	4675	3488	4104	5114	4467	5278	4737	4697	K00052	Metabolism;Carbohydrate metabolism;C5-Branched dibasic acid metabolism;3-isopropylmalate dehydrogenase;leuB, IMDH;K00052
3506	4720	5704	5912	3474	12331	4340	2258	2386	2631	2231	6001	4118	4501	4630	4744	5152	5452	4720	4114	6097	3358	2282	3203	4675	3488	4104	5114	4467	5278	4737	4697	K00052	Metabolism;Amino acid metabolism;Valine; leucine and isoleucine biosynthesis,3-isopropylmalate dehydrogenase;leuB, IMDH;K00052
2556	3640	4549	4752	2576	9758	3236	1738	1836	2023	1819	4589	3123	3471	3590	3683	4031	4346	3943	3223	4516	2657	1863	2621	3761	2871	3314	3997	3496	4319	3780	3576	K00053	Metabolism;Amino acid metabolism;Valine; leucine and isoleucine biosynthesis,ketol-acid reductoisomerase;ilvC;K00053
2556	3640	4549	4752	2576	9758	3236	1738	1836	2023	1819	4589	3123	3471	3590	3683	4031	4346	3943	3223	4516	2657	1863	2621	3761	2871	3314	3997	3496	4319	3780	3576	K00053	Metabolism;Metabolism of cofactors and vitamins;Pantothenate and CoA biosynthesis;ketol-acid reductoisomerase;ilvC;K00053
122	133	271	253	109	464	140	108	116	91	133	272	179	121	117	217	175	123	128	80	193	96	44	70	194	164	150	200	200	200	273	180	K00054	Metabolism;Metabolism of terpenoids and polyketides;Terpenoid backbone biosynthesis;hydroxymethylglutaryl-CoA reductase;mvaA;K00054
262	403	719	611	351	1575	385	198	172	169	182	484	371	385	449	250	671	572	513	449	453	299	205	300	376	259	362	514	296	484	301	415	K00055	Metabolism;Xenobiotics biodegradation and metabolism;Xylene degradation;aryl-alcohol dehydrogenase;E1.1.1.90;K00055
262	403	719	611	351	1575	385	198	172	169	182	484	371	385	449	250	671	572	513	449	453	299	205	300	376	259	362	514	296	484	301	415	K00055	Metabolism;Amino acid metabolism;Phenylalanine metabolism;aryl-alcohol dehydrogenase;E1.1.1.90;K00055
262	403	719	611	351	1575	385	198	172	169	182	484	371	385	449	250	671	572	513	449	453	299	205	300	376	259	362	514	296	484	301	415	K00055	Metabolism;Amino acid metabolism;Tyrosine metabolism;aryl-alcohol dehydrogenase;E1.1.1.90;K00055
262	403	719	611	351	1575	385	198	172	169	182	484	371	385	449	250	671	572	513	449	453	299	205	300	376	259	362	514	296	484	301	415	K00055	Metabolism;Xenobiotics biodegradation and metabolism;Toluene degradation;aryl-alcohol dehydrogenase;E1.1.1.90;K00055
1598	2210	2834	2981	1469	5989	1960	1103	1055	1113	1083	2709	2026	2041	2029	2018	2646	2833	2702	2015	2979	1515	988	1452	2235	1831	1945	2183	1876	2448	2329	2069	K00057	Metabolism;Lipid metabolism;Glycerophospholipid metabolism;glycerol-3-phosphate dehydrogenase (NAD(P)+);gpsA;K00057
5096	6641	8449	8492	5027	19365	6620	3243	3599	3595	3461	8838	5695	6306	6810	6222	7635	8074	7054	5831	8749	4866	3329	4784	6801	5030	6145	7565	5709	7893	6807	6698	K00058	Metabolism;Energy metabolism;Methane metabolism;D-3-phosphoglycerate dehydrogenase 2-oxoglutarate reductase;serA, PHGDH;K00058
5096	6641	8449	8492	5027	19365	6620	3243	3599	3595	3461	8838	5695	6306	6810	6222	7635	8074	7054	5831	8749	4866	3329	4784	6801	5030	6145	7565	5709	7893	6807	6698	K00058	Metabolism;Amino acid metabolism;Glycine; serine and threonine metabolism,D-3-phosphoglycerate dehydrogenase 2-oxoglutarate reductase;serA, PHGDH;K00058
5096	6641	8449	8492	5027	19365	6620	3243	3599	3595	3461	8838	5695	6306	6810	6222	7635	8074	7054	5831	8749	4866	3329	4784	6801	5030	6145	7565	5709	7893	6807	6698	K00058	Brite Hierarchies;Protein families:signaling and cellular processes;Exosome;D-3-phosphoglycerate dehydrogenase 2-oxoglutarate reductase;serA, PHGDH;K00058
12465	16569	22794	21588	12573	50727	16211	8072	7611	9547	8716	22383	16674	17558	17131	16690	22162	22220	20902	16448	21725	12832	9707	12405	16986	13431	14909	18821	16432	19315	17044	17424	K00059	Metabolism;Metabolism of cofactors and vitamins;Biotin metabolism;3-oxoacyl-[acyl-carrier protein] reductase;fabG;K00059
12465	16569	22794	21588	12573	50727	16211	8072	7611	9547	8716	22383	16674	17558	17131	16690	22162	22220	20902	16448	21725	12832	9707	12405	16986	13431	14909	18821	16432	19315	17044	17424	K00059	Metabolism;Biosynthesis of other secondary metabolites;Prodigiosin biosynthesis;3-oxoacyl-[acyl-carrier protein] reductase;fabG;K00059
12465	16569	22794	21588	12573	50727	16211	8072	7611	9547	8716	22383	16674	17558	17131	16690	22162	22220	20902	16448	21725	12832	9707	12405	16986	13431	14909	18821	16432	19315	17044	17424	K00059	Metabolism;Lipid metabolism;Fatty acid biosynthesis;3-oxoacyl-[acyl-carrier protein] reductase;fabG;K00059
12465	16569	22794	21588	12573	50727	16211	8072	7611	9547	8716	22383	16674	17558	17131	16690	22162	22220	20902	16448	21725	12832	9707	12405	16986	13431	14909	18821	16432	19315	17044	17424	K00059	Metabolism;Lipid metabolism;Biosynthesis of unsaturated fatty acids;3-oxoacyl-[acyl-carrier protein] reductase;fabG;K00059
12465	16569	22794	21588	12573	50727	16211	8072	7611	9547	8716	22383	16674	17558	17131	16690	22162	22220	20902	16448	21725	12832	9707	12405	16986	13431	14909	18821	16432	19315	17044	17424	K00059	Brite Hierarchies;Protein families:metabolism;Lipid biosynthesis proteins;3-oxoacyl-[acyl-carrier protein] reductase;fabG;K00059
1735	1966	2564	2897	1728	5932	1866	1011	1021	1317	1062	3129	2210	2271	1923	2556	2509	2719	2398	1952	3092	1621	1160	1570	2304	1941	1856	2447	2324	2396	2382	2218	K00060	Metabolism;Amino acid metabolism;Glycine; serine and threonine metabolism,threonine 3-dehydrogenase;tdh;K00060
14	12	6	20	8	30	14	11	5	7	5	35	14	18	11	11	9	15	6	9	24	3	5	10	7	11	10	16	16	12	12	9	K00061	Metabolism;Metabolism of cofactors and vitamins;Retinol metabolism;11-cis-retinol dehydrogenase;RDH5;K00061
0	0	0	1	2	4	0	0	0	0	0	3	0	1	1	1	0	0	0	0	0	1	0	1	0	2	1	0	3	0	0	1	K00062	Not Included in Pathway or Brite;Unclassified:metabolism;Enzymes with EC numbers;D-arabinose 1-dehydrogenase;E1.1.1.116;K00062
3	0	3	1	2	2	1	0	0	3	0	2	6	0	1	2	0	2	0	0	3	1	1	0	1	1	1	1	0	0	2	0	K00063	Not Included in Pathway or Brite;Unclassified:metabolism;Enzymes with EC numbers;D-arabinose 1-dehydrogenase;ARA1;K00063
777	1077	1982	1238	749	3704	1033	474	400	458	421	1300	1084	1101	1035	880	2256	1759	1869	1359	1094	903	683	837	796	662	935	1204	730	1175	760	1078	K00064	Metabolism;Carbohydrate metabolism;Fructose and mannose metabolism;D-threo-aldose 1-dehydrogenase;E1.1.1.122;K00064
777	1077	1982	1238	749	3704	1033	474	400	458	421	1300	1084	1101	1035	880	2256	1759	1869	1359	1094	903	683	837	796	662	935	1204	730	1175	760	1078	K00064	Metabolism;Carbohydrate metabolism;Ascorbate and aldarate metabolism;D-threo-aldose 1-dehydrogenase;E1.1.1.122;K00064
761	978	1259	1086	788	3060	1017	513	565	610	606	1430	1043	1133	1188	1136	1352	1380	1305	1115	1415	794	571	796	1086	838	985	1182	1024	1401	1093	1216	K00065	Metabolism;Carbohydrate metabolism;Pentose and glucuronate interconversions;2-dehydro-3-deoxy-D-gluconate 5-dehydrogenase;kduD;K00065
869	853	848	1194	717	2424	835	518	452	652	492	1448	943	1118	976	887	898	1307	1076	879	1519	786	665	715	877	780	885	1175	951	1107	1015	905	K00066	Metabolism;Carbohydrate metabolism;Amino sugar and nucleotide sugar metabolism;GDP-mannose 6-dehydrogenase;algD;K00066
869	853	848	1194	717	2424	835	518	452	652	492	1448	943	1118	976	887	898	1307	1076	879	1519	786	665	715	877	780	885	1175	951	1107	1015	905	K00066	Metabolism;Carbohydrate metabolism;Fructose and mannose metabolism;GDP-mannose 6-dehydrogenase;algD;K00066
869	853	848	1194	717	2424	835	518	452	652	492	1448	943	1118	976	887	898	1307	1076	879	1519	786	665	715	877	780	885	1175	951	1107	1015	905	K00066	Environmental Information Processing;Signal transduction;Two-component system;GDP-mannose 6-dehydrogenase;algD;K00066
1520	1960	2634	2895	1501	5796	1879	1004	1036	1156	931	2504	1618	1820	1935	1767	2827	2942	2589	2056	2697	1538	1123	1327	2087	1733	1846	2071	1692	2272	2051	1962	K00067	Metabolism;Biosynthesis of other secondary metabolites;Streptomycin biosynthesis;dTDP-4-dehydrorhamnose reductase;rfbD, rmlD;K00067
1520	1960	2634	2895	1501	5796	1879	1004	1036	1156	931	2504	1618	1820	1935	1767	2827	2942	2589	2056	2697	1538	1123	1327	2087	1733	1846	2071	1692	2272	2051	1962	K00067	Metabolism;Metabolism of terpenoids and polyketides;Polyketide sugar unit biosynthesis;dTDP-4-dehydrorhamnose reductase;rfbD, rmlD;K00067
36	45	50	36	35	135	43	26	36	18	25	68	34	57	42	37	43	48	39	27	49	30	31	26	58	39	39	54	51	68	46	67	K00068	Metabolism;Carbohydrate metabolism;Fructose and mannose metabolism;sorbitol-6-phosphate 2-dehydrogenase;srlD;K00068
45	37	50	65	30	130	53	38	43	32	38	82	54	57	57	52	31	68	33	40	77	34	20	35	57	44	42	63	52	67	54	74	K00069	Human Diseases;Cancers:Overview;Transcriptional misregulation in cancer;15-hydroxyprostaglandin dehydrogenase (NAD);HPGD;K00069
45	37	50	65	30	130	53	38	43	32	38	82	54	57	57	52	31	68	33	40	77	34	20	35	57	44	42	63	52	67	54	74	K00069	Brite Hierarchies;Protein families:signaling and cellular processes;Exosome;15-hydroxyprostaglandin dehydrogenase (NAD);HPGD;K00069
3	1	4	4	2	4	1	1	0	0	0	2	0	1	7	1	2	3	2	2	2	3	1	0	0	4	3	2	3	3	2	0	K00070	Metabolism;Lipid metabolism;Steroid hormone biosynthesis;3beta-hydroxy-Delta5-steroid dehydrogenase steroid Delta-isomerase;HSD3B;K00070
3	1	4	4	2	4	1	1	0	0	0	2	0	1	7	1	2	3	2	2	2	3	1	0	0	4	3	2	3	3	2	0	K00070	Human Diseases;Endocrine and metabolic diseases;Cushing syndrome;3beta-hydroxy-Delta5-steroid dehydrogenase steroid Delta-isomerase;HSD3B;K00070
3	1	4	4	2	4	1	1	0	0	0	2	0	1	7	1	2	3	2	2	2	3	1	0	0	4	3	2	3	3	2	0	K00070	Organismal Systems;Endocrine system;Aldosterone synthesis and secretion;3beta-hydroxy-Delta5-steroid dehydrogenase steroid Delta-isomerase;HSD3B;K00070
3	1	4	4	2	4	1	1	0	0	0	2	0	1	7	1	2	3	2	2	2	3	1	0	0	4	3	2	3	3	2	0	K00070	Organismal Systems;Endocrine system;Cortisol synthesis and secretion;3beta-hydroxy-Delta5-steroid dehydrogenase steroid Delta-isomerase;HSD3B;K00070
3	1	4	4	2	4	1	1	0	0	0	2	0	1	7	1	2	3	2	2	2	3	1	0	0	4	3	2	3	3	2	0	K00070	Organismal Systems;Endocrine system;Ovarian steroidogenesis;3beta-hydroxy-Delta5-steroid dehydrogenase steroid Delta-isomerase;HSD3B;K00070
0	2	2	1	1	4	7	2	0	3	0	3	0	3	0	3	2	2	1	0	2	2	1	0	3	0	2	0	2	2	2	0	K00071	Organismal Systems;Excretory system;Aldosterone-regulated sodium reabsorption;corticosteroid 11-beta-dehydrogenase isozyme 2;HSD11B2;K00071
0	2	2	1	1	4	7	2	0	3	0	3	0	3	0	3	2	2	1	0	2	2	1	0	3	0	2	0	2	2	2	0	K00071	Metabolism;Lipid metabolism;Steroid hormone biosynthesis;corticosteroid 11-beta-dehydrogenase isozyme 2;HSD11B2;K00071
7	5	10	7	5	24	10	8	7	4	10	17	14	14	7	9	11	4	6	3	4	2	3	10	10	4	12	12	8	13	6	13	K00072	Brite Hierarchies;Protein families:signaling and cellular processes;Exosome;sepiapterin reductase;SPR;K00072
7	5	10	7	5	24	10	8	7	4	10	17	14	14	7	9	11	4	6	3	4	2	3	10	10	4	12	12	8	13	6	13	K00072	Metabolism;Metabolism of cofactors and vitamins;Folate biosynthesis;sepiapterin reductase;SPR;K00072
13	21	14	6	9	24	19	12	12	9	14	20	17	12	20	14	16	5	8	11	19	11	10	17	28	16	9	25	15	30	17	25	K00073	Metabolism;Nucleotide metabolism;Purine metabolism;ureidoglycolate dehydrogenase (NAD+);allD;K00073
3477	4141	5603	5595	3272	11651	3859	2271	2085	2485	2188	5769	3900	3923	3998	4116	5283	5212	5121	3999	5562	3200	2239	2888	4255	3589	3787	4466	4426	4718	4448	4061	K00074	Metabolism;Carbohydrate metabolism;Butanoate metabolism;3-hydroxybutyryl-CoA dehydrogenase;paaH, hbd, fadB, mmgB;K00074
3477	4141	5603	5595	3272	11651	3859	2271	2085	2485	2188	5769	3900	3923	3998	4116	5283	5212	5121	3999	5562	3200	2239	2888	4255	3589	3787	4466	4426	4718	4448	4061	K00074	Metabolism;Xenobiotics biodegradation and metabolism;Benzoate degradation;3-hydroxybutyryl-CoA dehydrogenase;paaH, hbd, fadB, mmgB;K00074
3477	4141	5603	5595	3272	11651	3859	2271	2085	2485	2188	5769	3900	3923	3998	4116	5283	5212	5121	3999	5562	3200	2239	2888	4255	3589	3787	4466	4426	4718	4448	4061	K00074	Metabolism;Amino acid metabolism;Phenylalanine metabolism;3-hydroxybutyryl-CoA dehydrogenase;paaH, hbd, fadB, mmgB;K00074
1600	1927	2898	2677	1372	5565	1851	910	1038	1043	875	2444	1596	1790	1761	1729	2360	2661	2398	1760	2602	1407	916	1161	1770	1431	1864	2080	1674	2274	1923	1756	K00075	Metabolism;Carbohydrate metabolism;Amino sugar and nucleotide sugar metabolism;UDP-N-acetylmuramate dehydrogenase;murB;K00075
1600	1927	2898	2677	1372	5565	1851	910	1038	1043	875	2444	1596	1790	1761	1729	2360	2661	2398	1760	2602	1407	916	1161	1770	1431	1864	2080	1674	2274	1923	1756	K00075	Metabolism;Glycan biosynthesis and metabolism;Peptidoglycan biosynthesis;UDP-N-acetylmuramate dehydrogenase;murB;K00075
1600	1927	2898	2677	1372	5565	1851	910	1038	1043	875	2444	1596	1790	1761	1729	2360	2661	2398	1760	2602	1407	916	1161	1770	1431	1864	2080	1674	2274	1923	1756	K00075	Brite Hierarchies;Protein families:metabolism;Peptidoglycan biosynthesis and degradation proteins;UDP-N-acetylmuramate dehydrogenase;murB;K00075
130	188	272	262	144	635	165	79	68	81	101	258	147	162	171	160	245	189	252	175	234	137	74	119	168	174	202	238	185	220	170	185	K00076	Metabolism;Lipid metabolism;Secondary bile acid biosynthesis;7-alpha-hydroxysteroid dehydrogenase;hdhA;K00076
2257	3042	5158	4233	2192	9876	2807	1490	1357	1423	1239	3820	2347	2907	2815	2371	5002	4734	4458	3427	3583	2503	1540	2273	2643	2059	2486	3211	2321	3627	2682	2734	K00077	Metabolism;Metabolism of cofactors and vitamins;Pantothenate and CoA biosynthesis;2-dehydropantoate 2-reductase;panE, apbA;K00077
16	22	32	31	19	57	34	4	15	28	10	46	24	27	26	50	33	30	28	41	37	20	24	13	25	30	35	25	39	35	38	41	K00078	Metabolism;Carbohydrate metabolism;Pentose and glucuronate interconversions;dihydrodiol dehydrogenase D-xylose 1-dehydrogenase (NADP);DHDH;K00078
16	22	32	31	19	57	34	4	15	28	10	46	24	27	26	50	33	30	28	41	37	20	24	13	25	30	35	25	39	35	38	41	K00078	Metabolism;Xenobiotics biodegradation and metabolism;Metabolism of xenobiotics by cytochrome P450;dihydrodiol dehydrogenase D-xylose 1-dehydrogenase (NADP);DHDH;K00078
26	19	37	39	14	71	19	13	12	13	22	38	17	30	26	28	20	41	23	35	46	17	16	30	30	29	25	44	27	39	38	40	K00079	Metabolism;Xenobiotics biodegradation and metabolism;Metabolism of xenobiotics by cytochrome P450;carbonyl reductase 1;CBR1;K00079
26	19	37	39	14	71	19	13	12	13	22	38	17	30	26	28	20	41	23	35	46	17	16	30	30	29	25	44	27	39	38	40	K00079	Metabolism;Lipid metabolism;Arachidonic acid metabolism;carbonyl reductase 1;CBR1;K00079
26	19	37	39	14	71	19	13	12	13	22	38	17	30	26	28	20	41	23	35	46	17	16	30	30	29	25	44	27	39	38	40	K00079	Metabolism;Metabolism of cofactors and vitamins;Folate biosynthesis;carbonyl reductase 1;CBR1;K00079
26	19	37	39	14	71	19	13	12	13	22	38	17	30	26	28	20	41	23	35	46	17	16	30	30	29	25	44	27	39	38	40	K00079	Human Diseases;Cancers:Overview;Chemical carcinogenesis;carbonyl reductase 1;CBR1;K00079
2	1	5	4	3	13	1	1	0	2	1	2	5	1	1	1	7	2	1	4	2	4	7	0	1	0	0	2	2	0	3	4	K00081	Metabolism;Lipid metabolism;Arachidonic acid metabolism;carbonyl reductase 2;CBR2;K00081
2	1	5	4	3	13	1	1	0	2	1	2	5	1	1	1	7	2	1	4	2	4	7	0	1	0	0	2	2	0	3	4	K00081	Metabolism;Xenobiotics biodegradation and metabolism;Metabolism of xenobiotics by cytochrome P450;carbonyl reductase 2;CBR2;K00081
65	128	161	222	61	330	79	35	37	32	35	102	52	64	82	78	113	117	82	84	80	43	34	23	77	50	97	80	69	164	58	60	K00082	Metabolism;Metabolism of cofactors and vitamins;Riboflavin metabolism;5-amino-6-(5-phosphoribosylamino)uracil reductase;ribD2;K00082
45	61	70	50	49	177	61	27	17	28	24	93	95	67	63	74	53	89	81	68	87	39	37	47	68	48	57	65	64	66	62	65	K00083	Metabolism;Biosynthesis of other secondary metabolites;Phenylpropanoid biosynthesis;cinnamyl-alcohol dehydrogenase;E1.1.1.195;K00083
1	3	0	1	4	9	3	1	0	1	1	3	4	8	2	0	0	3	0	2	3	1	1	2	1	1	7	3	1	6	1	1	K00084	Metabolism;Xenobiotics biodegradation and metabolism;Metabolism of xenobiotics by cytochrome P450;carbonyl reductase 3;CBR3;K00084
1	3	0	1	4	9	3	1	0	1	1	3	4	8	2	0	0	3	0	2	3	1	1	2	1	1	7	3	1	6	1	1	K00084	Metabolism;Lipid metabolism;Arachidonic acid metabolism;carbonyl reductase 3;CBR3;K00084
2	0	0	0	0	0	0	0	0	0	0	0	0	0	0	0	0	0	0	0	0	0	0	0	0	0	0	0	0	0	0	0	K00085	Not Included in Pathway or Brite;Unclassified:metabolism;Enzymes with EC numbers;aldose-6-phosphate reductase (NADPH2);E1.1.1.200;K00085
8	10	5	8	7	16	7	3	2	10	5	7	8	7	3	8	7	3	4	5	12	3	2	3	4	14	8	7	8	4	9	16	K00086	Metabolism;Carbohydrate metabolism;Propanoate metabolism;1,3-propanediol dehydrogenase;dhaT;K00086
8	10	5	8	7	16	7	3	2	10	5	7	8	7	3	8	7	3	4	5	12	3	2	3	4	14	8	7	8	4	9	16	K00086	Metabolism;Lipid metabolism;Glycerolipid metabolism;1,3-propanediol dehydrogenase;dhaT;K00086
116	126	117	131	97	330	115	74	76	63	78	195	108	92	92	112	65	78	70	69	133	61	51	83	149	97	97	153	105	131	124	114	K00087	Metabolism;Nucleotide metabolism;Purine metabolism;xanthine dehydrogenase molybdenum-binding subunit;ygeS, xdhA;K00087
4443	6345	8612	9153	4429	18189	5736	2964	3144	3417	3119	7750	5201	5624	5915	5999	6759	7492	6811	5611	7813	4443	2801	3932	6230	5079	5680	6324	5792	7223	6072	5709	K00088	Metabolism;Xenobiotics biodegradation and metabolism;Drug metabolism - other enzymes;IMP dehydrogenase;IMPDH, guaB;K00088
4443	6345	8612	9153	4429	18189	5736	2964	3144	3417	3119	7750	5201	5624	5915	5999	6759	7492	6811	5611	7813	4443	2801	3932	6230	5079	5680	6324	5792	7223	6072	5709	K00088	Brite Hierarchies;Protein families:signaling and cellular processes;Exosome;IMP dehydrogenase;IMPDH, guaB;K00088
4443	6345	8612	9153	4429	18189	5736	2964	3144	3417	3119	7750	5201	5624	5915	5999	6759	7492	6811	5611	7813	4443	2801	3932	6230	5079	5680	6324	5792	7223	6072	5709	K00088	Metabolism;Nucleotide metabolism;Purine metabolism;IMP dehydrogenase;IMPDH, guaB;K00088
211	274	900	388	171	1117	242	121	118	147	128	210	170	199	154	189	877	601	665	506	321	254	118	207	235	179	153	210	201	232	210	229	K00090	Metabolism;Carbohydrate metabolism;Pyruvate metabolism;glyoxylate/hydroxypyruvate/2-ketogluconate reductase;ghrB;K00090
211	274	900	388	171	1117	242	121	118	147	128	210	170	199	154	189	877	601	665	506	321	254	118	207	235	179	153	210	201	232	210	229	K00090	Metabolism;Amino acid metabolism;Glycine; serine and threonine metabolism,glyoxylate/hydroxypyruvate/2-ketogluconate reductase;ghrB;K00090
211	274	900	388	171	1117	242	121	118	147	128	210	170	199	154	189	877	601	665	506	321	254	118	207	235	179	153	210	201	232	210	229	K00090	Metabolism;Carbohydrate metabolism;Glyoxylate and dicarboxylate metabolism;glyoxylate/hydroxypyruvate/2-ketogluconate reductase;ghrB;K00090
211	274	900	388	171	1117	242	121	118	147	128	210	170	199	154	189	877	601	665	506	321	254	118	207	235	179	153	210	201	232	210	229	K00090	Metabolism;Carbohydrate metabolism;Pentose phosphate pathway;glyoxylate/hydroxypyruvate/2-ketogluconate reductase;ghrB;K00090
1624	1899	2748	2584	1654	6240	1924	1075	941	1265	889	2942	1975	2151	1995	2020	2677	3083	2594	2129	3198	1611	1162	1475	1954	1580	1681	2201	1980	2209	2198	2135	K00091	Not Included in Pathway or Brite;Unclassified:metabolism;Enzymes with EC numbers;dihydroflavonol-4-reductase;E1.1.1.219;K00091
0	0	0	1	0	0	0	0	1	0	0	0	0	0	0	0	0	0	0	0	0	0	0	0	0	0	0	0	0	0	0	0	K00093	Metabolism;Energy metabolism;Methane metabolism;methanol dehydrogenase;mdh;K00093
1	2	4	8	1	12	1	6	1	0	2	5	4	4	4	1	2	4	2	0	5	2	1	2	3	2	1	2	1	2	1	2	K00094	Metabolism;Carbohydrate metabolism;Galactose metabolism;galactitol-1-phosphate 5-dehydrogenase;E1.1.1.251, gatD;K00094
356	326	410	581	196	990	371	204	136	174	154	432	189	269	260	251	308	575	384	253	301	234	208	208	326	185	275	275	249	287	235	302	K00096	Metabolism;Lipid metabolism;Glycerophospholipid metabolism;glycerol-1-phosphate dehydrogenase;araM, egsA;K00096
906	1159	1594	1388	699	2961	1138	578	684	558	569	1199	858	1121	1104	927	1580	1501	1492	1098	1377	797	452	720	1096	867	840	1122	898	1320	1040	1123	K00097	Metabolism;Metabolism of cofactors and vitamins;Vitamin B6 metabolism;4-hydroxythreonine-4-phosphate dehydrogenase;pdxA;K00097
109	136	418	226	123	601	149	77	74	89	76	178	132	141	153	122	261	204	248	215	223	133	74	118	172	126	170	146	125	167	158	173	K00098	Not Included in Pathway or Brite;Unclassified:metabolism;Enzymes with EC numbers;L-idonate 5-dehydrogenase;idnD;K00098
2348	2935	3914	3939	2070	8316	2907	1471	1607	1740	1443	3784	2740	2863	2875	3198	3461	3692	3253	2767	4059	2269	1414	2164	3040	2404	2816	3335	2937	3519	3214	3005	K00099	Metabolism;Metabolism of terpenoids and polyketides;Terpenoid backbone biosynthesis;1-deoxy-D-xylulose-5-phosphate reductoisomerase;dxr;K00099
10	7	5	1	0	11	6	5	0	6	1	6	5	3	3	3	5	8	10	3	2	5	0	1	2	2	2	3	4	2	0	4	K00100	Metabolism;Carbohydrate metabolism;Butanoate metabolism;butanol dehydrogenase;bdhAB;K00100
1766	2590	3702	3758	1892	7926	2213	1114	1018	1058	1040	2764	1744	2039	2325	1861	2899	2832	2698	2327	2944	1624	1052	1492	2107	1594	2285	2497	1951	2753	2042	2094	K00101	Metabolism;Carbohydrate metabolism;Pyruvate metabolism;L-lactate dehydrogenase (cytochrome);lldD;K00101
977	1349	1997	1507	945	4191	1313	542	681	629	630	1524	986	1238	1314	981	1842	1542	1536	1147	1464	914	626	954	1320	964	1112	1524	1074	1534	1084	1303	K00102	Metabolism;Carbohydrate metabolism;Pyruvate metabolism;D-lactate dehydrogenase (cytochrome);LDHD, dld;K00102
16	23	73	63	25	124	32	17	14	8	19	43	21	21	30	33	36	48	39	25	29	29	12	22	28	28	33	32	37	54	23	31	K00103	Metabolism;Carbohydrate metabolism;Ascorbate and aldarate metabolism;L-gulonolactone oxidase;GULO;K00103
3628	4672	6364	6532	3704	13694	4391	2238	2264	2504	2447	6429	4466	4618	4392	4802	5459	5656	5551	4409	6131	3363	2360	3356	4820	3909	4299	5228	4592	5373	5134	4785	K00104	Metabolism;Carbohydrate metabolism;Glyoxylate and dicarboxylate metabolism;glycolate oxidase;glcD;K00104
6	11	13	14	9	41	11	7	3	1	4	12	7	1	2	12	4	7	10	7	8	1	3	2	6	11	11	9	3	7	10	6	K00105	Metabolism;Lipid metabolism;Glycerophospholipid metabolism;alpha-glycerophosphate oxidase;E1.1.3.21;K00105
141	194	195	226	156	661	248	100	117	189	103	409	250	306	328	262	246	231	221	230	321	200	162	236	296	232	234	303	226	228	281	365	K00106	Metabolism;Biosynthesis of other secondary metabolites;Caffeine metabolism;xanthine dehydrogenase/oxidase;XDH;K00106
141	194	195	226	156	661	248	100	117	189	103	409	250	306	328	262	246	231	221	230	321	200	162	236	296	232	234	303	226	228	281	365	K00106	Cellular Processes;Transport and catabolism;Peroxisome;xanthine dehydrogenase/oxidase;XDH;K00106
141	194	195	226	156	661	248	100	117	189	103	409	250	306	328	262	246	231	221	230	321	200	162	236	296	232	234	303	226	228	281	365	K00106	Metabolism;Xenobiotics biodegradation and metabolism;Drug metabolism - other enzymes;xanthine dehydrogenase/oxidase;XDH;K00106
141	194	195	226	156	661	248	100	117	189	103	409	250	306	328	262	246	231	221	230	321	200	162	236	296	232	234	303	226	228	281	365	K00106	Brite Hierarchies;Protein families:signaling and cellular processes;Exosome;xanthine dehydrogenase/oxidase;XDH;K00106
141	194	195	226	156	661	248	100	117	189	103	409	250	306	328	262	246	231	221	230	321	200	162	236	296	232	234	303	226	228	281	365	K00106	Metabolism;Nucleotide metabolism;Purine metabolism;xanthine dehydrogenase/oxidase;XDH;K00106
3	4	14	6	17	53	12	4	5	11	5	12	11	10	13	12	29	8	9	11	19	10	11	11	23	10	14	13	11	13	12	19	K00107	Not Included in Pathway or Brite;Unclassified:metabolism;Enzymes with EC numbers;D-arabinono-1,4-lactone oxidase;ALO;K00107
5502	6556	10029	8825	5786	24064	7598	3505	2961	4307	3634	9469	9766	9699	8859	7865	11767	12007	11006	8703	9067	6931	6099	7197	7692	6516	6949	9212	7331	9174	7970	9144	K00108	Metabolism;Amino acid metabolism;Glycine; serine and threonine metabolism,choline dehydrogenase;betA, CHDH;K00108
73	102	188	257	88	344	68	51	40	74	51	138	102	94	102	134	107	116	86	96	108	85	53	67	99	97	105	178	124	154	107	103	K00109	Metabolism;Carbohydrate metabolism;Butanoate metabolism;2-hydroxyglutarate dehydrogenase;L2HGDH;K00109
2752	3695	5039	4993	2595	10809	3432	1849	1676	1776	1661	4377	2915	3447	3545	3247	4771	4779	4748	3465	4360	2548	1730	2382	3462	3016	3327	3673	3098	4534	3449	3389	K00111	Metabolism;Lipid metabolism;Glycerophospholipid metabolism;glycerol-3-phosphate dehydrogenase;glpA, glpD;K00111
6	8	16	55	15	31	12	5	7	11	5	6	9	12	14	15	6	11	9	11	27	10	3	2	21	15	19	18	12	29	15	16	K00112	Metabolism;Lipid metabolism;Glycerophospholipid metabolism;glycerol-3-phosphate dehydrogenase subunit B;glpB;K00112
33	36	94	72	37	150	32	21	16	24	26	58	30	50	19	50	37	32	11	29	60	19	17	21	44	26	56	39	38	84	36	42	K00113	Metabolism;Lipid metabolism;Glycerophospholipid metabolism;glycerol-3-phosphate dehydrogenase subunit C;glpC;K00113
2316	3293	2592	3745	2405	8307	3121	1577	1738	1955	1663	5205	2773	2786	3133	3205	3029	3044	3020	2519	4428	2312	1855	2461	3631	2875	3121	3507	3319	3185	4258	3465	K00114	Metabolism;Xenobiotics biodegradation and metabolism;Chloroalkane and chloroalkene degradation;alcohol dehydrogenase (cytochrome c);exaA;K00114
2316	3293	2592	3745	2405	8307	3121	1577	1738	1955	1663	5205	2773	2786	3133	3205	3029	3044	3020	2519	4428	2312	1855	2461	3631	2875	3121	3507	3319	3185	4258	3465	K00114	Metabolism;Carbohydrate metabolism;Glycolysis Gluconeogenesis;alcohol dehydrogenase (cytochrome c);exaA;K00114
43	65	97	107	52	232	62	34	44	50	50	100	79	81	85	77	97	102	87	82	80	56	50	67	76	65	75	89	55	112	78	80	K00115	Metabolism;Carbohydrate metabolism;Pentose phosphate pathway;glucose 1-dehydrogenase (FAD, quinone);GLD;K00115
814	697	669	668	774	2310	703	490	172	464	232	1195	980	1063	1016	667	1499	1515	1437	1065	1364	975	755	886	781	794	773	912	769	764	834	833	K00116	Metabolism;Carbohydrate metabolism;Pyruvate metabolism;malate dehydrogenase (quinone);mqo;K00116
814	697	669	668	774	2310	703	490	172	464	232	1195	980	1063	1016	667	1499	1515	1437	1065	1364	975	755	886	781	794	773	912	769	764	834	833	K00116	Metabolism;Carbohydrate metabolism;Citrate cycle (TCA cycle);malate dehydrogenase (quinone);mqo;K00116
5814	7597	7575	9252	5636	19609	7183	3921	4222	4775	4150	11676	6923	6801	7604	7616	8123	7981	7647	6240	11351	6096	4332	5890	8686	6759	7085	8501	7822	7942	10780	8408	K00117	Metabolism;Carbohydrate metabolism;Pentose phosphate pathway;quinoprotein glucose dehydrogenase;gcd;K00117
18	24	18	27	23	56	19	14	17	12	13	12	20	33	35	30	16	30	13	23	45	15	9	23	35	35	30	19	21	39	20	29	K00118	Not Included in Pathway or Brite;Unclassified:metabolism;Enzymes with EC numbers;glucose-fructose oxidoreductase;gfo;K00118
2571	3792	5659	5881	2746	12322	3502	1786	1782	1735	1670	4075	3038	3149	3367	2920	4935	4586	4496	3736	4623	2619	1614	2262	3329	2560	3434	3837	2865	4527	3070	3219	K00121	Metabolism;Carbohydrate metabolism;Glycolysis Gluconeogenesis;S-(hydroxymethyl)glutathione dehydrogenase alcohol dehydrogenase;frmA, ADH5, adhC;K00121
2571	3792	5659	5881	2746	12322	3502	1786	1782	1735	1670	4075	3038	3149	3367	2920	4935	4586	4496	3736	4623	2619	1614	2262	3329	2560	3434	3837	2865	4527	3070	3219	K00121	Metabolism;Lipid metabolism;Fatty acid degradation;S-(hydroxymethyl)glutathione dehydrogenase alcohol dehydrogenase;frmA, ADH5, adhC;K00121
2571	3792	5659	5881	2746	12322	3502	1786	1782	1735	1670	4075	3038	3149	3367	2920	4935	4586	4496	3736	4623	2619	1614	2262	3329	2560	3434	3837	2865	4527	3070	3219	K00121	Human Diseases;Cancers:Overview;Chemical carcinogenesis;S-(hydroxymethyl)glutathione dehydrogenase alcohol dehydrogenase;frmA, ADH5, adhC;K00121
2571	3792	5659	5881	2746	12322	3502	1786	1782	1735	1670	4075	3038	3149	3367	2920	4935	4586	4496	3736	4623	2619	1614	2262	3329	2560	3434	3837	2865	4527	3070	3219	K00121	Metabolism;Energy metabolism;Methane metabolism;S-(hydroxymethyl)glutathione dehydrogenase alcohol dehydrogenase;frmA, ADH5, adhC;K00121
2571	3792	5659	5881	2746	12322	3502	1786	1782	1735	1670	4075	3038	3149	3367	2920	4935	4586	4496	3736	4623	2619	1614	2262	3329	2560	3434	3837	2865	4527	3070	3219	K00121	Metabolism;Xenobiotics biodegradation and metabolism;Chloroalkane and chloroalkene degradation;S-(hydroxymethyl)glutathione dehydrogenase alcohol dehydrogenase;frmA, ADH5, adhC;K00121
2571	3792	5659	5881	2746	12322	3502	1786	1782	1735	1670	4075	3038	3149	3367	2920	4935	4586	4496	3736	4623	2619	1614	2262	3329	2560	3434	3837	2865	4527	3070	3219	K00121	Metabolism;Metabolism of cofactors and vitamins;Retinol metabolism;S-(hydroxymethyl)glutathione dehydrogenase alcohol dehydrogenase;frmA, ADH5, adhC;K00121
2571	3792	5659	5881	2746	12322	3502	1786	1782	1735	1670	4075	3038	3149	3367	2920	4935	4586	4496	3736	4623	2619	1614	2262	3329	2560	3434	3837	2865	4527	3070	3219	K00121	Metabolism;Xenobiotics biodegradation and metabolism;Drug metabolism - cytochrome P450;S-(hydroxymethyl)glutathione dehydrogenase alcohol dehydrogenase;frmA, ADH5, adhC;K00121
2571	3792	5659	5881	2746	12322	3502	1786	1782	1735	1670	4075	3038	3149	3367	2920	4935	4586	4496	3736	4623	2619	1614	2262	3329	2560	3434	3837	2865	4527	3070	3219	K00121	Metabolism;Amino acid metabolism;Tyrosine metabolism;S-(hydroxymethyl)glutathione dehydrogenase alcohol dehydrogenase;frmA, ADH5, adhC;K00121
2571	3792	5659	5881	2746	12322	3502	1786	1782	1735	1670	4075	3038	3149	3367	2920	4935	4586	4496	3736	4623	2619	1614	2262	3329	2560	3434	3837	2865	4527	3070	3219	K00121	Metabolism;Xenobiotics biodegradation and metabolism;Naphthalene degradation;S-(hydroxymethyl)glutathione dehydrogenase alcohol dehydrogenase;frmA, ADH5, adhC;K00121
2571	3792	5659	5881	2746	12322	3502	1786	1782	1735	1670	4075	3038	3149	3367	2920	4935	4586	4496	3736	4623	2619	1614	2262	3329	2560	3434	3837	2865	4527	3070	3219	K00121	Metabolism;Xenobiotics biodegradation and metabolism;Metabolism of xenobiotics by cytochrome P450;S-(hydroxymethyl)glutathione dehydrogenase alcohol dehydrogenase;frmA, ADH5, adhC;K00121
283	512	703	527	271	1306	431	182	170	154	171	387	251	260	337	190	603	423	522	375	521	286	189	243	225	217	300	272	316	493	292	235	K00122	Metabolism;Energy metabolism;Methane metabolism;formate dehydrogenase;FDH;K00122
283	512	703	527	271	1306	431	182	170	154	171	387	251	260	337	190	603	423	522	375	521	286	189	243	225	217	300	272	316	493	292	235	K00122	Metabolism;Carbohydrate metabolism;Glyoxylate and dicarboxylate metabolism;formate dehydrogenase;FDH;K00122
11645	12330	15389	17218	11122	39889	13750	7567	7312	8989	7478	21578	15432	15712	15315	15995	18837	18772	17596	14555	19544	11512	8051	11429	15909	12608	13120	17187	15546	17625	16322	16444	K00123	Metabolism;Energy metabolism;Methane metabolism;formate dehydrogenase major subunit;fdoG, fdhF, fdwA;K00123
11645	12330	15389	17218	11122	39889	13750	7567	7312	8989	7478	21578	15432	15712	15315	15995	18837	18772	17596	14555	19544	11512	8051	11429	15909	12608	13120	17187	15546	17625	16322	16444	K00123	Metabolism;Carbohydrate metabolism;Glyoxylate and dicarboxylate metabolism;formate dehydrogenase major subunit;fdoG, fdhF, fdwA;K00123
3058	3310	3742	3564	2811	9832	3418	2222	1851	2571	1990	6103	4027	4200	3909	4194	4655	4266	4315	3885	5350	2754	1805	2873	4170	3386	3492	4500	4140	4699	4259	4311	K00124	Metabolism;Energy metabolism;Methane metabolism;formate dehydrogenase iron-sulfur subunit;fdoH, fdsB;K00124
3058	3310	3742	3564	2811	9832	3418	2222	1851	2571	1990	6103	4027	4200	3909	4194	4655	4266	4315	3885	5350	2754	1805	2873	4170	3386	3492	4500	4140	4699	4259	4311	K00124	Metabolism;Carbohydrate metabolism;Glyoxylate and dicarboxylate metabolism;formate dehydrogenase iron-sulfur subunit;fdoH, fdsB;K00124
0	0	0	0	1	2	4	1	1	0	1	1	3	1	1	0	0	0	1	0	2	0	0	0	3	0	1	3	3	0	0	1	K00125	Metabolism;Energy metabolism;Methane metabolism;formate dehydrogenase (coenzyme F420) beta subunit;fdhB;K00125
61	104	142	94	39	253	92	25	27	31	26	63	36	54	69	61	143	113	133	87	89	48	23	46	66	42	49	52	39	64	42	47	K00126	Metabolism;Carbohydrate metabolism;Glyoxylate and dicarboxylate metabolism;formate dehydrogenase subunit delta;fdsD;K00126
61	104	142	94	39	253	92	25	27	31	26	63	36	54	69	61	143	113	133	87	89	48	23	46	66	42	49	52	39	64	42	47	K00126	Metabolism;Energy metabolism;Methane metabolism;formate dehydrogenase subunit delta;fdsD;K00126
688	860	1209	993	647	2661	966	531	483	519	450	1108	834	911	850	839	1566	1284	1324	995	1130	778	503	673	910	608	623	964	806	957	843	900	K00127	Metabolism;Energy metabolism;Methane metabolism;formate dehydrogenase subunit gamma;fdoI, fdsG;K00127
688	860	1209	993	647	2661	966	531	483	519	450	1108	834	911	850	839	1566	1284	1324	995	1130	778	503	673	910	608	623	964	806	957	843	900	K00127	Metabolism;Carbohydrate metabolism;Glyoxylate and dicarboxylate metabolism;formate dehydrogenase subunit gamma;fdoI, fdsG;K00127
7468	8972	15257	13299	7971	31446	9198	4755	4323	6063	4981	13372	10386	11203	10634	10534	16379	15241	14985	11850	14824	8280	5989	7597	10511	8584	9034	10721	10045	11423	11486	11410	K00128	Metabolism;Amino acid metabolism;Arginine and proline metabolism;aldehyde dehydrogenase (NAD+);ALDH;K00128
7468	8972	15257	13299	7971	31446	9198	4755	4323	6063	4981	13372	10386	11203	10634	10534	16379	15241	14985	11850	14824	8280	5989	7597	10511	8584	9034	10721	10045	11423	11486	11410	K00128	Metabolism;Lipid metabolism;Fatty acid degradation;aldehyde dehydrogenase (NAD+);ALDH;K00128
7468	8972	15257	13299	7971	31446	9198	4755	4323	6063	4981	13372	10386	11203	10634	10534	16379	15241	14985	11850	14824	8280	5989	7597	10511	8584	9034	10721	10045	11423	11486	11410	K00128	Metabolism;Metabolism of terpenoids and polyketides;Limonene and pinene degradation;aldehyde dehydrogenase (NAD+);ALDH;K00128
7468	8972	15257	13299	7971	31446	9198	4755	4323	6063	4981	13372	10386	11203	10634	10534	16379	15241	14985	11850	14824	8280	5989	7597	10511	8584	9034	10721	10045	11423	11486	11410	K00128	Metabolism;Carbohydrate metabolism;Pyruvate metabolism;aldehyde dehydrogenase (NAD+);ALDH;K00128
7468	8972	15257	13299	7971	31446	9198	4755	4323	6063	4981	13372	10386	11203	10634	10534	16379	15241	14985	11850	14824	8280	5989	7597	10511	8584	9034	10721	10045	11423	11486	11410	K00128	Metabolism;Metabolism of other amino acids;beta-Alanine metabolism;aldehyde dehydrogenase (NAD+);ALDH;K00128
7468	8972	15257	13299	7971	31446	9198	4755	4323	6063	4981	13372	10386	11203	10634	10534	16379	15241	14985	11850	14824	8280	5989	7597	10511	8584	9034	10721	10045	11423	11486	11410	K00128	Metabolism;Xenobiotics biodegradation and metabolism;Chloroalkane and chloroalkene degradation;aldehyde dehydrogenase (NAD+);ALDH;K00128
7468	8972	15257	13299	7971	31446	9198	4755	4323	6063	4981	13372	10386	11203	10634	10534	16379	15241	14985	11850	14824	8280	5989	7597	10511	8584	9034	10721	10045	11423	11486	11410	K00128	Metabolism;Amino acid metabolism;Lysine degradation;aldehyde dehydrogenase (NAD+);ALDH;K00128
7468	8972	15257	13299	7971	31446	9198	4755	4323	6063	4981	13372	10386	11203	10634	10534	16379	15241	14985	11850	14824	8280	5989	7597	10511	8584	9034	10721	10045	11423	11486	11410	K00128	Metabolism;Carbohydrate metabolism;Ascorbate and aldarate metabolism;aldehyde dehydrogenase (NAD+);ALDH;K00128
7468	8972	15257	13299	7971	31446	9198	4755	4323	6063	4981	13372	10386	11203	10634	10534	16379	15241	14985	11850	14824	8280	5989	7597	10511	8584	9034	10721	10045	11423	11486	11410	K00128	Metabolism;Metabolism of terpenoids and polyketides;Insect hormone biosynthesis;aldehyde dehydrogenase (NAD+);ALDH;K00128
7468	8972	15257	13299	7971	31446	9198	4755	4323	6063	4981	13372	10386	11203	10634	10534	16379	15241	14985	11850	14824	8280	5989	7597	10511	8584	9034	10721	10045	11423	11486	11410	K00128	Metabolism;Amino acid metabolism;Histidine metabolism;aldehyde dehydrogenase (NAD+);ALDH;K00128
7468	8972	15257	13299	7971	31446	9198	4755	4323	6063	4981	13372	10386	11203	10634	10534	16379	15241	14985	11850	14824	8280	5989	7597	10511	8584	9034	10721	10045	11423	11486	11410	K00128	Metabolism;Lipid metabolism;Glycerolipid metabolism;aldehyde dehydrogenase (NAD+);ALDH;K00128
7468	8972	15257	13299	7971	31446	9198	4755	4323	6063	4981	13372	10386	11203	10634	10534	16379	15241	14985	11850	14824	8280	5989	7597	10511	8584	9034	10721	10045	11423	11486	11410	K00128	Metabolism;Amino acid metabolism;Valine; leucine and isoleucine degradation,aldehyde dehydrogenase (NAD+);ALDH;K00128
7468	8972	15257	13299	7971	31446	9198	4755	4323	6063	4981	13372	10386	11203	10634	10534	16379	15241	14985	11850	14824	8280	5989	7597	10511	8584	9034	10721	10045	11423	11486	11410	K00128	Metabolism;Amino acid metabolism;Tryptophan metabolism;aldehyde dehydrogenase (NAD+);ALDH;K00128
7468	8972	15257	13299	7971	31446	9198	4755	4323	6063	4981	13372	10386	11203	10634	10534	16379	15241	14985	11850	14824	8280	5989	7597	10511	8584	9034	10721	10045	11423	11486	11410	K00128	Metabolism;Carbohydrate metabolism;Glycolysis Gluconeogenesis;aldehyde dehydrogenase (NAD+);ALDH;K00128
110	104	200	214	117	397	113	70	85	81	70	218	141	149	152	156	211	174	175	133	165	96	70	92	141	111	118	142	124	171	151	160	K00129	Metabolism;Metabolism of other amino acids;beta-Alanine metabolism;aldehyde dehydrogenase (NAD(P)+);E1.2.1.5;K00129
110	104	200	214	117	397	113	70	85	81	70	218	141	149	152	156	211	174	175	133	165	96	70	92	141	111	118	142	124	171	151	160	K00129	Metabolism;Amino acid metabolism;Histidine metabolism;aldehyde dehydrogenase (NAD(P)+);E1.2.1.5;K00129
110	104	200	214	117	397	113	70	85	81	70	218	141	149	152	156	211	174	175	133	165	96	70	92	141	111	118	142	124	171	151	160	K00129	Human Diseases;Cancers:Overview;Chemical carcinogenesis;aldehyde dehydrogenase (NAD(P)+);E1.2.1.5;K00129
110	104	200	214	117	397	113	70	85	81	70	218	141	149	152	156	211	174	175	133	165	96	70	92	141	111	118	142	124	171	151	160	K00129	Metabolism;Amino acid metabolism;Tyrosine metabolism;aldehyde dehydrogenase (NAD(P)+);E1.2.1.5;K00129
110	104	200	214	117	397	113	70	85	81	70	218	141	149	152	156	211	174	175	133	165	96	70	92	141	111	118	142	124	171	151	160	K00129	Metabolism;Amino acid metabolism;Phenylalanine metabolism;aldehyde dehydrogenase (NAD(P)+);E1.2.1.5;K00129
110	104	200	214	117	397	113	70	85	81	70	218	141	149	152	156	211	174	175	133	165	96	70	92	141	111	118	142	124	171	151	160	K00129	Metabolism;Xenobiotics biodegradation and metabolism;Metabolism of xenobiotics by cytochrome P450;aldehyde dehydrogenase (NAD(P)+);E1.2.1.5;K00129
110	104	200	214	117	397	113	70	85	81	70	218	141	149	152	156	211	174	175	133	165	96	70	92	141	111	118	142	124	171	151	160	K00129	Metabolism;Xenobiotics biodegradation and metabolism;Drug metabolism - cytochrome P450;aldehyde dehydrogenase (NAD(P)+);E1.2.1.5;K00129
110	104	200	214	117	397	113	70	85	81	70	218	141	149	152	156	211	174	175	133	165	96	70	92	141	111	118	142	124	171	151	160	K00129	Metabolism;Carbohydrate metabolism;Glycolysis Gluconeogenesis;aldehyde dehydrogenase (NAD(P)+);E1.2.1.5;K00129
1501	1944	3828	3466	1556	6745	1761	974	775	939	766	2509	1708	1694	1780	1779	3358	2803	2859	2082	2458	1556	926	1283	1779	1597	1804	1993	1821	1993	1799	1663	K00130	Metabolism;Amino acid metabolism;Glycine; serine and threonine metabolism,betaine-aldehyde dehydrogenase;betB, gbsA;K00130
83	56	34	44	43	134	50	61	25	28	33	58	40	48	62	46	54	46	39	44	71	31	20	30	63	52	47	58	42	64	58	52	K00131	Metabolism;Carbohydrate metabolism;Pentose phosphate pathway;glyceraldehyde-3-phosphate dehydrogenase (NADP+);gapN;K00131
83	56	34	44	43	134	50	61	25	28	33	58	40	48	62	46	54	46	39	44	71	31	20	30	63	52	47	58	42	64	58	52	K00131	Metabolism;Carbohydrate metabolism;Glycolysis Gluconeogenesis;glyceraldehyde-3-phosphate dehydrogenase (NADP+);gapN;K00131
66	72	42	73	30	129	86	56	91	57	62	73	23	21	26	59	34	20	23	23	55	25	18	32	74	65	70	55	82	72	98	48	K00132	Metabolism;Carbohydrate metabolism;Butanoate metabolism;acetaldehyde dehydrogenase (acetylating);E1.2.1.10;K00132
66	72	42	73	30	129	86	56	91	57	62	73	23	21	26	59	34	20	23	23	55	25	18	32	74	65	70	55	82	72	98	48	K00132	Metabolism;Carbohydrate metabolism;Pyruvate metabolism;acetaldehyde dehydrogenase (acetylating);E1.2.1.10;K00132
3023	3760	5011	5183	2759	10939	3494	1913	2032	2180	1962	5264	3364	3773	3797	3776	4645	4737	4322	3705	5324	2766	1934	2622	4037	3177	3475	4147	3653	4427	3911	3984	K00133	Metabolism;Amino acid metabolism;Glycine; serine and threonine metabolism,aspartate-semialdehyde dehydrogenase;asd;K00133
3023	3760	5011	5183	2759	10939	3494	1913	2032	2180	1962	5264	3364	3773	3797	3776	4645	4737	4322	3705	5324	2766	1934	2622	4037	3177	3475	4147	3653	4427	3911	3984	K00133	Metabolism;Amino acid metabolism;Lysine biosynthesis;aspartate-semialdehyde dehydrogenase;asd;K00133
3023	3760	5011	5183	2759	10939	3494	1913	2032	2180	1962	5264	3364	3773	3797	3776	4645	4737	4322	3705	5324	2766	1934	2622	4037	3177	3475	4147	3653	4427	3911	3984	K00133	Metabolism;Biosynthesis of other secondary metabolites;Monobactam biosynthesis;aspartate-semialdehyde dehydrogenase;asd;K00133
3023	3760	5011	5183	2759	10939	3494	1913	2032	2180	1962	5264	3364	3773	3797	3776	4645	4737	4322	3705	5324	2766	1934	2622	4037	3177	3475	4147	3653	4427	3911	3984	K00133	Metabolism;Amino acid metabolism;Cysteine and methionine metabolism;aspartate-semialdehyde dehydrogenase;asd;K00133
3746	4657	5623	6431	3546	12923	4618	2402	2512	2543	2372	6066	3954	4387	4476	4589	5092	5921	5052	4211	5824	3452	2480	3139	4731	3810	4356	4964	4414	5466	4814	4469	K00134	Environmental Information Processing;Signal transduction;HIF-1 signaling pathway;glyceraldehyde 3-phosphate dehydrogenase;GAPDH, gapA;K00134
3746	4657	5623	6431	3546	12923	4618	2402	2512	2543	2372	6066	3954	4387	4476	4589	5092	5921	5052	4211	5824	3452	2480	3139	4731	3810	4356	4964	4414	5466	4814	4469	K00134	Metabolism;Energy metabolism;Carbon fixation in photosynthetic organisms;glyceraldehyde 3-phosphate dehydrogenase;GAPDH, gapA;K00134
3746	4657	5623	6431	3546	12923	4618	2402	2512	2543	2372	6066	3954	4387	4476	4589	5092	5921	5052	4211	5824	3452	2480	3139	4731	3810	4356	4964	4414	5466	4814	4469	K00134	Brite Hierarchies;Protein families:signaling and cellular processes;Exosome;glyceraldehyde 3-phosphate dehydrogenase;GAPDH, gapA;K00134
3746	4657	5623	6431	3546	12923	4618	2402	2512	2543	2372	6066	3954	4387	4476	4589	5092	5921	5052	4211	5824	3452	2480	3139	4731	3810	4356	4964	4414	5466	4814	4469	K00134	Brite Hierarchies;Protein families:genetic information processing;Membrane trafficking;glyceraldehyde 3-phosphate dehydrogenase;GAPDH, gapA;K00134
3746	4657	5623	6431	3546	12923	4618	2402	2512	2543	2372	6066	3954	4387	4476	4589	5092	5921	5052	4211	5824	3452	2480	3139	4731	3810	4356	4964	4414	5466	4814	4469	K00134	Human Diseases;Neurodegenerative diseases;Alzheimer disease;glyceraldehyde 3-phosphate dehydrogenase;GAPDH, gapA;K00134
3746	4657	5623	6431	3546	12923	4618	2402	2512	2543	2372	6066	3954	4387	4476	4589	5092	5921	5052	4211	5824	3452	2480	3139	4731	3810	4356	4964	4414	5466	4814	4469	K00134	Metabolism;Carbohydrate metabolism;Glycolysis Gluconeogenesis;glyceraldehyde 3-phosphate dehydrogenase;GAPDH, gapA;K00134
4619	6487	12064	9726	5007	21929	6096	3045	2880	3255	2934	8024	5891	6800	6874	6223	11647	9953	10273	7391	8505	5373	3622	4788	6260	5042	6162	7368	5847	7512	6464	6358	K00135	Metabolism;Carbohydrate metabolism;Butanoate metabolism;succinate-semialdehyde dehydrogenase glutarate-semialdehyde dehydrogenase;gabD;K00135
4619	6487	12064	9726	5007	21929	6096	3045	2880	3255	2934	8024	5891	6800	6874	6223	11647	9953	10273	7391	8505	5373	3622	4788	6260	5042	6162	7368	5847	7512	6464	6358	K00135	Metabolism;Amino acid metabolism;Lysine degradation;succinate-semialdehyde dehydrogenase glutarate-semialdehyde dehydrogenase;gabD;K00135
4619	6487	12064	9726	5007	21929	6096	3045	2880	3255	2934	8024	5891	6800	6874	6223	11647	9953	10273	7391	8505	5373	3622	4788	6260	5042	6162	7368	5847	7512	6464	6358	K00135	Metabolism;Amino acid metabolism;Tyrosine metabolism;succinate-semialdehyde dehydrogenase glutarate-semialdehyde dehydrogenase;gabD;K00135
4619	6487	12064	9726	5007	21929	6096	3045	2880	3255	2934	8024	5891	6800	6874	6223	11647	9953	10273	7391	8505	5373	3622	4788	6260	5042	6162	7368	5847	7512	6464	6358	K00135	Metabolism;Metabolism of cofactors and vitamins;Nicotinate and nicotinamide metabolism;succinate-semialdehyde dehydrogenase glutarate-semialdehyde dehydrogenase;gabD;K00135
4619	6487	12064	9726	5007	21929	6096	3045	2880	3255	2934	8024	5891	6800	6874	6223	11647	9953	10273	7391	8505	5373	3622	4788	6260	5042	6162	7368	5847	7512	6464	6358	K00135	Metabolism;Amino acid metabolism;Alanine; aspartate and glutamate metabolism,succinate-semialdehyde dehydrogenase glutarate-semialdehyde dehydrogenase;gabD;K00135
428	449	540	636	245	963	350	290	160	194	158	588	329	415	330	415	493	558	525	408	566	295	156	231	329	341	360	493	382	400	387	276	K00137	Metabolism;Metabolism of other amino acids;beta-Alanine metabolism;aminobutyraldehyde dehydrogenase;prr;K00137
428	449	540	636	245	963	350	290	160	194	158	588	329	415	330	415	493	558	525	408	566	295	156	231	329	341	360	493	382	400	387	276	K00137	Metabolism;Amino acid metabolism;Arginine and proline metabolism;aminobutyraldehyde dehydrogenase;prr;K00137
561	1102	1359	914	675	2841	859	398	304	360	312	772	630	626	704	746	1793	1363	1492	1101	1152	532	400	478	669	519	733	644	674	861	600	674	K00138	Metabolism;Carbohydrate metabolism;Glycolysis Gluconeogenesis;aldehyde dehydrogenase;aldB;K00138
561	1102	1359	914	675	2841	859	398	304	360	312	772	630	626	704	746	1793	1363	1492	1101	1152	532	400	478	669	519	733	644	674	861	600	674	K00138	Metabolism;Carbohydrate metabolism;Pyruvate metabolism;aldehyde dehydrogenase;aldB;K00138
31	43	45	46	31	117	30	16	26	20	22	55	47	41	42	41	33	53	42	28	40	38	21	24	47	34	33	39	29	37	38	46	K00139	Metabolism;Carbohydrate metabolism;Butanoate metabolism;succinate-semialdehyde dehydrogenase;ALDH5A1;K00139
31	43	45	46	31	117	30	16	26	20	22	55	47	41	42	41	33	53	42	28	40	38	21	24	47	34	33	39	29	37	38	46	K00139	Metabolism;Amino acid metabolism;Alanine; aspartate and glutamate metabolism,succinate-semialdehyde dehydrogenase;ALDH5A1;K00139
3362	4668	7792	6574	3406	14662	4233	2153	2054	2426	2070	5735	3886	4399	4777	4191	7837	7182	7004	5273	5907	3869	2430	3179	4286	3492	4111	4791	3941	4995	4526	4444	K00140	Metabolism;Carbohydrate metabolism;Propanoate metabolism;malonate-semialdehyde dehydrogenase (acetylating) methylmalonate-semialdehyde dehydrogenase;mmsA, iolA, ALDH6A1;K00140
3362	4668	7792	6574	3406	14662	4233	2153	2054	2426	2070	5735	3886	4399	4777	4191	7837	7182	7004	5273	5907	3869	2430	3179	4286	3492	4111	4791	3941	4995	4526	4444	K00140	Metabolism;Carbohydrate metabolism;Inositol phosphate metabolism;malonate-semialdehyde dehydrogenase (acetylating) methylmalonate-semialdehyde dehydrogenase;mmsA, iolA, ALDH6A1;K00140
3362	4668	7792	6574	3406	14662	4233	2153	2054	2426	2070	5735	3886	4399	4777	4191	7837	7182	7004	5273	5907	3869	2430	3179	4286	3492	4111	4791	3941	4995	4526	4444	K00140	Metabolism;Metabolism of other amino acids;beta-Alanine metabolism;malonate-semialdehyde dehydrogenase (acetylating) methylmalonate-semialdehyde dehydrogenase;mmsA, iolA, ALDH6A1;K00140
3362	4668	7792	6574	3406	14662	4233	2153	2054	2426	2070	5735	3886	4399	4777	4191	7837	7182	7004	5273	5907	3869	2430	3179	4286	3492	4111	4791	3941	4995	4526	4444	K00140	Metabolism;Amino acid metabolism;Valine; leucine and isoleucine degradation,malonate-semialdehyde dehydrogenase (acetylating) methylmalonate-semialdehyde dehydrogenase;mmsA, iolA, ALDH6A1;K00140
297	621	1326	853	347	2149	496	191	207	144	193	407	303	363	415	332	1013	891	896	690	541	387	223	256	397	196	402	377	317	601	331	405	K00141	Metabolism;Xenobiotics biodegradation and metabolism;Xylene degradation;benzaldehyde dehydrogenase (NAD);xylC;K00141
297	621	1326	853	347	2149	496	191	207	144	193	407	303	363	415	332	1013	891	896	690	541	387	223	256	397	196	402	377	317	601	331	405	K00141	Metabolism;Xenobiotics biodegradation and metabolism;Toluene degradation;benzaldehyde dehydrogenase (NAD);xylC;K00141
297	621	1326	853	347	2149	496	191	207	144	193	407	303	363	415	332	1013	891	896	690	541	387	223	256	397	196	402	377	317	601	331	405	K00141	Metabolism;Xenobiotics biodegradation and metabolism;Aminobenzoate degradation;benzaldehyde dehydrogenase (NAD);xylC;K00141
6	13	11	10	8	55	14	11	5	6	3	21	24	36	16	18	13	9	14	29	15	7	7	7	18	9	16	24	17	18	7	21	K00142	Brite Hierarchies;Protein families:metabolism;Lipid biosynthesis proteins;acyl-CoA synthetase;AASDH;K00142
28	54	114	85	49	204	67	18	29	36	21	97	38	64	92	82	70	51	85	83	77	65	60	46	79	38	47	68	67	97	58	72	K00143	Metabolism;Amino acid metabolism;Lysine biosynthesis;L-2-aminoadipate reductase;LYS2;K00143
2013	2602	3528	3520	1967	7708	2492	1299	1396	1587	1230	3370	2530	2789	2623	2795	3420	3508	3299	2548	3675	2045	1354	1819	2698	2186	2366	2843	2386	3024	2900	2717	K00145	Metabolism;Amino acid metabolism;Arginine biosynthesis;N-acetyl-gamma-glutamyl-phosphate reductase;argC;K00145
1649	1971	3511	2884	1554	6417	1737	1058	794	1006	832	2538	1728	1912	1745	1972	2927	3002	2390	1909	2995	1595	996	1343	1399	1349	1471	1726	1732	2085	1662	1710	K00146	Metabolism;Xenobiotics biodegradation and metabolism;Styrene degradation;phenylacetaldehyde dehydrogenase;feaB;K00146
1649	1971	3511	2884	1554	6417	1737	1058	794	1006	832	2538	1728	1912	1745	1972	2927	3002	2390	1909	2995	1595	996	1343	1399	1349	1471	1726	1732	2085	1662	1710	K00146	Metabolism;Amino acid metabolism;Phenylalanine metabolism;phenylacetaldehyde dehydrogenase;feaB;K00146
1751	2366	3484	2997	1824	6885	2094	1135	1139	1247	1102	2981	2151	2415	2334	2135	3195	3134	2837	2236	3121	1693	1060	1612	2335	1868	2206	2584	2116	2497	2356	2205	K00147	Metabolism;Biosynthesis of other secondary metabolites;Carbapenem biosynthesis;glutamate-5-semialdehyde dehydrogenase;proA;K00147
1751	2366	3484	2997	1824	6885	2094	1135	1139	1247	1102	2981	2151	2415	2334	2135	3195	3134	2837	2236	3121	1693	1060	1612	2335	1868	2206	2584	2116	2497	2356	2205	K00147	Metabolism;Amino acid metabolism;Arginine and proline metabolism;glutamate-5-semialdehyde dehydrogenase;proA;K00147
404	589	809	872	409	1715	575	281	312	345	299	684	563	573	677	588	1020	926	889	652	685	482	354	438	669	471	792	770	464	892	535	708	K00148	Metabolism;Energy metabolism;Methane metabolism;glutathione-independent formaldehyde dehydrogenase;fdhA;K00148
404	589	809	872	409	1715	575	281	312	345	299	684	563	573	677	588	1020	926	889	652	685	482	354	438	669	471	792	770	464	892	535	708	K00148	Metabolism;Xenobiotics biodegradation and metabolism;Chloroalkane and chloroalkene degradation;glutathione-independent formaldehyde dehydrogenase;fdhA;K00148
15	19	25	23	14	41	16	11	9	10	11	30	18	14	11	28	36	24	17	19	15	10	7	13	20	12	15	24	29	16	18	21	K00149	Metabolism;Lipid metabolism;Fatty acid degradation;aldehyde dehydrogenase family 9 member A1;ALDH9A1;K00149
15	19	25	23	14	41	16	11	9	10	11	30	18	14	11	28	36	24	17	19	15	10	7	13	20	12	15	24	29	16	18	21	K00149	Metabolism;Metabolism of other amino acids;beta-Alanine metabolism;aldehyde dehydrogenase family 9 member A1;ALDH9A1;K00149
15	19	25	23	14	41	16	11	9	10	11	30	18	14	11	28	36	24	17	19	15	10	7	13	20	12	15	24	29	16	18	21	K00149	Metabolism;Carbohydrate metabolism;Glycolysis Gluconeogenesis;aldehyde dehydrogenase family 9 member A1;ALDH9A1;K00149
15	19	25	23	14	41	16	11	9	10	11	30	18	14	11	28	36	24	17	19	15	10	7	13	20	12	15	24	29	16	18	21	K00149	Metabolism;Carbohydrate metabolism;Pyruvate metabolism;aldehyde dehydrogenase family 9 member A1;ALDH9A1;K00149
15	19	25	23	14	41	16	11	9	10	11	30	18	14	11	28	36	24	17	19	15	10	7	13	20	12	15	24	29	16	18	21	K00149	Metabolism;Amino acid metabolism;Tryptophan metabolism;aldehyde dehydrogenase family 9 member A1;ALDH9A1;K00149
15	19	25	23	14	41	16	11	9	10	11	30	18	14	11	28	36	24	17	19	15	10	7	13	20	12	15	24	29	16	18	21	K00149	Metabolism;Amino acid metabolism;Valine; leucine and isoleucine degradation,aldehyde dehydrogenase family 9 member A1;ALDH9A1;K00149
15	19	25	23	14	41	16	11	9	10	11	30	18	14	11	28	36	24	17	19	15	10	7	13	20	12	15	24	29	16	18	21	K00149	Metabolism;Lipid metabolism;Glycerolipid metabolism;aldehyde dehydrogenase family 9 member A1;ALDH9A1;K00149
15	19	25	23	14	41	16	11	9	10	11	30	18	14	11	28	36	24	17	19	15	10	7	13	20	12	15	24	29	16	18	21	K00149	Metabolism;Carbohydrate metabolism;Ascorbate and aldarate metabolism;aldehyde dehydrogenase family 9 member A1;ALDH9A1;K00149
15	19	25	23	14	41	16	11	9	10	11	30	18	14	11	28	36	24	17	19	15	10	7	13	20	12	15	24	29	16	18	21	K00149	Metabolism;Amino acid metabolism;Arginine and proline metabolism;aldehyde dehydrogenase family 9 member A1;ALDH9A1;K00149
15	19	25	23	14	41	16	11	9	10	11	30	18	14	11	28	36	24	17	19	15	10	7	13	20	12	15	24	29	16	18	21	K00149	Metabolism;Amino acid metabolism;Histidine metabolism;aldehyde dehydrogenase family 9 member A1;ALDH9A1;K00149
15	19	25	23	14	41	16	11	9	10	11	30	18	14	11	28	36	24	17	19	15	10	7	13	20	12	15	24	29	16	18	21	K00149	Metabolism;Amino acid metabolism;Lysine degradation;aldehyde dehydrogenase family 9 member A1;ALDH9A1;K00149
67	73	131	229	81	262	73	39	91	65	59	128	57	75	61	134	92	80	66	59	77	62	41	64	125	128	107	139	157	91	151	94	K00150	Metabolism;Carbohydrate metabolism;Glycolysis Gluconeogenesis;glyceraldehyde-3-phosphate dehydrogenase (NAD(P));gap2;K00150
67	73	131	229	81	262	73	39	91	65	59	128	57	75	61	134	92	80	66	59	77	62	41	64	125	128	107	139	157	91	151	94	K00150	Metabolism;Energy metabolism;Carbon fixation in photosynthetic organisms;glyceraldehyde-3-phosphate dehydrogenase (NAD(P));gap2;K00150
551	988	1737	1298	549	2701	700	349	330	294	267	800	531	604	696	578	1328	1175	1090	812	894	555	298	450	532	469	682	684	584	846	575	565	K00151	Metabolism;Amino acid metabolism;Tyrosine metabolism;5-carboxymethyl-2-hydroxymuconic-semialdehyde dehydrogenase;hpaE, hpcC;K00151
0	0	0	0	1	2	0	0	0	0	0	0	0	0	2	0	0	0	0	2	1	1	0	0	0	0	0	1	0	0	1	0	K00152	Metabolism;Xenobiotics biodegradation and metabolism;Naphthalene degradation;salicylaldehyde dehydrogenase;nahF;K00152
346	792	1377	1409	445	2447	633	231	204	199	253	688	427	452	542	536	711	731	653	549	591	421	236	267	485	407	649	591	495	741	501	438	K00153	Not Included in Pathway or Brite;Unclassified:metabolism;Enzymes with EC numbers;S-(hydroxymethyl)mycothiol dehydrogenase;E1.1.1.306;K00153
505	564	1709	879	413	2504	456	367	231	319	257	604	511	618	537	450	1723	1535	1668	940	801	606	323	419	458	377	404	477	386	588	485	513	K00154	Not Included in Pathway or Brite;Unclassified:metabolism;Enzymes with EC numbers;coniferyl-aldehyde dehydrogenase;E1.2.1.68;K00154
1861	2643	4304	3470	2515	10250	3124	1276	1565	1889	1652	4853	3991	3972	4293	3663	5843	4721	5265	3835	4076	3184	2152	2906	3909	3291	3769	4610	3645	4055	3994	4181	K00156	Metabolism;Carbohydrate metabolism;Pyruvate metabolism;pyruvate dehydrogenase (quinone);poxB;K00156
14	18	20	19	14	54	26	10	9	13	16	29	31	14	14	18	20	28	22	18	25	8	9	18	32	18	26	29	23	19	27	33	K00157	Metabolism;Metabolism of cofactors and vitamins;Vitamin B6 metabolism;aldehyde oxidase;AOX;K00157
14	18	20	19	14	54	26	10	9	13	16	29	31	14	14	18	20	28	22	18	25	8	9	18	32	18	26	29	23	19	27	33	K00157	Metabolism;Metabolism of cofactors and vitamins;Retinol metabolism;aldehyde oxidase;AOX;K00157
14	18	20	19	14	54	26	10	9	13	16	29	31	14	14	18	20	28	22	18	25	8	9	18	32	18	26	29	23	19	27	33	K00157	Metabolism;Amino acid metabolism;Tyrosine metabolism;aldehyde oxidase;AOX;K00157
14	18	20	19	14	54	26	10	9	13	16	29	31	14	14	18	20	28	22	18	25	8	9	18	32	18	26	29	23	19	27	33	K00157	Metabolism;Xenobiotics biodegradation and metabolism;Drug metabolism - cytochrome P450;aldehyde oxidase;AOX;K00157
14	18	20	19	14	54	26	10	9	13	16	29	31	14	14	18	20	28	22	18	25	8	9	18	32	18	26	29	23	19	27	33	K00157	Metabolism;Metabolism of cofactors and vitamins;Nicotinate and nicotinamide metabolism;aldehyde oxidase;AOX;K00157
14	18	20	19	14	54	26	10	9	13	16	29	31	14	14	18	20	28	22	18	25	8	9	18	32	18	26	29	23	19	27	33	K00157	Metabolism;Amino acid metabolism;Tryptophan metabolism;aldehyde oxidase;AOX;K00157
14	18	20	19	14	54	26	10	9	13	16	29	31	14	14	18	20	28	22	18	25	8	9	18	32	18	26	29	23	19	27	33	K00157	Metabolism;Amino acid metabolism;Valine; leucine and isoleucine degradation,aldehyde oxidase;AOX;K00157
14	18	20	19	14	54	26	10	9	13	16	29	31	14	14	18	20	28	22	18	25	8	9	18	32	18	26	29	23	19	27	33	K00157	Environmental Information Processing;Signal transduction;Jak-STAT signaling pathway;aldehyde oxidase;AOX;K00157
97	98	89	88	59	203	97	90	133	69	82	169	90	119	121	215	76	72	60	70	140	33	39	57	176	106	201	199	111	153	119	160	K00158	Metabolism;Carbohydrate metabolism;Pyruvate metabolism;pyruvate oxidase;E1.2.3.3, poxL;K00158
1995	3056	3607	4107	2218	8524	2869	1386	1506	1343	1466	3616	2343	2514	2790	2647	2969	2998	2814	2505	3356	2031	1306	1825	2776	2276	2711	3246	2586	3674	2670	2838	K00161	Metabolism;Carbohydrate metabolism;Glycolysis Gluconeogenesis;pyruvate dehydrogenase E1 component alpha subunit;PDHA, pdhA;K00161
1995	3056	3607	4107	2218	8524	2869	1386	1506	1343	1466	3616	2343	2514	2790	2647	2969	2998	2814	2505	3356	2031	1306	1825	2776	2276	2711	3246	2586	3674	2670	2838	K00161	Metabolism;Carbohydrate metabolism;Citrate cycle (TCA cycle);pyruvate dehydrogenase E1 component alpha subunit;PDHA, pdhA;K00161
1995	3056	3607	4107	2218	8524	2869	1386	1506	1343	1466	3616	2343	2514	2790	2647	2969	2998	2814	2505	3356	2031	1306	1825	2776	2276	2711	3246	2586	3674	2670	2838	K00161	Human Diseases;Cancers:Overview;Central carbon metabolism in cancer;pyruvate dehydrogenase E1 component alpha subunit;PDHA, pdhA;K00161
1995	3056	3607	4107	2218	8524	2869	1386	1506	1343	1466	3616	2343	2514	2790	2647	2969	2998	2814	2505	3356	2031	1306	1825	2776	2276	2711	3246	2586	3674	2670	2838	K00161	Environmental Information Processing;Signal transduction;HIF-1 signaling pathway;pyruvate dehydrogenase E1 component alpha subunit;PDHA, pdhA;K00161
1995	3056	3607	4107	2218	8524	2869	1386	1506	1343	1466	3616	2343	2514	2790	2647	2969	2998	2814	2505	3356	2031	1306	1825	2776	2276	2711	3246	2586	3674	2670	2838	K00161	Organismal Systems;Endocrine system;Glucagon signaling pathway;pyruvate dehydrogenase E1 component alpha subunit;PDHA, pdhA;K00161
1995	3056	3607	4107	2218	8524	2869	1386	1506	1343	1466	3616	2343	2514	2790	2647	2969	2998	2814	2505	3356	2031	1306	1825	2776	2276	2711	3246	2586	3674	2670	2838	K00161	Metabolism;Carbohydrate metabolism;Pyruvate metabolism;pyruvate dehydrogenase E1 component alpha subunit;PDHA, pdhA;K00161
2173	3162	4074	4442	2307	9047	3137	1415	1698	1573	1503	3805	2663	2798	3009	3000	3335	2976	2998	2495	3561	2072	1398	2017	3150	2565	2966	3469	2888	3896	2928	2944	K00162	Organismal Systems;Endocrine system;Glucagon signaling pathway;pyruvate dehydrogenase E1 component beta subunit;PDHB, pdhB;K00162
2173	3162	4074	4442	2307	9047	3137	1415	1698	1573	1503	3805	2663	2798	3009	3000	3335	2976	2998	2495	3561	2072	1398	2017	3150	2565	2966	3469	2888	3896	2928	2944	K00162	Metabolism;Carbohydrate metabolism;Glycolysis Gluconeogenesis;pyruvate dehydrogenase E1 component beta subunit;PDHB, pdhB;K00162
2173	3162	4074	4442	2307	9047	3137	1415	1698	1573	1503	3805	2663	2798	3009	3000	3335	2976	2998	2495	3561	2072	1398	2017	3150	2565	2966	3469	2888	3896	2928	2944	K00162	Metabolism;Carbohydrate metabolism;Pyruvate metabolism;pyruvate dehydrogenase E1 component beta subunit;PDHB, pdhB;K00162
2173	3162	4074	4442	2307	9047	3137	1415	1698	1573	1503	3805	2663	2798	3009	3000	3335	2976	2998	2495	3561	2072	1398	2017	3150	2565	2966	3469	2888	3896	2928	2944	K00162	Metabolism;Carbohydrate metabolism;Citrate cycle (TCA cycle);pyruvate dehydrogenase E1 component beta subunit;PDHB, pdhB;K00162
2173	3162	4074	4442	2307	9047	3137	1415	1698	1573	1503	3805	2663	2798	3009	3000	3335	2976	2998	2495	3561	2072	1398	2017	3150	2565	2966	3469	2888	3896	2928	2944	K00162	Human Diseases;Cancers:Overview;Central carbon metabolism in cancer;pyruvate dehydrogenase E1 component beta subunit;PDHB, pdhB;K00162
2173	3162	4074	4442	2307	9047	3137	1415	1698	1573	1503	3805	2663	2798	3009	3000	3335	2976	2998	2495	3561	2072	1398	2017	3150	2565	2966	3469	2888	3896	2928	2944	K00162	Environmental Information Processing;Signal transduction;HIF-1 signaling pathway;pyruvate dehydrogenase E1 component beta subunit;PDHB, pdhB;K00162
5818	8221	11890	12648	6309	25712	7535	3778	3786	4397	3962	10768	7006	7810	8112	7488	10439	10480	9954	7756	10606	6038	4074	5278	7761	6472	7576	8517	7410	9296	8353	7592	K00163	Metabolism;Carbohydrate metabolism;Citrate cycle (TCA cycle);pyruvate dehydrogenase E1 component;aceE;K00163
5818	8221	11890	12648	6309	25712	7535	3778	3786	4397	3962	10768	7006	7810	8112	7488	10439	10480	9954	7756	10606	6038	4074	5278	7761	6472	7576	8517	7410	9296	8353	7592	K00163	Metabolism;Carbohydrate metabolism;Pyruvate metabolism;pyruvate dehydrogenase E1 component;aceE;K00163
5818	8221	11890	12648	6309	25712	7535	3778	3786	4397	3962	10768	7006	7810	8112	7488	10439	10480	9954	7756	10606	6038	4074	5278	7761	6472	7576	8517	7410	9296	8353	7592	K00163	Metabolism;Carbohydrate metabolism;Glycolysis Gluconeogenesis;pyruvate dehydrogenase E1 component;aceE;K00163
6023	8133	11851	11689	6134	24130	7595	3868	4282	4377	3895	10194	6851	7743	7941	8033	10651	10503	9615	7704	10434	5840	4038	5510	7924	6483	7528	8814	7050	8963	8019	7917	K00164	Metabolism;Amino acid metabolism;Lysine degradation;2-oxoglutarate dehydrogenase E1 component;OGDH, sucA;K00164
6023	8133	11851	11689	6134	24130	7595	3868	4282	4377	3895	10194	6851	7743	7941	8033	10651	10503	9615	7704	10434	5840	4038	5510	7924	6483	7528	8814	7050	8963	8019	7917	K00164	Metabolism;Amino acid metabolism;Tryptophan metabolism;2-oxoglutarate dehydrogenase E1 component;OGDH, sucA;K00164
6023	8133	11851	11689	6134	24130	7595	3868	4282	4377	3895	10194	6851	7743	7941	8033	10651	10503	9615	7704	10434	5840	4038	5510	7924	6483	7528	8814	7050	8963	8019	7917	K00164	Metabolism;Carbohydrate metabolism;Citrate cycle (TCA cycle);2-oxoglutarate dehydrogenase E1 component;OGDH, sucA;K00164
701	709	930	1076	600	2103	696	404	389	472	384	1266	815	991	890	1007	1077	1098	1002	761	1195	682	405	678	783	738	788	922	833	991	852	919	K00166	Metabolism;Carbohydrate metabolism;Propanoate metabolism;2-oxoisovalerate dehydrogenase E1 component alpha subunit;BCKDHA, bkdA1;K00166
701	709	930	1076	600	2103	696	404	389	472	384	1266	815	991	890	1007	1077	1098	1002	761	1195	682	405	678	783	738	788	922	833	991	852	919	K00166	Metabolism;Amino acid metabolism;Valine; leucine and isoleucine degradation,2-oxoisovalerate dehydrogenase E1 component alpha subunit;BCKDHA, bkdA1;K00166
1187	1325	1386	1942	1091	3538	1277	778	789	878	759	2240	1533	1550	1330	1875	1462	1625	1499	1147	2214	1174	686	982	1695	1257	1366	1711	1525	1774	1808	1670	K00167	Metabolism;Carbohydrate metabolism;Propanoate metabolism;2-oxoisovalerate dehydrogenase E1 component beta subunit;BCKDHB, bkdA2;K00167
1187	1325	1386	1942	1091	3538	1277	778	789	878	759	2240	1533	1550	1330	1875	1462	1625	1499	1147	2214	1174	686	982	1695	1257	1366	1711	1525	1774	1808	1670	K00167	Metabolism;Amino acid metabolism;Valine; leucine and isoleucine degradation,2-oxoisovalerate dehydrogenase E1 component beta subunit;BCKDHB, bkdA2;K00167
519	650	474	768	500	1394	540	360	258	358	320	772	514	429	384	550	444	385	377	344	722	360	232	324	760	540	655	614	975	759	763	634	K00169	Metabolism;Xenobiotics biodegradation and metabolism;Nitrotoluene degradation;pyruvate ferredoxin oxidoreductase alpha subunit;porA;K00169
519	650	474	768	500	1394	540	360	258	358	320	772	514	429	384	550	444	385	377	344	722	360	232	324	760	540	655	614	975	759	763	634	K00169	Metabolism;Energy metabolism;Carbon fixation pathways in prokaryotes;pyruvate ferredoxin oxidoreductase alpha subunit;porA;K00169
519	650	474	768	500	1394	540	360	258	358	320	772	514	429	384	550	444	385	377	344	722	360	232	324	760	540	655	614	975	759	763	634	K00169	Metabolism;Energy metabolism;Methane metabolism;pyruvate ferredoxin oxidoreductase alpha subunit;porA;K00169
519	650	474	768	500	1394	540	360	258	358	320	772	514	429	384	550	444	385	377	344	722	360	232	324	760	540	655	614	975	759	763	634	K00169	Metabolism;Carbohydrate metabolism;Citrate cycle (TCA cycle);pyruvate ferredoxin oxidoreductase alpha subunit;porA;K00169
519	650	474	768	500	1394	540	360	258	358	320	772	514	429	384	550	444	385	377	344	722	360	232	324	760	540	655	614	975	759	763	634	K00169	Metabolism;Carbohydrate metabolism;Propanoate metabolism;pyruvate ferredoxin oxidoreductase alpha subunit;porA;K00169
519	650	474	768	500	1394	540	360	258	358	320	772	514	429	384	550	444	385	377	344	722	360	232	324	760	540	655	614	975	759	763	634	K00169	Metabolism;Carbohydrate metabolism;Butanoate metabolism;pyruvate ferredoxin oxidoreductase alpha subunit;porA;K00169
519	650	474	768	500	1394	540	360	258	358	320	772	514	429	384	550	444	385	377	344	722	360	232	324	760	540	655	614	975	759	763	634	K00169	Metabolism;Carbohydrate metabolism;Glycolysis Gluconeogenesis;pyruvate ferredoxin oxidoreductase alpha subunit;porA;K00169
519	650	474	768	500	1394	540	360	258	358	320	772	514	429	384	550	444	385	377	344	722	360	232	324	760	540	655	614	975	759	763	634	K00169	Metabolism;Carbohydrate metabolism;Pyruvate metabolism;pyruvate ferredoxin oxidoreductase alpha subunit;porA;K00169
351	552	596	801	550	1508	461	261	203	286	308	758	484	346	327	516	411	299	320	339	711	343	209	324	736	551	578	570	958	763	873	537	K00170	Metabolism;Energy metabolism;Carbon fixation pathways in prokaryotes;pyruvate ferredoxin oxidoreductase beta subunit;porB;K00170
351	552	596	801	550	1508	461	261	203	286	308	758	484	346	327	516	411	299	320	339	711	343	209	324	736	551	578	570	958	763	873	537	K00170	Metabolism;Carbohydrate metabolism;Citrate cycle (TCA cycle);pyruvate ferredoxin oxidoreductase beta subunit;porB;K00170
351	552	596	801	550	1508	461	261	203	286	308	758	484	346	327	516	411	299	320	339	711	343	209	324	736	551	578	570	958	763	873	537	K00170	Metabolism;Carbohydrate metabolism;Pyruvate metabolism;pyruvate ferredoxin oxidoreductase beta subunit;porB;K00170
351	552	596	801	550	1508	461	261	203	286	308	758	484	346	327	516	411	299	320	339	711	343	209	324	736	551	578	570	958	763	873	537	K00170	Metabolism;Energy metabolism;Methane metabolism;pyruvate ferredoxin oxidoreductase beta subunit;porB;K00170
351	552	596	801	550	1508	461	261	203	286	308	758	484	346	327	516	411	299	320	339	711	343	209	324	736	551	578	570	958	763	873	537	K00170	Metabolism;Carbohydrate metabolism;Propanoate metabolism;pyruvate ferredoxin oxidoreductase beta subunit;porB;K00170
351	552	596	801	550	1508	461	261	203	286	308	758	484	346	327	516	411	299	320	339	711	343	209	324	736	551	578	570	958	763	873	537	K00170	Metabolism;Carbohydrate metabolism;Butanoate metabolism;pyruvate ferredoxin oxidoreductase beta subunit;porB;K00170
351	552	596	801	550	1508	461	261	203	286	308	758	484	346	327	516	411	299	320	339	711	343	209	324	736	551	578	570	958	763	873	537	K00170	Metabolism;Carbohydrate metabolism;Glycolysis Gluconeogenesis;pyruvate ferredoxin oxidoreductase beta subunit;porB;K00170
351	552	596	801	550	1508	461	261	203	286	308	758	484	346	327	516	411	299	320	339	711	343	209	324	736	551	578	570	958	763	873	537	K00170	Metabolism;Xenobiotics biodegradation and metabolism;Nitrotoluene degradation;pyruvate ferredoxin oxidoreductase beta subunit;porB;K00170
69	97	104	140	67	247	82	49	40	64	48	166	125	70	55	115	58	33	41	52	149	57	49	52	119	93	78	105	226	97	162	133	K00171	Metabolism;Carbohydrate metabolism;Citrate cycle (TCA cycle);pyruvate ferredoxin oxidoreductase delta subunit;porD;K00171
69	97	104	140	67	247	82	49	40	64	48	166	125	70	55	115	58	33	41	52	149	57	49	52	119	93	78	105	226	97	162	133	K00171	Metabolism;Energy metabolism;Carbon fixation pathways in prokaryotes;pyruvate ferredoxin oxidoreductase delta subunit;porD;K00171
69	97	104	140	67	247	82	49	40	64	48	166	125	70	55	115	58	33	41	52	149	57	49	52	119	93	78	105	226	97	162	133	K00171	Metabolism;Carbohydrate metabolism;Propanoate metabolism;pyruvate ferredoxin oxidoreductase delta subunit;porD;K00171
69	97	104	140	67	247	82	49	40	64	48	166	125	70	55	115	58	33	41	52	149	57	49	52	119	93	78	105	226	97	162	133	K00171	Metabolism;Carbohydrate metabolism;Glycolysis Gluconeogenesis;pyruvate ferredoxin oxidoreductase delta subunit;porD;K00171
69	97	104	140	67	247	82	49	40	64	48	166	125	70	55	115	58	33	41	52	149	57	49	52	119	93	78	105	226	97	162	133	K00171	Metabolism;Xenobiotics biodegradation and metabolism;Nitrotoluene degradation;pyruvate ferredoxin oxidoreductase delta subunit;porD;K00171
69	97	104	140	67	247	82	49	40	64	48	166	125	70	55	115	58	33	41	52	149	57	49	52	119	93	78	105	226	97	162	133	K00171	Metabolism;Carbohydrate metabolism;Butanoate metabolism;pyruvate ferredoxin oxidoreductase delta subunit;porD;K00171
69	97	104	140	67	247	82	49	40	64	48	166	125	70	55	115	58	33	41	52	149	57	49	52	119	93	78	105	226	97	162	133	K00171	Metabolism;Energy metabolism;Methane metabolism;pyruvate ferredoxin oxidoreductase delta subunit;porD;K00171
69	97	104	140	67	247	82	49	40	64	48	166	125	70	55	115	58	33	41	52	149	57	49	52	119	93	78	105	226	97	162	133	K00171	Metabolism;Carbohydrate metabolism;Pyruvate metabolism;pyruvate ferredoxin oxidoreductase delta subunit;porD;K00171
113	99	58	77	58	158	62	69	37	50	47	58	48	56	60	49	52	45	34	48	79	23	17	26	83	31	86	62	66	109	60	62	K00172	Metabolism;Carbohydrate metabolism;Citrate cycle (TCA cycle);pyruvate ferredoxin oxidoreductase gamma subunit;porG;K00172
113	99	58	77	58	158	62	69	37	50	47	58	48	56	60	49	52	45	34	48	79	23	17	26	83	31	86	62	66	109	60	62	K00172	Metabolism;Energy metabolism;Methane metabolism;pyruvate ferredoxin oxidoreductase gamma subunit;porG;K00172
113	99	58	77	58	158	62	69	37	50	47	58	48	56	60	49	52	45	34	48	79	23	17	26	83	31	86	62	66	109	60	62	K00172	Metabolism;Carbohydrate metabolism;Propanoate metabolism;pyruvate ferredoxin oxidoreductase gamma subunit;porG;K00172
113	99	58	77	58	158	62	69	37	50	47	58	48	56	60	49	52	45	34	48	79	23	17	26	83	31	86	62	66	109	60	62	K00172	Metabolism;Energy metabolism;Carbon fixation pathways in prokaryotes;pyruvate ferredoxin oxidoreductase gamma subunit;porG;K00172
113	99	58	77	58	158	62	69	37	50	47	58	48	56	60	49	52	45	34	48	79	23	17	26	83	31	86	62	66	109	60	62	K00172	Metabolism;Carbohydrate metabolism;Pyruvate metabolism;pyruvate ferredoxin oxidoreductase gamma subunit;porG;K00172
113	99	58	77	58	158	62	69	37	50	47	58	48	56	60	49	52	45	34	48	79	23	17	26	83	31	86	62	66	109	60	62	K00172	Metabolism;Carbohydrate metabolism;Glycolysis Gluconeogenesis;pyruvate ferredoxin oxidoreductase gamma subunit;porG;K00172
113	99	58	77	58	158	62	69	37	50	47	58	48	56	60	49	52	45	34	48	79	23	17	26	83	31	86	62	66	109	60	62	K00172	Metabolism;Xenobiotics biodegradation and metabolism;Nitrotoluene degradation;pyruvate ferredoxin oxidoreductase gamma subunit;porG;K00172
113	99	58	77	58	158	62	69	37	50	47	58	48	56	60	49	52	45	34	48	79	23	17	26	83	31	86	62	66	109	60	62	K00172	Metabolism;Carbohydrate metabolism;Butanoate metabolism;pyruvate ferredoxin oxidoreductase gamma subunit;porG;K00172
4927	5872	7054	8294	5177	17332	5509	3315	3409	3854	3289	8943	5880	6228	5977	6897	6418	7064	6454	5384	8397	4595	3007	4233	6900	5383	6038	6834	6828	7364	7295	6344	K00174	Metabolism;Carbohydrate metabolism;Butanoate metabolism;2-oxoglutarate/2-oxoacid ferredoxin oxidoreductase subunit alpha;korA, oorA, oforA;K00174
4927	5872	7054	8294	5177	17332	5509	3315	3409	3854	3289	8943	5880	6228	5977	6897	6418	7064	6454	5384	8397	4595	3007	4233	6900	5383	6038	6834	6828	7364	7295	6344	K00174	Metabolism;Carbohydrate metabolism;Pyruvate metabolism;2-oxoglutarate/2-oxoacid ferredoxin oxidoreductase subunit alpha;korA, oorA, oforA;K00174
4927	5872	7054	8294	5177	17332	5509	3315	3409	3854	3289	8943	5880	6228	5977	6897	6418	7064	6454	5384	8397	4595	3007	4233	6900	5383	6038	6834	6828	7364	7295	6344	K00174	Metabolism;Energy metabolism;Carbon fixation pathways in prokaryotes;2-oxoglutarate/2-oxoacid ferredoxin oxidoreductase subunit alpha;korA, oorA, oforA;K00174
4927	5872	7054	8294	5177	17332	5509	3315	3409	3854	3289	8943	5880	6228	5977	6897	6418	7064	6454	5384	8397	4595	3007	4233	6900	5383	6038	6834	6828	7364	7295	6344	K00174	Metabolism;Carbohydrate metabolism;Glycolysis Gluconeogenesis;2-oxoglutarate/2-oxoacid ferredoxin oxidoreductase subunit alpha;korA, oorA, oforA;K00174
4927	5872	7054	8294	5177	17332	5509	3315	3409	3854	3289	8943	5880	6228	5977	6897	6418	7064	6454	5384	8397	4595	3007	4233	6900	5383	6038	6834	6828	7364	7295	6344	K00174	Metabolism;Carbohydrate metabolism;Citrate cycle (TCA cycle);2-oxoglutarate/2-oxoacid ferredoxin oxidoreductase subunit alpha;korA, oorA, oforA;K00174
3176	3633	4000	5254	3213	10454	3618	2080	2103	2506	2150	5863	3745	3809	3612	4451	3749	4313	3821	3406	5511	2968	2021	2700	4103	3653	3646	4177	4202	4578	4677	4138	K00175	Metabolism;Carbohydrate metabolism;Butanoate metabolism;2-oxoglutarate/2-oxoacid ferredoxin oxidoreductase subunit beta;korB, oorB, oforB;K00175
3176	3633	4000	5254	3213	10454	3618	2080	2103	2506	2150	5863	3745	3809	3612	4451	3749	4313	3821	3406	5511	2968	2021	2700	4103	3653	3646	4177	4202	4578	4677	4138	K00175	Metabolism;Energy metabolism;Carbon fixation pathways in prokaryotes;2-oxoglutarate/2-oxoacid ferredoxin oxidoreductase subunit beta;korB, oorB, oforB;K00175
3176	3633	4000	5254	3213	10454	3618	2080	2103	2506	2150	5863	3745	3809	3612	4451	3749	4313	3821	3406	5511	2968	2021	2700	4103	3653	3646	4177	4202	4578	4677	4138	K00175	Metabolism;Carbohydrate metabolism;Pyruvate metabolism;2-oxoglutarate/2-oxoacid ferredoxin oxidoreductase subunit beta;korB, oorB, oforB;K00175
3176	3633	4000	5254	3213	10454	3618	2080	2103	2506	2150	5863	3745	3809	3612	4451	3749	4313	3821	3406	5511	2968	2021	2700	4103	3653	3646	4177	4202	4578	4677	4138	K00175	Metabolism;Carbohydrate metabolism;Citrate cycle (TCA cycle);2-oxoglutarate/2-oxoacid ferredoxin oxidoreductase subunit beta;korB, oorB, oforB;K00175
3176	3633	4000	5254	3213	10454	3618	2080	2103	2506	2150	5863	3745	3809	3612	4451	3749	4313	3821	3406	5511	2968	2021	2700	4103	3653	3646	4177	4202	4578	4677	4138	K00175	Metabolism;Carbohydrate metabolism;Glycolysis Gluconeogenesis;2-oxoglutarate/2-oxoacid ferredoxin oxidoreductase subunit beta;korB, oorB, oforB;K00175
213	176	113	202	275	485	152	173	129	190	98	370	215	257	205	229	167	248	195	189	433	184	130	144	285	167	243	221	224	262	262	242	K00176	Metabolism;Energy metabolism;Carbon fixation pathways in prokaryotes;2-oxoglutarate ferredoxin oxidoreductase subunit delta;korD, oorD;K00176
213	176	113	202	275	485	152	173	129	190	98	370	215	257	205	229	167	248	195	189	433	184	130	144	285	167	243	221	224	262	262	242	K00176	Metabolism;Carbohydrate metabolism;Citrate cycle (TCA cycle);2-oxoglutarate ferredoxin oxidoreductase subunit delta;korD, oorD;K00176
184	119	62	111	184	349	110	125	80	124	71	281	138	195	130	178	117	162	150	140	335	133	91	106	155	127	151	154	211	184	216	145	K00177	Metabolism;Carbohydrate metabolism;Citrate cycle (TCA cycle);2-oxoglutarate ferredoxin oxidoreductase subunit gamma;korC, oorC;K00177
184	119	62	111	184	349	110	125	80	124	71	281	138	195	130	178	117	162	150	140	335	133	91	106	155	127	151	154	211	184	216	145	K00177	Metabolism;Energy metabolism;Carbon fixation pathways in prokaryotes;2-oxoglutarate ferredoxin oxidoreductase subunit gamma;korC, oorC;K00177
688	965	1138	1173	772	2734	866	434	549	426	507	1395	716	953	823	827	1081	1050	1120	894	1161	649	391	639	929	549	648	1053	735	983	783	844	K00179	Not Included in Pathway or Brite;Unclassified:metabolism;Enzymes with EC numbers;indolepyruvate ferredoxin oxidoreductase, alpha subunit;iorA;K00179
271	355	610	448	261	1163	395	143	196	186	165	463	272	374	353	331	517	483	541	370	446	273	145	263	357	243	241	439	308	413	297	354	K00180	Not Included in Pathway or Brite;Unclassified:metabolism;Enzymes with EC numbers;indolepyruvate ferredoxin oxidoreductase, beta subunit;iorB;K00180
2	0	1	7	3	9	7	2	1	0	1	2	3	4	4	1	5	3	3	1	7	2	3	0	3	1	3	0	0	1	2	3	K00181	Environmental Information Processing;Signal transduction;Wnt signaling pathway;O-palmitoleoyl transferase;PORCN;K00181
2	4	1	1	3	9	2	0	0	1	2	2	6	0	0	1	1	1	5	3	1	1	1	1	2	0	0	4	2	1	2	3	K00182	Human Diseases;Cancers:Specific types;Basal cell carcinoma;wingless-type MMTV integration site family, member 2;WNT2;K00182
2	4	1	1	3	9	2	0	0	1	2	2	6	0	0	1	1	1	5	3	1	1	1	1	2	0	0	4	2	1	2	3	K00182	Human Diseases;Cancers:Overview;Proteoglycans in cancer;wingless-type MMTV integration site family, member 2;WNT2;K00182
2	4	1	1	3	9	2	0	0	1	2	2	6	0	0	1	1	1	5	3	1	1	1	1	2	0	0	4	2	1	2	3	K00182	Organismal Systems;Endocrine system;Melanogenesis;wingless-type MMTV integration site family, member 2;WNT2;K00182
2	4	1	1	3	9	2	0	0	1	2	2	6	0	0	1	1	1	5	3	1	1	1	1	2	0	0	4	2	1	2	3	K00182	Human Diseases;Infectious diseases:Viral;Human papillomavirus infection;wingless-type MMTV integration site family, member 2;WNT2;K00182
2	4	1	1	3	9	2	0	0	1	2	2	6	0	0	1	1	1	5	3	1	1	1	1	2	0	0	4	2	1	2	3	K00182	Human Diseases;Cancers:Specific types;Breast cancer;wingless-type MMTV integration site family, member 2;WNT2;K00182
2	4	1	1	3	9	2	0	0	1	2	2	6	0	0	1	1	1	5	3	1	1	1	1	2	0	0	4	2	1	2	3	K00182	Cellular Processes;Cellular community - eukaryotes;Signaling pathways regulating pluripotency of stem cells;wingless-type MMTV integration site family, member 2;WNT2;K00182
2	4	1	1	3	9	2	0	0	1	2	2	6	0	0	1	1	1	5	3	1	1	1	1	2	0	0	4	2	1	2	3	K00182	Human Diseases;Cancers:Specific types;Gastric cancer;wingless-type MMTV integration site family, member 2;WNT2;K00182
2	4	1	1	3	9	2	0	0	1	2	2	6	0	0	1	1	1	5	3	1	1	1	1	2	0	0	4	2	1	2	3	K00182	Environmental Information Processing;Signal transduction;Wnt signaling pathway;wingless-type MMTV integration site family, member 2;WNT2;K00182
2	4	1	1	3	9	2	0	0	1	2	2	6	0	0	1	1	1	5	3	1	1	1	1	2	0	0	4	2	1	2	3	K00182	Environmental Information Processing;Signal transduction;Hippo signaling pathway;wingless-type MMTV integration site family, member 2;WNT2;K00182
2	4	1	1	3	9	2	0	0	1	2	2	6	0	0	1	1	1	5	3	1	1	1	1	2	0	0	4	2	1	2	3	K00182	Human Diseases;Endocrine and metabolic diseases;Cushing syndrome;wingless-type MMTV integration site family, member 2;WNT2;K00182
2	4	1	1	3	9	2	0	0	1	2	2	6	0	0	1	1	1	5	3	1	1	1	1	2	0	0	4	2	1	2	3	K00182	Human Diseases;Cancers:Specific types;Hepatocellular carcinoma;wingless-type MMTV integration site family, member 2;WNT2;K00182
2	4	1	1	3	9	2	0	0	1	2	2	6	0	0	1	1	1	5	3	1	1	1	1	2	0	0	4	2	1	2	3	K00182	Human Diseases;Infectious diseases:Viral;Human T-cell leukemia virus 1 infection;wingless-type MMTV integration site family, member 2;WNT2;K00182
2	4	1	1	3	9	2	0	0	1	2	2	6	0	0	1	1	1	5	3	1	1	1	1	2	0	0	4	2	1	2	3	K00182	Human Diseases;Cancers:Overview;Pathways in cancer;wingless-type MMTV integration site family, member 2;WNT2;K00182
2	4	1	1	3	9	2	0	0	1	2	2	6	0	0	1	1	1	5	3	1	1	1	1	2	0	0	4	2	1	2	3	K00182	Brite Hierarchies;Protein families:signaling and cellular processes;Glycosaminoglycan binding proteins;wingless-type MMTV integration site family, member 2;WNT2;K00182
2	4	1	1	3	9	2	0	0	1	2	2	6	0	0	1	1	1	5	3	1	1	1	1	2	0	0	4	2	1	2	3	K00182	Environmental Information Processing;Signal transduction;mTOR signaling pathway;wingless-type MMTV integration site family, member 2;WNT2;K00182
6	4	5	8	3	17	9	7	6	4	1	11	9	4	9	8	8	3	5	1	4	6	6	3	11	6	8	7	7	5	4	7	K00183	Not Included in Pathway or Brite;Unclassified:metabolism;Energy metabolism;prokaryotic molybdopterin-containing oxidoreductase family, molybdopterin binding subunit;K00183;K00183
3395	3671	3252	4879	3313	10309	3960	2465	2532	2964	2633	6702	4108	4634	4248	5228	3850	4619	3719	3584	6177	3176	2354	3187	5277	3807	4050	4993	4826	4979	5274	4946	K00184	Not Included in Pathway or Brite;Unclassified:metabolism;Energy metabolism;prokaryotic molybdopterin-containing oxidoreductase family, iron-sulfur binding subunit;K00184;K00184
2363	2483	2089	2992	2241	6627	2792	1540	1722	2149	1824	4667	2686	3043	2834	3507	2451	2844	2368	2349	4103	2066	1465	2145	3541	2740	2657	3073	3206	3225	3655	3425	K00185	Not Included in Pathway or Brite;Unclassified:metabolism;Energy metabolism;prokaryotic molybdopterin-containing oxidoreductase family, membrane subunit;K00185;K00185
174	110	61	139	197	354	119	115	102	109	74	280	129	193	140	181	96	152	96	123	261	85	70	103	209	134	178	166	190	207	213	148	K00186	Metabolism;Amino acid metabolism;Valine; leucine and isoleucine degradation,2-oxoisovalerate ferredoxin oxidoreductase, alpha subunit;vorA;K00186
240	162	127	205	339	619	188	156	123	229	133	486	252	276	273	350	178	203	186	195	451	172	117	141	324	224	231	295	287	336	366	273	K00187	Metabolism;Amino acid metabolism;Valine; leucine and isoleucine degradation,2-oxoisovalerate ferredoxin oxidoreductase, beta subunit;vorB;K00187
3	0	2	0	4	0	1	0	1	1	0	1	1	2	1	1	1	1	0	3	1	2	1	1	0	0	3	0	4	0	0	1	K00188	Metabolism;Amino acid metabolism;Valine; leucine and isoleucine degradation,2-oxoisovalerate ferredoxin oxidoreductase, delta subunit;vorD;K00188
2	0	0	1	2	1	0	0	2	0	0	0	1	1	0	0	0	0	0	0	1	0	1	0	1	1	0	2	1	0	1	2	K00192	Metabolism;Energy metabolism;Methane metabolism;acetyl-CoA decarbonylase/synthase complex subunit alpha;cdhA;K00192
0	0	2	0	0	4	0	6	0	3	0	2	1	6	5	5	0	1	3	2	2	1	1	1	1	1	1	3	4	2	1	1	K00193	Metabolism;Energy metabolism;Methane metabolism;acetyl-CoA decarbonylase/synthase complex subunit beta;cdhC;K00193
2	2	1	3	2	3	3	2	1	0	0	5	3	0	0	0	3	1	4	0	1	1	0	0	9	2	1	5	1	2	1	0	K00194	Metabolism;Energy metabolism;Methane metabolism;acetyl-CoA decarbonylase/synthase complex subunit delta;cdhD, acsD;K00194
2	2	1	3	2	3	3	2	1	0	0	5	3	0	0	0	3	1	4	0	1	1	0	0	9	2	1	5	1	2	1	0	K00194	Metabolism;Energy metabolism;Carbon fixation pathways in prokaryotes;acetyl-CoA decarbonylase/synthase complex subunit delta;cdhD, acsD;K00194
0	0	0	0	0	0	0	1	0	0	0	0	0	0	0	0	0	0	0	0	0	0	0	0	0	0	0	0	0	0	0	0	K00195	Metabolism;Energy metabolism;Methane metabolism;acetyl-CoA decarbonylase/synthase complex subunit epsilon;cdhB;K00195
17	25	31	30	21	66	25	12	5	16	10	56	36	14	27	41	21	16	17	26	43	18	9	23	30	52	18	19	55	29	48	39	K00196	Metabolism;Energy metabolism;Methane metabolism;anaerobic carbon-monoxide dehydrogenase iron sulfur subunit;cooF;K00196
17	25	31	30	21	66	25	12	5	16	10	56	36	14	27	41	21	16	17	26	43	18	9	23	30	52	18	19	55	29	48	39	K00196	Metabolism;Xenobiotics biodegradation and metabolism;Nitrotoluene degradation;anaerobic carbon-monoxide dehydrogenase iron sulfur subunit;cooF;K00196
17	25	31	30	21	66	25	12	5	16	10	56	36	14	27	41	21	16	17	26	43	18	9	23	30	52	18	19	55	29	48	39	K00196	Metabolism;Energy metabolism;Carbon fixation pathways in prokaryotes;anaerobic carbon-monoxide dehydrogenase iron sulfur subunit;cooF;K00196
2	3	1	3	3	12	5	0	0	3	7	21	6	3	2	4	3	0	1	2	6	3	3	5	11	3	4	13	3	0	3	2	K00197	Metabolism;Energy metabolism;Methane metabolism;acetyl-CoA decarbonylase/synthase complex subunit gamma;cdhE, acsC;K00197
2	3	1	3	3	12	5	0	0	3	7	21	6	3	2	4	3	0	1	2	6	3	3	5	11	3	4	13	3	0	3	2	K00197	Metabolism;Energy metabolism;Carbon fixation pathways in prokaryotes;acetyl-CoA decarbonylase/synthase complex subunit gamma;cdhE, acsC;K00197
31	29	5	5	21	24	28	18	9	14	8	28	13	6	3	2	16	14	3	9	25	11	5	13	30	18	10	14	5	5	7	17	K00198	Metabolism;Energy metabolism;Methane metabolism;anaerobic carbon-monoxide dehydrogenase catalytic subunit;cooS, acsA;K00198
31	29	5	5	21	24	28	18	9	14	8	28	13	6	3	2	16	14	3	9	25	11	5	13	30	18	10	14	5	5	7	17	K00198	Metabolism;Energy metabolism;Carbon fixation pathways in prokaryotes;anaerobic carbon-monoxide dehydrogenase catalytic subunit;cooS, acsA;K00198
31	29	5	5	21	24	28	18	9	14	8	28	13	6	3	2	16	14	3	9	25	11	5	13	30	18	10	14	5	5	7	17	K00198	Metabolism;Xenobiotics biodegradation and metabolism;Nitrotoluene degradation;anaerobic carbon-monoxide dehydrogenase catalytic subunit;cooS, acsA;K00198
329	537	676	618	380	1401	528	224	208	261	216	577	424	489	516	491	666	505	505	513	558	377	280	363	472	343	371	536	406	533	413	593	K00200	Metabolism;Energy metabolism;Methane metabolism;formylmethanofuran dehydrogenase subunit A;fwdA, fmdA;K00200
125	174	122	168	125	406	220	88	93	99	110	185	139	199	173	149	216	180	187	168	211	115	77	101	174	106	135	172	148	177	186	195	K00201	Metabolism;Energy metabolism;Methane metabolism;formylmethanofuran dehydrogenase subunit B;fwdB, fmdB;K00201
51	71	79	100	69	181	81	24	47	35	35	92	68	60	72	50	117	74	85	59	78	36	32	65	78	30	67	61	62	71	75	83	K00202	Metabolism;Energy metabolism;Methane metabolism;formylmethanofuran dehydrogenase subunit C;fwdC, fmdC;K00202
5	11	2	1	4	8	10	1	2	3	4	10	3	3	2	3	1	6	1	5	5	2	1	5	6	3	7	5	3	10	4	3	K00203	Metabolism;Energy metabolism;Methane metabolism;formylmethanofuran dehydrogenase subunit D;fwdD, fmdD;K00203
0	0	0	0	0	1	0	0	0	0	0	0	0	0	1	0	0	0	0	0	0	0	0	0	0	0	1	1	0	0	0	1	K00204	Metabolism;Energy metabolism;Methane metabolism;4Fe-4S ferredoxin;fwdH;K00204
7	4	9	7	3	17	3	6	4	6	8	18	5	7	3	12	5	6	7	3	10	4	3	5	8	12	11	6	9	11	4	7	K00205	Metabolism;Energy metabolism;Methane metabolism;4Fe-4S ferredoxin;fwdF, fmdF;K00205
65	78	91	94	50	165	109	62	61	56	56	90	61	90	95	56	109	111	81	87	103	59	34	63	100	84	58	75	58	86	78	99	K00207	Metabolism;Nucleotide metabolism;Pyrimidine metabolism;dihydropyrimidine dehydrogenase (NADP+);DPYD;K00207
65	78	91	94	50	165	109	62	61	56	56	90	61	90	95	56	109	111	81	87	103	59	34	63	100	84	58	75	58	86	78	99	K00207	Metabolism;Xenobiotics biodegradation and metabolism;Drug metabolism - other enzymes;dihydropyrimidine dehydrogenase (NADP+);DPYD;K00207
65	78	91	94	50	165	109	62	61	56	56	90	61	90	95	56	109	111	81	87	103	59	34	63	100	84	58	75	58	86	78	99	K00207	Metabolism;Metabolism of other amino acids;beta-Alanine metabolism;dihydropyrimidine dehydrogenase (NADP+);DPYD;K00207
65	78	91	94	50	165	109	62	61	56	56	90	61	90	95	56	109	111	81	87	103	59	34	63	100	84	58	75	58	86	78	99	K00207	Metabolism;Metabolism of cofactors and vitamins;Pantothenate and CoA biosynthesis;dihydropyrimidine dehydrogenase (NADP+);DPYD;K00207
2639	3262	4196	4314	2592	9893	3242	1789	1870	1881	1698	4353	2906	3390	3408	3212	4037	4165	3760	3114	4530	2477	1760	2431	3330	2777	3033	3860	2991	3954	3330	3487	K00208	Brite Hierarchies;Protein families:metabolism;Lipid biosynthesis proteins;enoyl-[acyl-carrier protein] reductase I;fabI;K00208
2639	3262	4196	4314	2592	9893	3242	1789	1870	1881	1698	4353	2906	3390	3408	3212	4037	4165	3760	3114	4530	2477	1760	2431	3330	2777	3033	3860	2991	3954	3330	3487	K00208	Metabolism;Metabolism of cofactors and vitamins;Biotin metabolism;enoyl-[acyl-carrier protein] reductase I;fabI;K00208
2639	3262	4196	4314	2592	9893	3242	1789	1870	1881	1698	4353	2906	3390	3408	3212	4037	4165	3760	3114	4530	2477	1760	2431	3330	2777	3033	3860	2991	3954	3330	3487	K00208	Metabolism;Lipid metabolism;Fatty acid biosynthesis;enoyl-[acyl-carrier protein] reductase I;fabI;K00208
2639	3262	4196	4314	2592	9893	3242	1789	1870	1881	1698	4353	2906	3390	3408	3212	4037	4165	3760	3114	4530	2477	1760	2431	3330	2777	3033	3860	2991	3954	3330	3487	K00208	Metabolism;Biosynthesis of other secondary metabolites;Prodigiosin biosynthesis;enoyl-[acyl-carrier protein] reductase I;fabI;K00208
83	164	466	338	95	581	130	55	62	34	45	93	74	71	96	79	424	292	278	273	191	150	67	118	85	75	87	70	99	80	123	67	K00209	Metabolism;Carbohydrate metabolism;Butanoate metabolism;enoyl-[acyl-carrier protein] reductase trans-2-enoyl-CoA reductase (NAD+);fabV, ter;K00209
83	164	466	338	95	581	130	55	62	34	45	93	74	71	96	79	424	292	278	273	191	150	67	118	85	75	87	70	99	80	123	67	K00209	Metabolism;Lipid metabolism;Fatty acid biosynthesis;enoyl-[acyl-carrier protein] reductase trans-2-enoyl-CoA reductase (NAD+);fabV, ter;K00209
83	164	466	338	95	581	130	55	62	34	45	93	74	71	96	79	424	292	278	273	191	150	67	118	85	75	87	70	99	80	123	67	K00209	Brite Hierarchies;Protein families:metabolism;Lipid biosynthesis proteins;enoyl-[acyl-carrier protein] reductase trans-2-enoyl-CoA reductase (NAD+);fabV, ter;K00209
47	71	62	65	63	158	60	35	36	34	28	105	49	68	85	60	71	49	57	44	90	58	34	31	77	52	54	77	32	53	91	83	K00210	Metabolism;Amino acid metabolism;Phenylalanine; tyrosine and tryptophan biosynthesis,prephenate dehydrogenase;E1.3.1.12;K00210
47	71	62	65	63	158	60	35	36	34	28	105	49	68	85	60	71	49	57	44	90	58	34	31	77	52	54	77	32	53	91	83	K00210	Metabolism;Biosynthesis of other secondary metabolites;Novobiocin biosynthesis;prephenate dehydrogenase;E1.3.1.12;K00210
3	5	10	29	10	56	17	8	1	9	2	27	13	21	59	9	21	25	8	24	36	20	7	20	41	13	19	9	17	29	17	31	K00211	Metabolism;Amino acid metabolism;Phenylalanine; tyrosine and tryptophan biosynthesis,prephenate dehydrogenase (NADP+);TYR1;K00211
0	0	0	0	0	0	0	2	0	0	0	0	0	0	1	0	0	0	0	0	0	0	0	0	0	0	0	0	0	0	0	0	K00212	Metabolism;Lipid metabolism;Steroid hormone biosynthesis;20alpha/3alpha-hydroxysteroid dehydrogenase dihydrodiol dehydrogenase;AKR1C1;K00212
0	0	0	0	0	0	0	2	0	0	0	0	0	0	1	0	0	0	0	0	0	0	0	0	0	0	0	0	0	0	0	0	K00212	Metabolism;Xenobiotics biodegradation and metabolism;Metabolism of xenobiotics by cytochrome P450;20alpha/3alpha-hydroxysteroid dehydrogenase dihydrodiol dehydrogenase;AKR1C1;K00212
26	41	24	46	11	76	31	20	22	23	28	53	30	32	38	28	23	32	34	24	46	39	22	16	33	31	23	35	45	38	42	23	K00213	Metabolism;Lipid metabolism;Steroid biosynthesis;7-dehydrocholesterol reductase;DHCR7;K00213
0	0	0	2	0	1	0	2	0	1	1	2	1	2	4	3	1	0	0	0	2	0	0	2	0	25	2	5	2	2	2	4	K00214	Metabolism;Metabolism of cofactors and vitamins;Porphyrin and chlorophyll metabolism;biliverdin reductase;BLVRA, bvdR;K00214
1319	1736	2524	2386	1295	5074	1567	837	839	867	844	2084	1413	1566	1683	1458	2223	2176	2003	1685	2275	1198	803	1047	1691	1301	1606	1698	1564	1916	1658	1690	K00215	Metabolism;Amino acid metabolism;Lysine biosynthesis;4-hydroxy-tetrahydrodipicolinate reductase;dapB;K00215
1319	1736	2524	2386	1295	5074	1567	837	839	867	844	2084	1413	1566	1683	1458	2223	2176	2003	1685	2275	1198	803	1047	1691	1301	1606	1698	1564	1916	1658	1690	K00215	Metabolism;Biosynthesis of other secondary metabolites;Monobactam biosynthesis;4-hydroxy-tetrahydrodipicolinate reductase;dapB;K00215
45	82	92	86	38	190	58	28	25	39	31	75	65	45	49	64	73	77	87	72	61	42	34	45	69	51	46	77	49	90	52	47	K00216	Metabolism;Metabolism of terpenoids and polyketides;Biosynthesis of siderophore group nonribosomal peptides;2,3-dihydro-2,3-dihydroxybenzoate dehydrogenase;entA;K00216
18	34	62	76	33	132	34	20	19	13	21	45	29	37	33	18	86	51	64	51	44	31	22	30	26	17	25	53	20	43	30	49	K00217	Metabolism;Xenobiotics biodegradation and metabolism;Toluene degradation;maleylacetate reductase;E1.3.1.32;K00217
18	34	62	76	33	132	34	20	19	13	21	45	29	37	33	18	86	51	64	51	44	31	22	30	26	17	25	53	20	43	30	49	K00217	Metabolism;Xenobiotics biodegradation and metabolism;Fluorobenzoate degradation;maleylacetate reductase;E1.3.1.32;K00217
18	34	62	76	33	132	34	20	19	13	21	45	29	37	33	18	86	51	64	51	44	31	22	30	26	17	25	53	20	43	30	49	K00217	Metabolism;Xenobiotics biodegradation and metabolism;Chlorocyclohexane and chlorobenzene degradation;maleylacetate reductase;E1.3.1.32;K00217
18	34	62	76	33	132	34	20	19	13	21	45	29	37	33	18	86	51	64	51	44	31	22	30	26	17	25	53	20	43	30	49	K00217	Metabolism;Xenobiotics biodegradation and metabolism;Benzoate degradation;maleylacetate reductase;E1.3.1.32;K00217
22	19	18	17	27	50	23	16	4	17	14	34	23	26	24	23	25	22	20	31	29	14	16	13	32	38	16	32	30	34	25	34	K00218	Metabolism;Metabolism of cofactors and vitamins;Porphyrin and chlorophyll metabolism;protochlorophyllide reductase;por;K00218
309	445	1521	754	260	1713	310	206	156	178	157	280	296	226	246	189	1248	860	1066	660	517	303	157	196	262	240	288	245	216	419	255	261	K00219	Not Included in Pathway or Brite;Unclassified:metabolism;Enzymes with EC numbers;2,4-dienoyl-CoA reductase (NADPH2);fadH;K00219
301	470	647	592	358	1415	499	230	295	204	174	496	333	463	535	280	488	563	591	380	627	377	248	348	505	341	425	566	350	573	466	468	K00220	Metabolism;Amino acid metabolism;Phenylalanine; tyrosine and tryptophan biosynthesis,cyclohexadieny/prephenate dehydrogenase;tyrC;K00220
301	470	647	592	358	1415	499	230	295	204	174	496	333	463	535	280	488	563	591	380	627	377	248	348	505	341	425	566	350	573	466	468	K00220	Metabolism;Biosynthesis of other secondary metabolites;Novobiocin biosynthesis;cyclohexadieny/prephenate dehydrogenase;tyrC;K00220
4	11	9	6	4	25	10	2	1	4	5	18	15	11	11	9	13	6	3	9	15	2	2	3	7	13	6	11	16	9	4	9	K00221	Not Included in Pathway or Brite;Unclassified:metabolism;Enzymes with EC numbers;alkylmercury lyase;E4.99.1.2;K00221
51	103	83	135	46	194	79	30	34	43	51	81	48	51	64	53	74	41	55	68	78	40	23	41	55	38	48	44	58	93	79	49	K00222	Metabolism;Lipid metabolism;Steroid biosynthesis;Delta14-sterol reductase;TM7SF2, ERG24;K00222
12	18	20	44	16	70	26	6	18	5	2	32	22	35	45	21	39	21	31	32	25	38	25	21	34	20	17	13	20	39	14	33	K00223	Metabolism;Lipid metabolism;Steroid biosynthesis;Delta24(24(1))-sterol reductase;ERG4;K00223
1	6	0	1	2	5	5	0	0	1	5	1	0	4	0	3	0	0	1	2	4	0	0	0	1	1	1	11	2	0	1	0	K00225	Metabolism;Carbohydrate metabolism;Ascorbate and aldarate metabolism;L-galactono-1,4-lactone dehydrogenase;GLDH;K00225
822	715	247	524	1048	2243	804	547	518	702	639	1527	982	1028	841	1161	513	668	600	686	1329	475	388	444	1170	746	775	969	1269	1295	1036	1096	K00226	Metabolism;Nucleotide metabolism;Pyrimidine metabolism;dihydroorotate dehydrogenase (fumarate);pyrD;K00226
15	11	10	22	17	55	19	11	16	24	7	45	18	24	33	23	28	16	20	26	32	13	12	16	21	18	15	23	22	22	32	20	K00227	Metabolism;Lipid metabolism;Steroid biosynthesis;Delta7-sterol 5-desaturase;SC5DL, ERG3;K00227
836	962	1448	1186	688	2764	900	495	567	557	464	1191	882	1062	1029	833	1438	1384	1317	1059	1344	784	544	728	1100	733	864	1080	875	1134	999	934	K00228	Metabolism;Metabolism of cofactors and vitamins;Porphyrin and chlorophyll metabolism;coproporphyrinogen III oxidase;CPOX, hemF;K00228
57	41	15	33	52	143	43	33	35	37	49	69	65	52	53	65	40	23	34	28	72	23	20	24	49	65	73	50	84	117	55	52	K00230	Metabolism;Metabolism of cofactors and vitamins;Porphyrin and chlorophyll metabolism;menaquinone-dependent protoporphyrinogen oxidase;hemG;K00230
876	1069	1313	1372	870	3033	960	610	451	568	511	1498	960	1018	1046	1116	1083	1289	1212	916	1468	738	528	633	1096	784	989	1047	968	1234	1124	1026	K00231	Metabolism;Metabolism of cofactors and vitamins;Porphyrin and chlorophyll metabolism;protoporphyrinogen/coproporphyrinogen III oxidase;PPOX, hemY;K00231
113	248	262	314	152	642	208	78	78	66	63	261	181	178	282	125	377	329	367	282	277	184	145	183	193	140	306	272	152	248	183	259	K00232	Cellular Processes;Transport and catabolism;Peroxisome;acyl-CoA oxidase;E1.3.3.6, ACOX1, ACOX3;K00232
113	248	262	314	152	642	208	78	78	66	63	261	181	178	282	125	377	329	367	282	277	184	145	183	193	140	306	272	152	248	183	259	K00232	Metabolism;Lipid metabolism;Fatty acid degradation;acyl-CoA oxidase;E1.3.3.6, ACOX1, ACOX3;K00232
113	248	262	314	152	642	208	78	78	66	63	261	181	178	282	125	377	329	367	282	277	184	145	183	193	140	306	272	152	248	183	259	K00232	Metabolism;Lipid metabolism;alpha-Linolenic acid metabolism;acyl-CoA oxidase;E1.3.3.6, ACOX1, ACOX3;K00232
113	248	262	314	152	642	208	78	78	66	63	261	181	178	282	125	377	329	367	282	277	184	145	183	193	140	306	272	152	248	183	259	K00232	Organismal Systems;Endocrine system;PPAR signaling pathway;acyl-CoA oxidase;E1.3.3.6, ACOX1, ACOX3;K00232
113	248	262	314	152	642	208	78	78	66	63	261	181	178	282	125	377	329	367	282	277	184	145	183	193	140	306	272	152	248	183	259	K00232	Environmental Information Processing;Signal transduction;cAMP signaling pathway;acyl-CoA oxidase;E1.3.3.6, ACOX1, ACOX3;K00232
113	248	262	314	152	642	208	78	78	66	63	261	181	178	282	125	377	329	367	282	277	184	145	183	193	140	306	272	152	248	183	259	K00232	Metabolism;Lipid metabolism;Biosynthesis of unsaturated fatty acids;acyl-CoA oxidase;E1.3.3.6, ACOX1, ACOX3;K00232
166	216	231	272	178	739	260	115	133	141	78	296	259	279	294	226	228	272	283	203	317	217	152	227	236	195	208	315	233	338	223	264	K00234	Human Diseases;Neurodegenerative diseases;Parkinson disease;succinate dehydrogenase (ubiquinone) flavoprotein subunit;SDHA, SDH1;K00234
166	216	231	272	178	739	260	115	133	141	78	296	259	279	294	226	228	272	283	203	317	217	152	227	236	195	208	315	233	338	223	264	K00234	Human Diseases;Neurodegenerative diseases;Huntington disease;succinate dehydrogenase (ubiquinone) flavoprotein subunit;SDHA, SDH1;K00234
166	216	231	272	178	739	260	115	133	141	78	296	259	279	294	226	228	272	283	203	317	217	152	227	236	195	208	315	233	338	223	264	K00234	Metabolism;Carbohydrate metabolism;Citrate cycle (TCA cycle);succinate dehydrogenase (ubiquinone) flavoprotein subunit;SDHA, SDH1;K00234
166	216	231	272	178	739	260	115	133	141	78	296	259	279	294	226	228	272	283	203	317	217	152	227	236	195	208	315	233	338	223	264	K00234	Metabolism;Energy metabolism;Oxidative phosphorylation;succinate dehydrogenase (ubiquinone) flavoprotein subunit;SDHA, SDH1;K00234
166	216	231	272	178	739	260	115	133	141	78	296	259	279	294	226	228	272	283	203	317	217	152	227	236	195	208	315	233	338	223	264	K00234	Human Diseases;Endocrine and metabolic diseases;Non-alcoholic fatty liver disease (NAFLD);succinate dehydrogenase (ubiquinone) flavoprotein subunit;SDHA, SDH1;K00234
166	216	231	272	178	739	260	115	133	141	78	296	259	279	294	226	228	272	283	203	317	217	152	227	236	195	208	315	233	338	223	264	K00234	Organismal Systems;Environmental adaptation;Thermogenesis;succinate dehydrogenase (ubiquinone) flavoprotein subunit;SDHA, SDH1;K00234
166	216	231	272	178	739	260	115	133	141	78	296	259	279	294	226	228	272	283	203	317	217	152	227	236	195	208	315	233	338	223	264	K00234	Human Diseases;Neurodegenerative diseases;Alzheimer disease;succinate dehydrogenase (ubiquinone) flavoprotein subunit;SDHA, SDH1;K00234
72	101	118	156	96	365	121	67	57	32	45	140	113	107	134	121	154	168	156	123	152	104	71	98	85	94	83	159	86	147	77	117	K00235	Human Diseases;Neurodegenerative diseases;Parkinson disease;succinate dehydrogenase (ubiquinone) iron-sulfur subunit;SDHB, SDH2;K00235
72	101	118	156	96	365	121	67	57	32	45	140	113	107	134	121	154	168	156	123	152	104	71	98	85	94	83	159	86	147	77	117	K00235	Human Diseases;Endocrine and metabolic diseases;Non-alcoholic fatty liver disease (NAFLD);succinate dehydrogenase (ubiquinone) iron-sulfur subunit;SDHB, SDH2;K00235
72	101	118	156	96	365	121	67	57	32	45	140	113	107	134	121	154	168	156	123	152	104	71	98	85	94	83	159	86	147	77	117	K00235	Metabolism;Carbohydrate metabolism;Citrate cycle (TCA cycle);succinate dehydrogenase (ubiquinone) iron-sulfur subunit;SDHB, SDH2;K00235
72	101	118	156	96	365	121	67	57	32	45	140	113	107	134	121	154	168	156	123	152	104	71	98	85	94	83	159	86	147	77	117	K00235	Metabolism;Energy metabolism;Oxidative phosphorylation;succinate dehydrogenase (ubiquinone) iron-sulfur subunit;SDHB, SDH2;K00235
72	101	118	156	96	365	121	67	57	32	45	140	113	107	134	121	154	168	156	123	152	104	71	98	85	94	83	159	86	147	77	117	K00235	Organismal Systems;Environmental adaptation;Thermogenesis;succinate dehydrogenase (ubiquinone) iron-sulfur subunit;SDHB, SDH2;K00235
72	101	118	156	96	365	121	67	57	32	45	140	113	107	134	121	154	168	156	123	152	104	71	98	85	94	83	159	86	147	77	117	K00235	Human Diseases;Neurodegenerative diseases;Huntington disease;succinate dehydrogenase (ubiquinone) iron-sulfur subunit;SDHB, SDH2;K00235
72	101	118	156	96	365	121	67	57	32	45	140	113	107	134	121	154	168	156	123	152	104	71	98	85	94	83	159	86	147	77	117	K00235	Human Diseases;Neurodegenerative diseases;Alzheimer disease;succinate dehydrogenase (ubiquinone) iron-sulfur subunit;SDHB, SDH2;K00235
10	22	28	38	17	74	32	17	12	17	9	25	20	18	27	36	44	36	42	26	31	29	19	22	18	15	14	45	15	22	25	28	K00236	Metabolism;Carbohydrate metabolism;Citrate cycle (TCA cycle);succinate dehydrogenase (ubiquinone) cytochrome b560 subunit;SDHC, SDH3;K00236
10	22	28	38	17	74	32	17	12	17	9	25	20	18	27	36	44	36	42	26	31	29	19	22	18	15	14	45	15	22	25	28	K00236	Metabolism;Energy metabolism;Oxidative phosphorylation;succinate dehydrogenase (ubiquinone) cytochrome b560 subunit;SDHC, SDH3;K00236
10	22	28	38	17	74	32	17	12	17	9	25	20	18	27	36	44	36	42	26	31	29	19	22	18	15	14	45	15	22	25	28	K00236	Human Diseases;Neurodegenerative diseases;Alzheimer disease;succinate dehydrogenase (ubiquinone) cytochrome b560 subunit;SDHC, SDH3;K00236
10	22	28	38	17	74	32	17	12	17	9	25	20	18	27	36	44	36	42	26	31	29	19	22	18	15	14	45	15	22	25	28	K00236	Human Diseases;Endocrine and metabolic diseases;Non-alcoholic fatty liver disease (NAFLD);succinate dehydrogenase (ubiquinone) cytochrome b560 subunit;SDHC, SDH3;K00236
10	22	28	38	17	74	32	17	12	17	9	25	20	18	27	36	44	36	42	26	31	29	19	22	18	15	14	45	15	22	25	28	K00236	Organismal Systems;Environmental adaptation;Thermogenesis;succinate dehydrogenase (ubiquinone) cytochrome b560 subunit;SDHC, SDH3;K00236
10	22	28	38	17	74	32	17	12	17	9	25	20	18	27	36	44	36	42	26	31	29	19	22	18	15	14	45	15	22	25	28	K00236	Human Diseases;Neurodegenerative diseases;Parkinson disease;succinate dehydrogenase (ubiquinone) cytochrome b560 subunit;SDHC, SDH3;K00236
10	22	28	38	17	74	32	17	12	17	9	25	20	18	27	36	44	36	42	26	31	29	19	22	18	15	14	45	15	22	25	28	K00236	Human Diseases;Neurodegenerative diseases;Huntington disease;succinate dehydrogenase (ubiquinone) cytochrome b560 subunit;SDHC, SDH3;K00236
2	3	2	7	1	12	4	2	2	4	1	5	6	4	9	7	6	3	2	10	6	7	4	4	10	2	1	0	2	7	7	12	K00237	Human Diseases;Neurodegenerative diseases;Alzheimer disease;succinate dehydrogenase (ubiquinone) membrane anchor subunit;SDHD, SDH4;K00237
2	3	2	7	1	12	4	2	2	4	1	5	6	4	9	7	6	3	2	10	6	7	4	4	10	2	1	0	2	7	7	12	K00237	Metabolism;Carbohydrate metabolism;Citrate cycle (TCA cycle);succinate dehydrogenase (ubiquinone) membrane anchor subunit;SDHD, SDH4;K00237
2	3	2	7	1	12	4	2	2	4	1	5	6	4	9	7	6	3	2	10	6	7	4	4	10	2	1	0	2	7	7	12	K00237	Human Diseases;Neurodegenerative diseases;Parkinson disease;succinate dehydrogenase (ubiquinone) membrane anchor subunit;SDHD, SDH4;K00237
2	3	2	7	1	12	4	2	2	4	1	5	6	4	9	7	6	3	2	10	6	7	4	4	10	2	1	0	2	7	7	12	K00237	Human Diseases;Endocrine and metabolic diseases;Non-alcoholic fatty liver disease (NAFLD);succinate dehydrogenase (ubiquinone) membrane anchor subunit;SDHD, SDH4;K00237
2	3	2	7	1	12	4	2	2	4	1	5	6	4	9	7	6	3	2	10	6	7	4	4	10	2	1	0	2	7	7	12	K00237	Metabolism;Energy metabolism;Oxidative phosphorylation;succinate dehydrogenase (ubiquinone) membrane anchor subunit;SDHD, SDH4;K00237
2	3	2	7	1	12	4	2	2	4	1	5	6	4	9	7	6	3	2	10	6	7	4	4	10	2	1	0	2	7	7	12	K00237	Organismal Systems;Environmental adaptation;Thermogenesis;succinate dehydrogenase (ubiquinone) membrane anchor subunit;SDHD, SDH4;K00237
2	3	2	7	1	12	4	2	2	4	1	5	6	4	9	7	6	3	2	10	6	7	4	4	10	2	1	0	2	7	7	12	K00237	Human Diseases;Neurodegenerative diseases;Huntington disease;succinate dehydrogenase (ubiquinone) membrane anchor subunit;SDHD, SDH4;K00237
6596	8657	10062	11336	6414	24568	8411	4482	4636	5008	4702	12220	8263	9063	8337	8742	10447	10811	9962	8191	11165	6555	4762	6191	8910	7458	8152	9610	8514	10113	9554	9137	K00239	Metabolism;Carbohydrate metabolism;Citrate cycle (TCA cycle);succinate dehydrogenase fumarate reductase, flavoprotein subunit;sdhA, frdA;K00239
6596	8657	10062	11336	6414	24568	8411	4482	4636	5008	4702	12220	8263	9063	8337	8742	10447	10811	9962	8191	11165	6555	4762	6191	8910	7458	8152	9610	8514	10113	9554	9137	K00239	Metabolism;Energy metabolism;Carbon fixation pathways in prokaryotes;succinate dehydrogenase fumarate reductase, flavoprotein subunit;sdhA, frdA;K00239
6596	8657	10062	11336	6414	24568	8411	4482	4636	5008	4702	12220	8263	9063	8337	8742	10447	10811	9962	8191	11165	6555	4762	6191	8910	7458	8152	9610	8514	10113	9554	9137	K00239	Metabolism;Carbohydrate metabolism;Butanoate metabolism;succinate dehydrogenase fumarate reductase, flavoprotein subunit;sdhA, frdA;K00239
6596	8657	10062	11336	6414	24568	8411	4482	4636	5008	4702	12220	8263	9063	8337	8742	10447	10811	9962	8191	11165	6555	4762	6191	8910	7458	8152	9610	8514	10113	9554	9137	K00239	Human Diseases;Infectious diseases:Bacterial;Legionellosis;succinate dehydrogenase fumarate reductase, flavoprotein subunit;sdhA, frdA;K00239
6596	8657	10062	11336	6414	24568	8411	4482	4636	5008	4702	12220	8263	9063	8337	8742	10447	10811	9962	8191	11165	6555	4762	6191	8910	7458	8152	9610	8514	10113	9554	9137	K00239	Metabolism;Energy metabolism;Oxidative phosphorylation;succinate dehydrogenase fumarate reductase, flavoprotein subunit;sdhA, frdA;K00239
2969	3734	4287	5004	2859	10347	3582	1861	1898	2248	1977	5133	3519	3728	3717	3913	4309	4686	4186	3369	4931	2872	1904	2615	3668	3201	3406	3985	3583	4321	3947	3927	K00240	Metabolism;Energy metabolism;Oxidative phosphorylation;succinate dehydrogenase fumarate reductase, iron-sulfur subunit;sdhB, frdB;K00240
2969	3734	4287	5004	2859	10347	3582	1861	1898	2248	1977	5133	3519	3728	3717	3913	4309	4686	4186	3369	4931	2872	1904	2615	3668	3201	3406	3985	3583	4321	3947	3927	K00240	Metabolism;Energy metabolism;Carbon fixation pathways in prokaryotes;succinate dehydrogenase fumarate reductase, iron-sulfur subunit;sdhB, frdB;K00240
2969	3734	4287	5004	2859	10347	3582	1861	1898	2248	1977	5133	3519	3728	3717	3913	4309	4686	4186	3369	4931	2872	1904	2615	3668	3201	3406	3985	3583	4321	3947	3927	K00240	Metabolism;Carbohydrate metabolism;Citrate cycle (TCA cycle);succinate dehydrogenase fumarate reductase, iron-sulfur subunit;sdhB, frdB;K00240
2969	3734	4287	5004	2859	10347	3582	1861	1898	2248	1977	5133	3519	3728	3717	3913	4309	4686	4186	3369	4931	2872	1904	2615	3668	3201	3406	3985	3583	4321	3947	3927	K00240	Metabolism;Carbohydrate metabolism;Butanoate metabolism;succinate dehydrogenase fumarate reductase, iron-sulfur subunit;sdhB, frdB;K00240
843	1079	1109	1308	806	2850	984	604	461	556	456	1468	930	1077	1071	964	1260	1408	1277	1014	1358	807	583	766	1173	824	835	1126	954	1000	949	1065	K00241	Metabolism;Energy metabolism;Oxidative phosphorylation;succinate dehydrogenase fumarate reductase, cytochrome b subunit;sdhC, frdC;K00241
843	1079	1109	1308	806	2850	984	604	461	556	456	1468	930	1077	1071	964	1260	1408	1277	1014	1358	807	583	766	1173	824	835	1126	954	1000	949	1065	K00241	Metabolism;Energy metabolism;Carbon fixation pathways in prokaryotes;succinate dehydrogenase fumarate reductase, cytochrome b subunit;sdhC, frdC;K00241
843	1079	1109	1308	806	2850	984	604	461	556	456	1468	930	1077	1071	964	1260	1408	1277	1014	1358	807	583	766	1173	824	835	1126	954	1000	949	1065	K00241	Metabolism;Carbohydrate metabolism;Citrate cycle (TCA cycle);succinate dehydrogenase fumarate reductase, cytochrome b subunit;sdhC, frdC;K00241
843	1079	1109	1308	806	2850	984	604	461	556	456	1468	930	1077	1071	964	1260	1408	1277	1014	1358	807	583	766	1173	824	835	1126	954	1000	949	1065	K00241	Metabolism;Carbohydrate metabolism;Butanoate metabolism;succinate dehydrogenase fumarate reductase, cytochrome b subunit;sdhC, frdC;K00241
213	314	456	465	210	1054	304	165	159	133	111	346	199	241	266	216	593	458	532	422	356	235	156	234	219	168	217	275	222	308	212	253	K00242	Metabolism;Energy metabolism;Oxidative phosphorylation;succinate dehydrogenase fumarate reductase, membrane anchor subunit;sdhD, frdD;K00242
213	314	456	465	210	1054	304	165	159	133	111	346	199	241	266	216	593	458	532	422	356	235	156	234	219	168	217	275	222	308	212	253	K00242	Metabolism;Carbohydrate metabolism;Citrate cycle (TCA cycle);succinate dehydrogenase fumarate reductase, membrane anchor subunit;sdhD, frdD;K00242
213	314	456	465	210	1054	304	165	159	133	111	346	199	241	266	216	593	458	532	422	356	235	156	234	219	168	217	275	222	308	212	253	K00242	Metabolism;Carbohydrate metabolism;Butanoate metabolism;succinate dehydrogenase fumarate reductase, membrane anchor subunit;sdhD, frdD;K00242
213	314	456	465	210	1054	304	165	159	133	111	346	199	241	266	216	593	458	532	422	356	235	156	234	219	168	217	275	222	308	212	253	K00242	Metabolism;Energy metabolism;Carbon fixation pathways in prokaryotes;succinate dehydrogenase fumarate reductase, membrane anchor subunit;sdhD, frdD;K00242
55	41	8	15	5	32	26	30	17	8	16	11	11	30	17	14	14	23	9	18	33	4	8	4	32	20	13	10	9	19	21	21	K00243	Not Included in Pathway or Brite;Poorly characterized;Function unknown;uncharacterized protein;K00243;K00243
1539	1435	1503	1760	1420	4447	1520	925	641	1116	1016	2615	1833	1517	1307	1454	1192	1294	1330	1315	2156	1004	824	1197	1864	1494	1415	1761	1997	1938	1935	1856	K00244	Metabolism;Energy metabolism;Oxidative phosphorylation;fumarate reductase flavoprotein subunit;frdA;K00244
1539	1435	1503	1760	1420	4447	1520	925	641	1116	1016	2615	1833	1517	1307	1454	1192	1294	1330	1315	2156	1004	824	1197	1864	1494	1415	1761	1997	1938	1935	1856	K00244	Metabolism;Carbohydrate metabolism;Citrate cycle (TCA cycle);fumarate reductase flavoprotein subunit;frdA;K00244
1539	1435	1503	1760	1420	4447	1520	925	641	1116	1016	2615	1833	1517	1307	1454	1192	1294	1330	1315	2156	1004	824	1197	1864	1494	1415	1761	1997	1938	1935	1856	K00244	Metabolism;Carbohydrate metabolism;Butanoate metabolism;fumarate reductase flavoprotein subunit;frdA;K00244
1539	1435	1503	1760	1420	4447	1520	925	641	1116	1016	2615	1833	1517	1307	1454	1192	1294	1330	1315	2156	1004	824	1197	1864	1494	1415	1761	1997	1938	1935	1856	K00244	Metabolism;Energy metabolism;Carbon fixation pathways in prokaryotes;fumarate reductase flavoprotein subunit;frdA;K00244
1539	1435	1503	1760	1420	4447	1520	925	641	1116	1016	2615	1833	1517	1307	1454	1192	1294	1330	1315	2156	1004	824	1197	1864	1494	1415	1761	1997	1938	1935	1856	K00244	Environmental Information Processing;Signal transduction;Two-component system;fumarate reductase flavoprotein subunit;frdA;K00244
1539	1435	1503	1760	1420	4447	1520	925	641	1116	1016	2615	1833	1517	1307	1454	1192	1294	1330	1315	2156	1004	824	1197	1864	1494	1415	1761	1997	1938	1935	1856	K00244	Metabolism;Carbohydrate metabolism;Pyruvate metabolism;fumarate reductase flavoprotein subunit;frdA;K00244
473	515	421	597	505	1472	536	326	231	437	414	1084	694	661	467	531	385	461	423	452	744	351	347	407	744	595	591	677	927	772	785	649	K00245	Metabolism;Carbohydrate metabolism;Citrate cycle (TCA cycle);fumarate reductase iron-sulfur subunit;frdB;K00245
473	515	421	597	505	1472	536	326	231	437	414	1084	694	661	467	531	385	461	423	452	744	351	347	407	744	595	591	677	927	772	785	649	K00245	Metabolism;Energy metabolism;Carbon fixation pathways in prokaryotes;fumarate reductase iron-sulfur subunit;frdB;K00245
473	515	421	597	505	1472	536	326	231	437	414	1084	694	661	467	531	385	461	423	452	744	351	347	407	744	595	591	677	927	772	785	649	K00245	Metabolism;Carbohydrate metabolism;Butanoate metabolism;fumarate reductase iron-sulfur subunit;frdB;K00245
473	515	421	597	505	1472	536	326	231	437	414	1084	694	661	467	531	385	461	423	452	744	351	347	407	744	595	591	677	927	772	785	649	K00245	Metabolism;Energy metabolism;Oxidative phosphorylation;fumarate reductase iron-sulfur subunit;frdB;K00245
473	515	421	597	505	1472	536	326	231	437	414	1084	694	661	467	531	385	461	423	452	744	351	347	407	744	595	591	677	927	772	785	649	K00245	Environmental Information Processing;Signal transduction;Two-component system;fumarate reductase iron-sulfur subunit;frdB;K00245
473	515	421	597	505	1472	536	326	231	437	414	1084	694	661	467	531	385	461	423	452	744	351	347	407	744	595	591	677	927	772	785	649	K00245	Metabolism;Carbohydrate metabolism;Pyruvate metabolism;fumarate reductase iron-sulfur subunit;frdB;K00245
48	42	45	49	61	175	61	28	38	68	67	125	84	73	42	50	62	31	44	59	93	27	24	45	103	104	62	84	102	100	81	76	K00246	Environmental Information Processing;Signal transduction;Two-component system;fumarate reductase subunit C;frdC;K00246
48	42	45	49	61	175	61	28	38	68	67	125	84	73	42	50	62	31	44	59	93	27	24	45	103	104	62	84	102	100	81	76	K00246	Metabolism;Carbohydrate metabolism;Butanoate metabolism;fumarate reductase subunit C;frdC;K00246
48	42	45	49	61	175	61	28	38	68	67	125	84	73	42	50	62	31	44	59	93	27	24	45	103	104	62	84	102	100	81	76	K00246	Metabolism;Energy metabolism;Oxidative phosphorylation;fumarate reductase subunit C;frdC;K00246
48	42	45	49	61	175	61	28	38	68	67	125	84	73	42	50	62	31	44	59	93	27	24	45	103	104	62	84	102	100	81	76	K00246	Metabolism;Carbohydrate metabolism;Pyruvate metabolism;fumarate reductase subunit C;frdC;K00246
48	42	45	49	61	175	61	28	38	68	67	125	84	73	42	50	62	31	44	59	93	27	24	45	103	104	62	84	102	100	81	76	K00246	Metabolism;Energy metabolism;Carbon fixation pathways in prokaryotes;fumarate reductase subunit C;frdC;K00246
48	42	45	49	61	175	61	28	38	68	67	125	84	73	42	50	62	31	44	59	93	27	24	45	103	104	62	84	102	100	81	76	K00246	Metabolism;Carbohydrate metabolism;Citrate cycle (TCA cycle);fumarate reductase subunit C;frdC;K00246
88	88	75	96	89	307	106	59	38	81	44	211	150	137	93	86	90	89	118	103	167	96	70	63	138	120	100	95	174	120	153	129	K00247	Metabolism;Carbohydrate metabolism;Pyruvate metabolism;fumarate reductase subunit D;frdD;K00247
88	88	75	96	89	307	106	59	38	81	44	211	150	137	93	86	90	89	118	103	167	96	70	63	138	120	100	95	174	120	153	129	K00247	Metabolism;Energy metabolism;Oxidative phosphorylation;fumarate reductase subunit D;frdD;K00247
88	88	75	96	89	307	106	59	38	81	44	211	150	137	93	86	90	89	118	103	167	96	70	63	138	120	100	95	174	120	153	129	K00247	Metabolism;Carbohydrate metabolism;Butanoate metabolism;fumarate reductase subunit D;frdD;K00247
88	88	75	96	89	307	106	59	38	81	44	211	150	137	93	86	90	89	118	103	167	96	70	63	138	120	100	95	174	120	153	129	K00247	Environmental Information Processing;Signal transduction;Two-component system;fumarate reductase subunit D;frdD;K00247
88	88	75	96	89	307	106	59	38	81	44	211	150	137	93	86	90	89	118	103	167	96	70	63	138	120	100	95	174	120	153	129	K00247	Metabolism;Energy metabolism;Carbon fixation pathways in prokaryotes;fumarate reductase subunit D;frdD;K00247
88	88	75	96	89	307	106	59	38	81	44	211	150	137	93	86	90	89	118	103	167	96	70	63	138	120	100	95	174	120	153	129	K00247	Metabolism;Carbohydrate metabolism;Citrate cycle (TCA cycle);fumarate reductase subunit D;frdD;K00247
1116	1221	1582	1396	1138	3654	1093	770	633	898	658	2158	1308	1500	1195	1346	1857	1855	1793	1289	2067	1082	813	982	1422	1056	1214	1393	1424	1374	1599	1380	K00248	Metabolism;Amino acid metabolism;Valine; leucine and isoleucine degradation,butyryl-CoA dehydrogenase;ACADS, bcd;K00248
1116	1221	1582	1396	1138	3654	1093	770	633	898	658	2158	1308	1500	1195	1346	1857	1855	1793	1289	2067	1082	813	982	1422	1056	1214	1393	1424	1374	1599	1380	K00248	Metabolism;Lipid metabolism;Fatty acid degradation;butyryl-CoA dehydrogenase;ACADS, bcd;K00248
1116	1221	1582	1396	1138	3654	1093	770	633	898	658	2158	1308	1500	1195	1346	1857	1855	1793	1289	2067	1082	813	982	1422	1056	1214	1393	1424	1374	1599	1380	K00248	Metabolism;Carbohydrate metabolism;Butanoate metabolism;butyryl-CoA dehydrogenase;ACADS, bcd;K00248
4022	6086	9690	8865	4317	18836	5490	2689	2584	2563	2769	6738	4910	5030	5449	4810	8946	8113	7825	5934	6857	4178	2851	3905	5290	4178	5072	6085	4873	6387	5375	5374	K00249	Metabolism;Carbohydrate metabolism;Propanoate metabolism;acyl-CoA dehydrogenase;ACADM, acd;K00249
4022	6086	9690	8865	4317	18836	5490	2689	2584	2563	2769	6738	4910	5030	5449	4810	8946	8113	7825	5934	6857	4178	2851	3905	5290	4178	5072	6085	4873	6387	5375	5374	K00249	Metabolism;Lipid metabolism;Fatty acid degradation;acyl-CoA dehydrogenase;ACADM, acd;K00249
4022	6086	9690	8865	4317	18836	5490	2689	2584	2563	2769	6738	4910	5030	5449	4810	8946	8113	7825	5934	6857	4178	2851	3905	5290	4178	5072	6085	4873	6387	5375	5374	K00249	Organismal Systems;Endocrine system;PPAR signaling pathway;acyl-CoA dehydrogenase;ACADM, acd;K00249
4022	6086	9690	8865	4317	18836	5490	2689	2584	2563	2769	6738	4910	5030	5449	4810	8946	8113	7825	5934	6857	4178	2851	3905	5290	4178	5072	6085	4873	6387	5375	5374	K00249	Metabolism;Amino acid metabolism;Valine; leucine and isoleucine degradation,acyl-CoA dehydrogenase;ACADM, acd;K00249
4022	6086	9690	8865	4317	18836	5490	2689	2584	2563	2769	6738	4910	5030	5449	4810	8946	8113	7825	5934	6857	4178	2851	3905	5290	4178	5072	6085	4873	6387	5375	5374	K00249	Metabolism;Metabolism of other amino acids;beta-Alanine metabolism;acyl-CoA dehydrogenase;ACADM, acd;K00249
0	1	3	7	3	6	0	0	0	0	1	3	2	2	4	0	2	2	2	3	1	0	3	1	1	1	2	4	2	2	3	7	K00251	Metabolism;Lipid metabolism;Primary bile acid biosynthesis;3-oxo-5-beta-steroid 4-dehydrogenase;AKR1D1;K00251
0	1	3	7	3	6	0	0	0	0	1	3	2	2	4	0	2	2	2	3	1	0	3	1	1	1	2	4	2	2	3	7	K00251	Metabolism;Lipid metabolism;Steroid hormone biosynthesis;3-oxo-5-beta-steroid 4-dehydrogenase;AKR1D1;K00251
3284	4811	5766	6362	3720	14080	4469	2144	2201	2612	2332	6400	4363	4369	4702	4847	5778	5898	5531	4425	5740	3548	2539	3430	4730	3734	4736	5262	4765	5689	4793	4631	K00252	Metabolism;Lipid metabolism;Fatty acid degradation;glutaryl-CoA dehydrogenase;GCDH, gcdH;K00252
3284	4811	5766	6362	3720	14080	4469	2144	2201	2612	2332	6400	4363	4369	4702	4847	5778	5898	5531	4425	5740	3548	2539	3430	4730	3734	4736	5262	4765	5689	4793	4631	K00252	Metabolism;Amino acid metabolism;Tryptophan metabolism;glutaryl-CoA dehydrogenase;GCDH, gcdH;K00252
3284	4811	5766	6362	3720	14080	4469	2144	2201	2612	2332	6400	4363	4369	4702	4847	5778	5898	5531	4425	5740	3548	2539	3430	4730	3734	4736	5262	4765	5689	4793	4631	K00252	Metabolism;Amino acid metabolism;Lysine degradation;glutaryl-CoA dehydrogenase;GCDH, gcdH;K00252
3284	4811	5766	6362	3720	14080	4469	2144	2201	2612	2332	6400	4363	4369	4702	4847	5778	5898	5531	4425	5740	3548	2539	3430	4730	3734	4736	5262	4765	5689	4793	4631	K00252	Metabolism;Xenobiotics biodegradation and metabolism;Benzoate degradation;glutaryl-CoA dehydrogenase;GCDH, gcdH;K00252
1128	1394	2137	1925	1091	4381	1313	758	788	699	771	1649	1194	1435	1455	1309	2219	2113	2065	1545	1883	1146	681	1083	1354	1072	1191	1502	1126	1661	1385	1404	K00253	Metabolism;Amino acid metabolism;Valine; leucine and isoleucine degradation,isovaleryl-CoA dehydrogenase;IVD, ivd;K00253
829	1084	1752	1450	847	3346	1094	510	585	532	518	1141	983	1138	1149	1048	1607	1492	1366	1124	1424	790	455	748	1039	829	980	1208	786	1366	1045	1045	K00254	Metabolism;Nucleotide metabolism;Pyrimidine metabolism;dihydroorotate dehydrogenase;DHODH, pyrD;K00254
43	40	56	74	23	128	45	21	32	16	24	60	46	57	44	39	37	49	73	54	43	31	26	19	49	34	36	55	33	62	56	36	K00255	Metabolism;Lipid metabolism;Fatty acid degradation;long-chain-acyl-CoA dehydrogenase;ACADL;K00255
43	40	56	74	23	128	45	21	32	16	24	60	46	57	44	39	37	49	73	54	43	31	26	19	49	34	36	55	33	62	56	36	K00255	Organismal Systems;Endocrine system;PPAR signaling pathway;long-chain-acyl-CoA dehydrogenase;ACADL;K00255
287	298	273	326	306	862	285	199	177	255	147	620	374	397	329	402	347	508	398	324	541	295	201	270	424	322	301	364	371	351	439	430	K00256	Not Included in Pathway or Brite;Unclassified:metabolism;Enzymes with EC numbers;isoquinoline 1-oxidoreductase;E1.3.99.16;K00256
2	1	20	10	9	20	0	2	1	0	1	2	1	4	10	0	12	9	13	5	4	3	0	3	0	2	3	4	1	5	1	2	K00257	Not Included in Pathway or Brite;Unclassified:metabolism;Enzymes with EC numbers;acyl-ACP dehydrogenase;mbtN, fadE14;K00257
1983	2519	3314	3509	1834	7341	2451	1260	1247	1217	1248	2751	1995	2317	2584	2243	2762	3028	2870	2288	3068	1813	1111	1526	2609	1966	2403	2662	1998	3149	2448	2477	K00259	Metabolism;Amino acid metabolism;Alanine; aspartate and glutamate metabolism,alanine dehydrogenase;ald;K00259
1983	2519	3314	3509	1834	7341	2451	1260	1247	1217	1248	2751	1995	2317	2584	2243	2762	3028	2870	2288	3068	1813	1111	1526	2609	1966	2403	2662	1998	3149	2448	2477	K00259	Metabolism;Metabolism of other amino acids;Taurine and hypotaurine metabolism;alanine dehydrogenase;ald;K00259
340	263	249	298	136	464	202	232	97	128	99	260	171	156	138	200	156	140	150	104	219	104	68	98	199	198	213	198	241	213	254	192	K00260	Metabolism;Energy metabolism;Nitrogen metabolism;glutamate dehydrogenase;gudB, rocG;K00260
340	263	249	298	136	464	202	232	97	128	99	260	171	156	138	200	156	140	150	104	219	104	68	98	199	198	213	198	241	213	254	192	K00260	Metabolism;Amino acid metabolism;Alanine; aspartate and glutamate metabolism,glutamate dehydrogenase;gudB, rocG;K00260
340	263	249	298	136	464	202	232	97	128	99	260	171	156	138	200	156	140	150	104	219	104	68	98	199	198	213	198	241	213	254	192	K00260	Metabolism;Metabolism of other amino acids;Taurine and hypotaurine metabolism;glutamate dehydrogenase;gudB, rocG;K00260
340	263	249	298	136	464	202	232	97	128	99	260	171	156	138	200	156	140	150	104	219	104	68	98	199	198	213	198	241	213	254	192	K00260	Metabolism;Amino acid metabolism;Arginine biosynthesis;glutamate dehydrogenase;gudB, rocG;K00260
2474	2978	3170	3971	2434	7779	2933	1637	1782	1971	1878	4767	3234	3033	2734	4036	3087	3237	3063	2785	4451	2241	1589	2222	3652	3192	3032	3671	3868	3573	4069	3684	K00261	Metabolism;Amino acid metabolism;Arginine biosynthesis;glutamate dehydrogenase (NAD(P)+);GLUD1 2, gdhA;K00261
2474	2978	3170	3971	2434	7779	2933	1637	1782	1971	1878	4767	3234	3033	2734	4036	3087	3237	3063	2785	4451	2241	1589	2222	3652	3192	3032	3671	3868	3573	4069	3684	K00261	Metabolism;Metabolism of other amino acids;D-Glutamine and D-glutamate metabolism;glutamate dehydrogenase (NAD(P)+);GLUD1 2, gdhA;K00261
2474	2978	3170	3971	2434	7779	2933	1637	1782	1971	1878	4767	3234	3033	2734	4036	3087	3237	3063	2785	4451	2241	1589	2222	3652	3192	3032	3671	3868	3573	4069	3684	K00261	Metabolism;Amino acid metabolism;Alanine; aspartate and glutamate metabolism,glutamate dehydrogenase (NAD(P)+);GLUD1 2, gdhA;K00261
2474	2978	3170	3971	2434	7779	2933	1637	1782	1971	1878	4767	3234	3033	2734	4036	3087	3237	3063	2785	4451	2241	1589	2222	3652	3192	3032	3671	3868	3573	4069	3684	K00261	Metabolism;Energy metabolism;Nitrogen metabolism;glutamate dehydrogenase (NAD(P)+);GLUD1 2, gdhA;K00261
2474	2978	3170	3971	2434	7779	2933	1637	1782	1971	1878	4767	3234	3033	2734	4036	3087	3237	3063	2785	4451	2241	1589	2222	3652	3192	3032	3671	3868	3573	4069	3684	K00261	Organismal Systems;Excretory system;Proximal tubule bicarbonate reclamation;glutamate dehydrogenase (NAD(P)+);GLUD1 2, gdhA;K00261
2474	2978	3170	3971	2434	7779	2933	1637	1782	1971	1878	4767	3234	3033	2734	4036	3087	3237	3063	2785	4451	2241	1589	2222	3652	3192	3032	3671	3868	3573	4069	3684	K00261	Brite Hierarchies;Protein families:signaling and cellular processes;Exosome;glutamate dehydrogenase (NAD(P)+);GLUD1 2, gdhA;K00261
2474	2978	3170	3971	2434	7779	2933	1637	1782	1971	1878	4767	3234	3033	2734	4036	3087	3237	3063	2785	4451	2241	1589	2222	3652	3192	3032	3671	3868	3573	4069	3684	K00261	Cellular Processes;Cell growth and death;Necroptosis;glutamate dehydrogenase (NAD(P)+);GLUD1 2, gdhA;K00261
957	767	618	917	944	2285	779	700	445	735	481	1732	1089	1271	946	1085	935	1315	1106	906	1653	906	596	690	1321	966	956	1159	1101	1170	1213	1158	K00262	Metabolism;Amino acid metabolism;Alanine; aspartate and glutamate metabolism,glutamate dehydrogenase (NADP+);E1.4.1.4, gdhA;K00262
957	767	618	917	944	2285	779	700	445	735	481	1732	1089	1271	946	1085	935	1315	1106	906	1653	906	596	690	1321	966	956	1159	1101	1170	1213	1158	K00262	Metabolism;Energy metabolism;Nitrogen metabolism;glutamate dehydrogenase (NADP+);E1.4.1.4, gdhA;K00262
957	767	618	917	944	2285	779	700	445	735	481	1732	1089	1271	946	1085	935	1315	1106	906	1653	906	596	690	1321	966	956	1159	1101	1170	1213	1158	K00262	Metabolism;Amino acid metabolism;Arginine biosynthesis;glutamate dehydrogenase (NADP+);E1.4.1.4, gdhA;K00262
424	511	735	712	319	1341	484	297	299	295	231	616	416	461	435	517	699	623	654	446	693	377	173	262	580	397	490	522	500	546	519	451	K00263	Metabolism;Amino acid metabolism;Valine; leucine and isoleucine degradation,leucine dehydrogenase;E1.4.1.9;K00263
424	511	735	712	319	1341	484	297	299	295	231	616	416	461	435	517	699	623	654	446	693	377	173	262	580	397	490	522	500	546	519	451	K00263	Metabolism;Amino acid metabolism;Valine; leucine and isoleucine biosynthesis,leucine dehydrogenase;E1.4.1.9;K00263
300	444	508	596	322	1117	419	235	257	242	236	543	416	444	535	529	421	413	428	395	551	360	228	310	509	422	389	503	481	506	531	542	K00264	Metabolism;Energy metabolism;Nitrogen metabolism;glutamate synthase (NADH);GLT1;K00264
300	444	508	596	322	1117	419	235	257	242	236	543	416	444	535	529	421	413	428	395	551	360	228	310	509	422	389	503	481	506	531	542	K00264	Metabolism;Amino acid metabolism;Alanine; aspartate and glutamate metabolism,glutamate synthase (NADH);GLT1;K00264
8100	11318	15780	15771	8138	32925	10637	5404	6032	5781	5385	13400	9398	10436	11073	10862	14020	14500	13438	10545	14658	8363	5263	7461	10813	8496	10366	11922	9368	12656	11234	10670	K00265	Metabolism;Energy metabolism;Nitrogen metabolism;glutamate synthase (NADPH) large chain;gltB;K00265
8100	11318	15780	15771	8138	32925	10637	5404	6032	5781	5385	13400	9398	10436	11073	10862	14020	14500	13438	10545	14658	8363	5263	7461	10813	8496	10366	11922	9368	12656	11234	10670	K00265	Brite Hierarchies;Protein families:metabolism;Peptidases;glutamate synthase (NADPH) large chain;gltB;K00265
8100	11318	15780	15771	8138	32925	10637	5404	6032	5781	5385	13400	9398	10436	11073	10862	14020	14500	13438	10545	14658	8363	5263	7461	10813	8496	10366	11922	9368	12656	11234	10670	K00265	Metabolism;Amino acid metabolism;Alanine; aspartate and glutamate metabolism,glutamate synthase (NADPH) large chain;gltB;K00265
2974	3870	5406	5304	3052	11743	3499	1942	2138	2256	1858	4653	3405	3815	3903	3930	4810	4681	4615	3521	5534	2890	1703	2524	4075	3014	3537	4258	3523	4585	3950	3823	K00266	Metabolism;Amino acid metabolism;Alanine; aspartate and glutamate metabolism,glutamate synthase (NADPH) small chain;gltD;K00266
2974	3870	5406	5304	3052	11743	3499	1942	2138	2256	1858	4653	3405	3815	3903	3930	4810	4681	4615	3521	5534	2890	1703	2524	4075	3014	3537	4258	3523	4585	3950	3823	K00266	Metabolism;Energy metabolism;Nitrogen metabolism;glutamate synthase (NADPH) small chain;gltD;K00266
2	4	6	3	0	4	2	4	1	0	3	2	1	0	5	6	7	0	2	1	0	1	0	2	2	2	2	0	1	5	3	2	K00270	Metabolism;Amino acid metabolism;Phenylalanine metabolism;phenylalanine dehydrogenase;pdh;K00270
2	4	6	3	0	4	2	4	1	0	3	2	1	0	5	6	7	0	2	1	0	1	0	2	2	2	2	0	1	5	3	2	K00270	Metabolism;Amino acid metabolism;Tyrosine metabolism;phenylalanine dehydrogenase;pdh;K00270
2	4	6	3	0	4	2	4	1	0	3	2	1	0	5	6	7	0	2	1	0	1	0	2	2	2	2	0	1	5	3	2	K00270	Metabolism;Amino acid metabolism;Phenylalanine; tyrosine and tryptophan biosynthesis,phenylalanine dehydrogenase;pdh;K00270
204	487	746	799	298	1550	410	136	122	114	159	338	250	243	338	312	418	395	401	345	275	245	123	153	279	244	357	363	313	338	225	231	K00271	Metabolism;Amino acid metabolism;Valine; leucine and isoleucine degradation,valine dehydrogenase (NAD+);vdh;K00271
6	3	5	6	2	13	6	4	4	5	11	11	5	8	19	7	5	7	1	6	7	12	4	4	2	9	3	5	8	11	3	7	K00272	Cellular Processes;Transport and catabolism;Peroxisome;D-aspartate oxidase;DDO;K00272
6	3	5	6	2	13	6	4	4	5	11	11	5	8	19	7	5	7	1	6	7	12	4	4	2	9	3	5	8	11	3	7	K00272	Metabolism;Amino acid metabolism;Alanine; aspartate and glutamate metabolism,D-aspartate oxidase;DDO;K00272
67	93	160	185	78	363	134	48	47	41	69	97	84	90	102	93	133	159	157	119	99	87	50	65	85	91	117	129	116	158	88	96	K00273	Metabolism;Metabolism of other amino acids;D-Arginine and D-ornithine metabolism;D-amino-acid oxidase;DAO, aao;K00273
67	93	160	185	78	363	134	48	47	41	69	97	84	90	102	93	133	159	157	119	99	87	50	65	85	91	117	129	116	158	88	96	K00273	Metabolism;Biosynthesis of other secondary metabolites;Penicillin and cephalosporin biosynthesis;D-amino-acid oxidase;DAO, aao;K00273
67	93	160	185	78	363	134	48	47	41	69	97	84	90	102	93	133	159	157	119	99	87	50	65	85	91	117	129	116	158	88	96	K00273	Cellular Processes;Transport and catabolism;Peroxisome;D-amino-acid oxidase;DAO, aao;K00273
67	93	160	185	78	363	134	48	47	41	69	97	84	90	102	93	133	159	157	119	99	87	50	65	85	91	117	129	116	158	88	96	K00273	Metabolism;Amino acid metabolism;Glycine; serine and threonine metabolism,D-amino-acid oxidase;DAO, aao;K00273
67	93	160	185	78	363	134	48	47	41	69	97	84	90	102	93	133	159	157	119	99	87	50	65	85	91	117	129	116	158	88	96	K00273	Metabolism;Amino acid metabolism;Arginine and proline metabolism;D-amino-acid oxidase;DAO, aao;K00273
1197	1736	2612	2275	1207	5372	1707	785	731	705	781	1672	1390	1439	1503	1228	2039	2365	2072	1666	2031	1233	877	1175	1312	1075	1452	1664	1160	1814	1413	1428	K00274	Organismal Systems;Nervous system;Serotonergic synapse;monoamine oxidase;MAO, aofH;K00274
1197	1736	2612	2275	1207	5372	1707	785	731	705	781	1672	1390	1439	1503	1228	2039	2365	2072	1666	2031	1233	877	1175	1312	1075	1452	1664	1160	1814	1413	1428	K00274	Human Diseases;Substance dependence;Amphetamine addiction;monoamine oxidase;MAO, aofH;K00274
1197	1736	2612	2275	1207	5372	1707	785	731	705	781	1672	1390	1439	1503	1228	2039	2365	2072	1666	2031	1233	877	1175	1312	1075	1452	1664	1160	1814	1413	1428	K00274	Metabolism;Amino acid metabolism;Phenylalanine metabolism;monoamine oxidase;MAO, aofH;K00274
1197	1736	2612	2275	1207	5372	1707	785	731	705	781	1672	1390	1439	1503	1228	2039	2365	2072	1666	2031	1233	877	1175	1312	1075	1452	1664	1160	1814	1413	1428	K00274	Metabolism;Biosynthesis of other secondary metabolites;Isoquinoline alkaloid biosynthesis;monoamine oxidase;MAO, aofH;K00274
1197	1736	2612	2275	1207	5372	1707	785	731	705	781	1672	1390	1439	1503	1228	2039	2365	2072	1666	2031	1233	877	1175	1312	1075	1452	1664	1160	1814	1413	1428	K00274	Metabolism;Amino acid metabolism;Tyrosine metabolism;monoamine oxidase;MAO, aofH;K00274
1197	1736	2612	2275	1207	5372	1707	785	731	705	781	1672	1390	1439	1503	1228	2039	2365	2072	1666	2031	1233	877	1175	1312	1075	1452	1664	1160	1814	1413	1428	K00274	Human Diseases;Substance dependence;Cocaine addiction;monoamine oxidase;MAO, aofH;K00274
1197	1736	2612	2275	1207	5372	1707	785	731	705	781	1672	1390	1439	1503	1228	2039	2365	2072	1666	2031	1233	877	1175	1312	1075	1452	1664	1160	1814	1413	1428	K00274	Metabolism;Amino acid metabolism;Histidine metabolism;monoamine oxidase;MAO, aofH;K00274
1197	1736	2612	2275	1207	5372	1707	785	731	705	781	1672	1390	1439	1503	1228	2039	2365	2072	1666	2031	1233	877	1175	1312	1075	1452	1664	1160	1814	1413	1428	K00274	Metabolism;Xenobiotics biodegradation and metabolism;Drug metabolism - cytochrome P450;monoamine oxidase;MAO, aofH;K00274
1197	1736	2612	2275	1207	5372	1707	785	731	705	781	1672	1390	1439	1503	1228	2039	2365	2072	1666	2031	1233	877	1175	1312	1075	1452	1664	1160	1814	1413	1428	K00274	Human Diseases;Substance dependence;Alcoholism;monoamine oxidase;MAO, aofH;K00274
1197	1736	2612	2275	1207	5372	1707	785	731	705	781	1672	1390	1439	1503	1228	2039	2365	2072	1666	2031	1233	877	1175	1312	1075	1452	1664	1160	1814	1413	1428	K00274	Metabolism;Amino acid metabolism;Arginine and proline metabolism;monoamine oxidase;MAO, aofH;K00274
1197	1736	2612	2275	1207	5372	1707	785	731	705	781	1672	1390	1439	1503	1228	2039	2365	2072	1666	2031	1233	877	1175	1312	1075	1452	1664	1160	1814	1413	1428	K00274	Metabolism;Amino acid metabolism;Tryptophan metabolism;monoamine oxidase;MAO, aofH;K00274
1197	1736	2612	2275	1207	5372	1707	785	731	705	781	1672	1390	1439	1503	1228	2039	2365	2072	1666	2031	1233	877	1175	1312	1075	1452	1664	1160	1814	1413	1428	K00274	Organismal Systems;Nervous system;Dopaminergic synapse;monoamine oxidase;MAO, aofH;K00274
1197	1736	2612	2275	1207	5372	1707	785	731	705	781	1672	1390	1439	1503	1228	2039	2365	2072	1666	2031	1233	877	1175	1312	1075	1452	1664	1160	1814	1413	1428	K00274	Metabolism;Amino acid metabolism;Glycine; serine and threonine metabolism,monoamine oxidase;MAO, aofH;K00274
810	1065	1753	1600	791	3248	1013	498	585	541	572	1212	846	1009	1064	1004	1509	1569	1379	1045	1450	724	516	735	1127	891	1054	1177	861	1410	858	1057	K00275	Metabolism;Metabolism of cofactors and vitamins;Vitamin B6 metabolism;pyridoxamine 5'-phosphate oxidase;pdxH, PNPO;K00275
1026	2063	2922	2896	1401	6307	1984	720	812	904	870	2124	1648	1615	1981	1787	2231	1783	1886	1681	1986	1227	847	1157	1721	1490	1772	2041	1724	2390	1705	1741	K00276	Metabolism;Biosynthesis of other secondary metabolites;Tropane; piperidine and pyridine alkaloid biosynthesis,primary-amine oxidase;AOC3, AOC2, tynA;K00276
1026	2063	2922	2896	1401	6307	1984	720	812	904	870	2124	1648	1615	1981	1787	2231	1783	1886	1681	1986	1227	847	1157	1721	1490	1772	2041	1724	2390	1705	1741	K00276	Metabolism;Amino acid metabolism;Phenylalanine metabolism;primary-amine oxidase;AOC3, AOC2, tynA;K00276
1026	2063	2922	2896	1401	6307	1984	720	812	904	870	2124	1648	1615	1981	1787	2231	1783	1886	1681	1986	1227	847	1157	1721	1490	1772	2041	1724	2390	1705	1741	K00276	Metabolism;Metabolism of other amino acids;beta-Alanine metabolism;primary-amine oxidase;AOC3, AOC2, tynA;K00276
1026	2063	2922	2896	1401	6307	1984	720	812	904	870	2124	1648	1615	1981	1787	2231	1783	1886	1681	1986	1227	847	1157	1721	1490	1772	2041	1724	2390	1705	1741	K00276	Metabolism;Amino acid metabolism;Glycine; serine and threonine metabolism,primary-amine oxidase;AOC3, AOC2, tynA;K00276
1026	2063	2922	2896	1401	6307	1984	720	812	904	870	2124	1648	1615	1981	1787	2231	1783	1886	1681	1986	1227	847	1157	1721	1490	1772	2041	1724	2390	1705	1741	K00276	Metabolism;Biosynthesis of other secondary metabolites;Isoquinoline alkaloid biosynthesis;primary-amine oxidase;AOC3, AOC2, tynA;K00276
1026	2063	2922	2896	1401	6307	1984	720	812	904	870	2124	1648	1615	1981	1787	2231	1783	1886	1681	1986	1227	847	1157	1721	1490	1772	2041	1724	2390	1705	1741	K00276	Metabolism;Amino acid metabolism;Tyrosine metabolism;primary-amine oxidase;AOC3, AOC2, tynA;K00276
2	7	11	10	6	18	3	4	2	8	3	11	3	2	9	12	7	11	6	4	9	6	2	0	10	4	13	13	10	23	10	5	K00277	Not Included in Pathway or Brite;Unclassified:metabolism;Enzymes with EC numbers;protein-lysine 6-oxidase;LOX;K00277
2120	2603	3444	3317	2023	7420	2715	1445	1443	1722	1545	3791	2758	2912	2666	3183	3199	3532	3135	2516	3716	2033	1372	1889	2999	2610	2488	2930	2890	3165	3194	3128	K00278	Metabolism;Amino acid metabolism;Alanine; aspartate and glutamate metabolism,L-aspartate oxidase;nadB;K00278
2120	2603	3444	3317	2023	7420	2715	1445	1443	1722	1545	3791	2758	2912	2666	3183	3199	3532	3135	2516	3716	2033	1372	1889	2999	2610	2488	2930	2890	3165	3194	3128	K00278	Metabolism;Metabolism of cofactors and vitamins;Nicotinate and nicotinamide metabolism;L-aspartate oxidase;nadB;K00278
9	13	6	16	9	26	13	1	5	9	3	26	13	10	7	12	7	6	12	12	21	7	6	12	14	11	12	14	4	12	16	18	K00279	Metabolism;Metabolism of terpenoids and polyketides;Zeatin biosynthesis;cytokinin dehydrogenase;CKX;K00279
24	6	10	12	8	26	20	13	14	13	15	25	12	4	9	15	14	13	10	16	14	0	8	11	20	15	4	7	18	18	13	27	K00280	Not Included in Pathway or Brite;Unclassified:metabolism;Enzymes with EC numbers;lysyl oxidase-like protein 2/3/4;LOXL2 3 4;K00280
2181	3341	4713	4044	1971	8983	2999	1432	1619	1544	1754	3060	2296	2466	2608	2517	4134	3461	3429	2785	3336	1687	1082	1738	3015	2311	2598	2718	2220	3543	2495	2657	K00281	Metabolism;Amino acid metabolism;Glycine; serine and threonine metabolism,glycine dehydrogenase;GLDC, gcvP;K00281
2181	3341	4713	4044	1971	8983	2999	1432	1619	1544	1754	3060	2296	2466	2608	2517	4134	3461	3429	2785	3336	1687	1082	1738	3015	2311	2598	2718	2220	3543	2495	2657	K00281	Metabolism;Carbohydrate metabolism;Glyoxylate and dicarboxylate metabolism;glycine dehydrogenase;GLDC, gcvP;K00281
1715	1974	2391	2997	1758	5695	1844	1202	1172	1344	1036	3302	2144	2466	2172	2601	2322	2676	2371	2095	3357	1757	1189	1560	2423	1982	2096	2616	2476	2470	2811	2379	K00282	Metabolism;Carbohydrate metabolism;Glyoxylate and dicarboxylate metabolism;glycine dehydrogenase subunit 1;gcvPA;K00282
1715	1974	2391	2997	1758	5695	1844	1202	1172	1344	1036	3302	2144	2466	2172	2601	2322	2676	2371	2095	3357	1757	1189	1560	2423	1982	2096	2616	2476	2470	2811	2379	K00282	Metabolism;Amino acid metabolism;Glycine; serine and threonine metabolism,glycine dehydrogenase subunit 1;gcvPA;K00282
2467	2690	3365	3859	2187	7752	2653	1576	1606	1720	1458	4381	2895	3034	2931	3549	3330	3630	3284	2696	4243	2328	1466	1954	3325	2862	2866	3459	3295	3202	3772	3208	K00283	Metabolism;Amino acid metabolism;Glycine; serine and threonine metabolism,glycine dehydrogenase subunit 2;gcvPB;K00283
2467	2690	3365	3859	2187	7752	2653	1576	1606	1720	1458	4381	2895	3034	2931	3549	3330	3630	3284	2696	4243	2328	1466	1954	3325	2862	2866	3459	3295	3202	3772	3208	K00283	Metabolism;Carbohydrate metabolism;Glyoxylate and dicarboxylate metabolism;glycine dehydrogenase subunit 2;gcvPB;K00283
642	703	677	781	633	1800	768	376	528	597	616	1431	1023	1052	931	1214	726	806	730	685	1304	544	444	618	1055	1112	795	1004	1117	1159	1307	1093	K00284	Metabolism;Carbohydrate metabolism;Glyoxylate and dicarboxylate metabolism;glutamate synthase (ferredoxin);GLU, gltS;K00284
642	703	677	781	633	1800	768	376	528	597	616	1431	1023	1052	931	1214	726	806	730	685	1304	544	444	618	1055	1112	795	1004	1117	1159	1307	1093	K00284	Brite Hierarchies;Protein families:metabolism;Peptidases;glutamate synthase (ferredoxin);GLU, gltS;K00284
642	703	677	781	633	1800	768	376	528	597	616	1431	1023	1052	931	1214	726	806	730	685	1304	544	444	618	1055	1112	795	1004	1117	1159	1307	1093	K00284	Metabolism;Energy metabolism;Nitrogen metabolism;glutamate synthase (ferredoxin);GLU, gltS;K00284
1255	1680	5016	2702	1126	7121	1623	832	766	720	721	1726	1069	1344	1497	1137	5367	3531	4164	2676	1949	1539	907	1211	1425	984	1132	1529	1079	1632	1091	1398	K00285	Metabolism;Amino acid metabolism;Phenylalanine metabolism;D-amino-acid dehydrogenase;dadA;K00285
1248	1599	2267	2329	1183	4638	1480	819	836	827	847	2082	1391	1566	1553	1586	2137	2163	1947	1572	2230	1159	759	1073	1596	1258	1381	1591	1427	1803	1548	1534	K00286	Metabolism;Amino acid metabolism;Arginine and proline metabolism;pyrroline-5-carboxylate reductase;proC;K00286
283	369	542	434	216	1072	397	217	200	165	188	396	280	318	348	342	573	554	566	386	547	274	167	236	352	279	327	351	273	398	364	336	K00287	Metabolism;Metabolism of cofactors and vitamins;Folate biosynthesis;dihydrofolate reductase;DHFR, folA;K00287
283	369	542	434	216	1072	397	217	200	165	188	396	280	318	348	342	573	554	566	386	547	274	167	236	352	279	327	351	273	398	364	336	K00287	Human Diseases;Drug resistance:Antineoplastic;Antifolate resistance;dihydrofolate reductase;DHFR, folA;K00287
283	369	542	434	216	1072	397	217	200	165	188	396	280	318	348	342	573	554	566	386	547	274	167	236	352	279	327	351	273	398	364	336	K00287	Metabolism;Metabolism of cofactors and vitamins;One carbon pool by folate;dihydrofolate reductase;DHFR, folA;K00287
179	226	298	342	167	674	207	92	147	179	156	334	228	211	238	254	321	195	254	223	363	202	134	194	301	222	266	298	285	251	333	346	K00288	Metabolism;Metabolism of cofactors and vitamins;One carbon pool by folate;methylenetetrahydrofolate dehydrogenase (NADP+) methenyltetrahydrofolate cyclohydrolase formyltetrahydrofolate synthetase;MTHFD;K00288
179	226	298	342	167	674	207	92	147	179	156	334	228	211	238	254	321	195	254	223	363	202	134	194	301	222	266	298	285	251	333	346	K00288	Brite Hierarchies;Protein families:signaling and cellular processes;Exosome;methylenetetrahydrofolate dehydrogenase (NADP+) methenyltetrahydrofolate cyclohydrolase formyltetrahydrofolate synthetase;MTHFD;K00288
32	37	32	38	21	86	34	30	21	19	13	45	26	24	35	36	27	31	14	21	31	19	10	16	34	27	38	42	26	48	43	21	K00289	Metabolism;Metabolism of cofactors and vitamins;One carbon pool by folate;formyltetrahydrofolate dehydrogenase;ALDH1L;K00289
47	83	82	62	35	165	78	22	35	26	55	63	53	63	62	71	61	48	64	67	93	46	32	57	60	52	53	65	43	69	54	57	K00290	Metabolism;Amino acid metabolism;Lysine biosynthesis;saccharopine dehydrogenase (NAD+, L-lysine forming);LYS1;K00290
47	83	82	62	35	165	78	22	35	26	55	63	53	63	62	71	61	48	64	67	93	46	32	57	60	52	53	65	43	69	54	57	K00290	Metabolism;Amino acid metabolism;Lysine degradation;saccharopine dehydrogenase (NAD+, L-lysine forming);LYS1;K00290
20	17	18	35	25	87	27	3	5	8	11	39	15	25	37	19	35	28	19	31	39	19	22	31	20	8	16	21	25	34	27	25	K00293	Metabolism;Amino acid metabolism;Lysine biosynthesis;saccharopine dehydrogenase (NADP+, L-glutamate forming);LYS9;K00293
20	17	18	35	25	87	27	3	5	8	11	39	15	25	37	19	35	28	19	31	39	19	22	31	20	8	16	21	25	34	27	25	K00293	Metabolism;Amino acid metabolism;Lysine degradation;saccharopine dehydrogenase (NADP+, L-glutamate forming);LYS9;K00293
2389	2859	4034	4464	2228	8077	2690	1513	1520	1613	1598	3901	2597	2562	2639	3206	3068	3126	3032	2483	3649	1961	1369	1771	2958	2423	2669	3029	3223	3284	3129	2646	K00294	Metabolism;Amino acid metabolism;Arginine and proline metabolism;1-pyrroline-5-carboxylate dehydrogenase;E1.2.1.88;K00294
2389	2859	4034	4464	2228	8077	2690	1513	1520	1613	1598	3901	2597	2562	2639	3206	3068	3126	3032	2483	3649	1961	1369	1771	2958	2423	2669	3029	3223	3284	3129	2646	K00294	Metabolism;Amino acid metabolism;Alanine; aspartate and glutamate metabolism,1-pyrroline-5-carboxylate dehydrogenase;E1.2.1.88;K00294
1	8	22	13	7	40	14	9	5	2	2	10	4	24	15	12	21	5	10	13	21	12	16	19	14	7	4	13	17	10	8	17	K00295	Metabolism;Metabolism of cofactors and vitamins;One carbon pool by folate;methylenetetrahydrofolate dehydrogenase (NAD+);MTD1;K00295
3138	3925	5535	5620	2887	11229	3602	1940	2026	2197	1850	5221	3405	3710	3911	4256	4653	5131	4490	3474	5406	3014	1809	2586	4095	3042	3814	4283	3593	4310	3972	3735	K00297	Metabolism;Metabolism of cofactors and vitamins;One carbon pool by folate;methylenetetrahydrofolate reductase (NADPH);metF, MTHFR;K00297
3138	3925	5535	5620	2887	11229	3602	1940	2026	2197	1850	5221	3405	3710	3911	4256	4653	5131	4490	3474	5406	3014	1809	2586	4095	3042	3814	4283	3593	4310	3972	3735	K00297	Metabolism;Energy metabolism;Carbon fixation pathways in prokaryotes;methylenetetrahydrofolate reductase (NADPH);metF, MTHFR;K00297
3138	3925	5535	5620	2887	11229	3602	1940	2026	2197	1850	5221	3405	3710	3911	4256	4653	5131	4490	3474	5406	3014	1809	2586	4095	3042	3814	4283	3593	4310	3972	3735	K00297	Human Diseases;Drug resistance:Antineoplastic;Antifolate resistance;methylenetetrahydrofolate reductase (NADPH);metF, MTHFR;K00297
197	421	831	721	230	1299	299	122	82	119	96	277	158	208	291	227	641	522	522	455	320	251	115	159	208	149	264	232	174	285	203	200	K00299	Metabolism;Metabolism of cofactors and vitamins;Riboflavin metabolism;FMN reductase;ssuE;K00299
197	421	831	721	230	1299	299	122	82	119	96	277	158	208	291	227	641	522	522	455	320	251	115	159	208	149	264	232	174	285	203	200	K00299	Metabolism;Energy metabolism;Sulfur metabolism;FMN reductase;ssuE;K00299
58	104	146	225	97	325	101	51	59	55	63	122	88	85	106	103	139	150	198	95	119	93	49	36	103	75	119	117	93	138	97	105	K00301	Metabolism;Amino acid metabolism;Glycine; serine and threonine metabolism,sarcosine oxidase;E1.5.3.1;K00301
1736	2203	3422	3250	1443	6068	2102	1046	1001	1019	874	3011	1956	2136	2056	2475	3879	3614	3531	2435	3073	1833	931	1584	1802	1571	1889	2288	2003	2312	1782	1927	K00302	Metabolism;Amino acid metabolism;Glycine; serine and threonine metabolism,sarcosine oxidase, subunit alpha;soxA;K00302
1786	2246	3252	3419	1642	6347	2102	1238	1077	1171	924	3155	2025	2146	1917	2541	3220	3144	3220	2327	2960	1790	947	1606	2085	1653	1868	2381	2178	2553	2172	2010	K00303	Metabolism;Amino acid metabolism;Glycine; serine and threonine metabolism,sarcosine oxidase, subunit beta;soxB;K00303
177	202	343	362	159	622	203	148	96	105	96	311	202	243	219	326	357	385	374	248	313	197	88	160	202	154	171	232	166	232	206	167	K00304	Metabolism;Amino acid metabolism;Glycine; serine and threonine metabolism,sarcosine oxidase, subunit delta;soxD;K00304
117	157	239	226	83	418	113	77	46	48	55	172	99	112	121	130	346	272	327	221	145	92	59	94	114	79	117	126	109	126	103	138	K00305	Metabolism;Amino acid metabolism;Glycine; serine and threonine metabolism,sarcosine oxidase, subunit gamma;soxG;K00305
67	75	99	140	47	205	74	32	31	32	43	100	60	62	75	81	93	75	65	62	92	60	32	49	82	79	73	70	73	105	56	69	K00306	Metabolism;Amino acid metabolism;Glycine; serine and threonine metabolism,sarcosine oxidase L-pipecolate oxidase;PIPOX;K00306
67	75	99	140	47	205	74	32	31	32	43	100	60	62	75	81	93	75	65	62	92	60	32	49	82	79	73	70	73	105	56	69	K00306	Metabolism;Amino acid metabolism;Lysine degradation;sarcosine oxidase L-pipecolate oxidase;PIPOX;K00306
67	75	99	140	47	205	74	32	31	32	43	100	60	62	75	81	93	75	65	62	92	60	32	49	82	79	73	70	73	105	56	69	K00306	Cellular Processes;Transport and catabolism;Peroxisome;sarcosine oxidase L-pipecolate oxidase;PIPOX;K00306
4	2	8	8	1	11	8	1	4	2	1	7	5	2	4	4	0	7	1	6	6	1	0	3	3	4	1	1	4	7	4	3	K00308	Cellular Processes;Transport and catabolism;Peroxisome;N1-acetylpolyamine oxidase;PAOX;K00308
3	7	1	4	2	2	1	1	1	0	0	1	1	0	1	0	0	0	4	5	2	0	1	0	4	0	0	1	4	1	2	1	K00310	Metabolism;Metabolism of other amino acids;Glutathione metabolism;pyrimidodiazepine synthase;SE;K00310
3	7	1	4	2	2	1	1	1	0	0	1	1	0	1	0	0	0	4	5	2	0	1	0	4	0	0	1	4	1	2	1	K00310	Metabolism;Metabolism of cofactors and vitamins;Folate biosynthesis;pyrimidodiazepine synthase;SE;K00310
2449	2781	4933	4129	2520	9556	2721	1643	1453	1829	1271	4259	2686	3075	2809	2920	5064	4906	4448	3138	4320	2526	1639	2204	2997	2312	2508	3308	2692	3223	3117	2770	K00311	Not Included in Pathway or Brite;Unclassified:metabolism;Enzymes with EC numbers;electron-transferring-flavoprotein dehydrogenase;ETFDH;K00311
0	0	1	1	0	4	0	3	1	1	2	4	1	1	6	1	1	2	0	0	0	0	1	0	2	1	2	3	1	1	0	4	K00312	Human Diseases;Cancers:Overview;Proteoglycans in cancer;wingless-type MMTV integration site family, member 3;WNT3;K00312
0	0	1	1	0	4	0	3	1	1	2	4	1	1	6	1	1	2	0	0	0	0	1	0	2	1	2	3	1	1	0	4	K00312	Human Diseases;Cancers:Overview;MicroRNAs in cancer;wingless-type MMTV integration site family, member 3;WNT3;K00312
0	0	1	1	0	4	0	3	1	1	2	4	1	1	6	1	1	2	0	0	0	0	1	0	2	1	2	3	1	1	0	4	K00312	Organismal Systems;Endocrine system;Melanogenesis;wingless-type MMTV integration site family, member 3;WNT3;K00312
0	0	1	1	0	4	0	3	1	1	2	4	1	1	6	1	1	2	0	0	0	0	1	0	2	1	2	3	1	1	0	4	K00312	Human Diseases;Cancers:Specific types;Gastric cancer;wingless-type MMTV integration site family, member 3;WNT3;K00312
0	0	1	1	0	4	0	3	1	1	2	4	1	1	6	1	1	2	0	0	0	0	1	0	2	1	2	3	1	1	0	4	K00312	Human Diseases;Endocrine and metabolic diseases;Cushing syndrome;wingless-type MMTV integration site family, member 3;WNT3;K00312
0	0	1	1	0	4	0	3	1	1	2	4	1	1	6	1	1	2	0	0	0	0	1	0	2	1	2	3	1	1	0	4	K00312	Human Diseases;Cancers:Specific types;Breast cancer;wingless-type MMTV integration site family, member 3;WNT3;K00312
0	0	1	1	0	4	0	3	1	1	2	4	1	1	6	1	1	2	0	0	0	0	1	0	2	1	2	3	1	1	0	4	K00312	Environmental Information Processing;Signal transduction;Hippo signaling pathway;wingless-type MMTV integration site family, member 3;WNT3;K00312
0	0	1	1	0	4	0	3	1	1	2	4	1	1	6	1	1	2	0	0	0	0	1	0	2	1	2	3	1	1	0	4	K00312	Cellular Processes;Cellular community - eukaryotes;Signaling pathways regulating pluripotency of stem cells;wingless-type MMTV integration site family, member 3;WNT3;K00312
0	0	1	1	0	4	0	3	1	1	2	4	1	1	6	1	1	2	0	0	0	0	1	0	2	1	2	3	1	1	0	4	K00312	Environmental Information Processing;Signal transduction;Wnt signaling pathway;wingless-type MMTV integration site family, member 3;WNT3;K00312
0	0	1	1	0	4	0	3	1	1	2	4	1	1	6	1	1	2	0	0	0	0	1	0	2	1	2	3	1	1	0	4	K00312	Human Diseases;Infectious diseases:Viral;Human T-cell leukemia virus 1 infection;wingless-type MMTV integration site family, member 3;WNT3;K00312
0	0	1	1	0	4	0	3	1	1	2	4	1	1	6	1	1	2	0	0	0	0	1	0	2	1	2	3	1	1	0	4	K00312	Human Diseases;Cancers:Overview;Pathways in cancer;wingless-type MMTV integration site family, member 3;WNT3;K00312
0	0	1	1	0	4	0	3	1	1	2	4	1	1	6	1	1	2	0	0	0	0	1	0	2	1	2	3	1	1	0	4	K00312	Human Diseases;Cancers:Specific types;Hepatocellular carcinoma;wingless-type MMTV integration site family, member 3;WNT3;K00312
0	0	1	1	0	4	0	3	1	1	2	4	1	1	6	1	1	2	0	0	0	0	1	0	2	1	2	3	1	1	0	4	K00312	Human Diseases;Cancers:Specific types;Basal cell carcinoma;wingless-type MMTV integration site family, member 3;WNT3;K00312
0	0	1	1	0	4	0	3	1	1	2	4	1	1	6	1	1	2	0	0	0	0	1	0	2	1	2	3	1	1	0	4	K00312	Environmental Information Processing;Signal transduction;mTOR signaling pathway;wingless-type MMTV integration site family, member 3;WNT3;K00312
0	0	1	1	0	4	0	3	1	1	2	4	1	1	6	1	1	2	0	0	0	0	1	0	2	1	2	3	1	1	0	4	K00312	Brite Hierarchies;Protein families:signaling and cellular processes;Glycosaminoglycan binding proteins;wingless-type MMTV integration site family, member 3;WNT3;K00312
0	0	1	1	0	4	0	3	1	1	2	4	1	1	6	1	1	2	0	0	0	0	1	0	2	1	2	3	1	1	0	4	K00312	Human Diseases;Infectious diseases:Viral;Human papillomavirus infection;wingless-type MMTV integration site family, member 3;WNT3;K00312
193	239	128	143	213	529	206	146	78	95	130	272	219	132	166	284	130	139	139	121	163	71	67	69	192	153	163	213	271	187	201	174	K00313	Not Included in Pathway or Brite;Unclassified:metabolism;Enzymes with EC numbers;electron transfer flavoprotein-quinone oxidoreductase;fixC;K00313
43	46	55	62	38	138	47	44	21	28	19	61	39	47	45	41	65	42	48	37	53	39	16	40	42	20	25	51	39	49	39	28	K00314	Metabolism;Amino acid metabolism;Glycine; serine and threonine metabolism,sarcosine dehydrogenase;SARDH;K00314
1435	1611	2093	2565	1168	4293	1574	941	687	755	568	2697	1716	1913	1703	1990	1915	2782	2396	1713	2607	1545	778	1266	1365	1351	1427	1951	1781	1787	1549	1572	K00315	Metabolism;Amino acid metabolism;Glycine; serine and threonine metabolism,dimethylglycine dehydrogenase;DMGDH;K00315
2191	2044	2033	2743	2094	6011	2049	1394	882	1619	1115	4283	2541	2686	2448	2495	2465	3189	2743	2438	4080	2109	1775	1781	2439	2170	2192	2718	3222	2553	3169	2617	K00316	Metabolism;Metabolism of other amino acids;beta-Alanine metabolism;spermidine dehydrogenase;spdH;K00316
2191	2044	2033	2743	2094	6011	2049	1394	882	1619	1115	4283	2541	2686	2448	2495	2465	3189	2743	2438	4080	2109	1775	1781	2439	2170	2192	2718	3222	2553	3169	2617	K00316	Metabolism;Amino acid metabolism;Arginine and proline metabolism;spermidine dehydrogenase;spdH;K00316
755	913	1171	1380	707	2430	833	468	429	442	386	1650	1015	1114	925	1187	1146	1104	1099	975	1406	751	359	579	794	742	842	1099	952	930	903	754	K00317	Metabolism;Energy metabolism;Methane metabolism;dimethylamine/trimethylamine dehydrogenase;dmd-tmd;K00317
1136	1487	1754	2180	1164	3818	1332	763	721	891	684	2148	1458	1355	1296	1600	1478	1672	1403	1329	2039	1019	750	977	1423	1423	1376	1448	1696	1566	1800	1531	K00318	Metabolism;Amino acid metabolism;Arginine and proline metabolism;proline dehydrogenase;PRODH;K00318
0	0	0	0	0	0	0	0	0	0	0	1	0	0	0	0	0	0	0	0	0	2	1	0	0	0	0	0	0	0	0	0	K00319	Metabolism;Energy metabolism;Methane metabolism;methylenetetrahydromethanopterin dehydrogenase;mtd;K00319
129	221	282	380	211	710	240	99	115	91	129	282	227	167	184	236	258	185	241	202	234	168	100	154	246	180	256	270	241	307	200	168	K00320	Metabolism;Energy metabolism;Methane metabolism;5,10-methylenetetrahydromethanopterin reductase;mer;K00320
1937	2357	2660	3403	2002	7306	2300	1393	1102	1584	1446	3858	2650	2687	2685	2781	2799	2954	2613	2388	3661	1906	1438	1903	2764	2413	2387	2906	2857	2925	3171	2736	K00322	Metabolism;Metabolism of cofactors and vitamins;Nicotinate and nicotinamide metabolism;NAD(P) transhydrogenase;sthA, udhA;K00322
84	102	120	154	63	263	96	56	55	72	53	115	84	95	108	129	138	123	106	91	187	71	69	74	92	110	83	141	125	130	150	142	K00323	Metabolism;Metabolism of cofactors and vitamins;Nicotinate and nicotinamide metabolism;NAD(P) transhydrogenase;NNT;K00323
2502	3275	5525	4934	2475	10147	2919	1559	1786	1850	1435	4464	2846	3133	3343	3374	4775	4696	4601	3563	4573	2595	1647	2248	3188	2793	3198	3706	3293	3685	3499	3198	K00324	Metabolism;Metabolism of cofactors and vitamins;Nicotinate and nicotinamide metabolism;NAD(P) transhydrogenase subunit alpha;pntA;K00324
2984	3709	5618	5869	2887	11346	3596	1909	1928	2133	1805	5221	3470	3726	3759	3884	5471	5373	5115	3751	5258	2896	1806	2632	3657	3311	3641	4296	3596	4122	4026	3740	K00325	Metabolism;Metabolism of cofactors and vitamins;Nicotinate and nicotinamide metabolism;NAD(P) transhydrogenase subunit beta;pntB;K00325
22	51	53	87	53	160	38	18	14	10	11	66	28	43	57	28	98	46	39	53	80	32	27	34	36	56	37	39	39	52	47	47	K00326	Metabolism;Carbohydrate metabolism;Amino sugar and nucleotide sugar metabolism;cytochrome-b5 reductase;E1.6.2.2;K00326
36	49	59	89	62	179	64	32	24	37	28	89	54	77	110	59	109	103	60	62	127	52	58	53	83	60	38	82	60	83	64	99	K00327	Not Included in Pathway or Brite;Unclassified:metabolism;Enzymes with EC numbers;NADPH-ferrihemoprotein reductase;POR;K00327
680	1015	1352	1161	733	2943	939	463	447	453	381	1239	782	804	801	755	1345	1213	1236	889	1240	724	511	793	813	660	720	995	735	937	943	843	K00329	Metabolism;Energy metabolism;Oxidative phosphorylation;NADH dehydrogenase;E1.6.5.3;K00329
1173	1521	1698	1995	1127	3983	1489	773	786	946	750	2194	1377	1525	1408	1523	1736	1639	1579	1343	2078	1211	821	1065	1613	1282	1318	1637	1426	1601	1634	1548	K00330	Metabolism;Energy metabolism;Oxidative phosphorylation;NADH-quinone oxidoreductase subunit A;nuoA;K00330
2315	2866	3333	3808	2301	7975	2856	1513	1588	1882	1628	4399	2903	3090	2832	3188	3353	3358	3028	2756	3966	2255	1590	2127	3381	2811	2801	3185	3214	3313	3470	3212	K00331	Metabolism;Energy metabolism;Oxidative phosphorylation;NADH-quinone oxidoreductase subunit B;nuoB;K00331
1380	1717	2385	2445	1271	5165	1706	916	920	1043	851	2486	1554	1788	1704	1737	2074	2041	1890	1586	2434	1274	953	1160	1803	1413	1578	1939	1726	1869	1776	1783	K00332	Metabolism;Energy metabolism;Oxidative phosphorylation;NADH-quinone oxidoreductase subunit C;nuoC;K00332
5204	6367	6975	8266	5299	18166	6111	3416	3413	4052	3418	9669	6254	6866	6258	6691	6713	7101	6682	5890	8607	4878	3508	4652	6798	5660	6061	7212	6672	7404	7216	6969	K00333	Metabolism;Energy metabolism;Oxidative phosphorylation;NADH-quinone oxidoreductase subunit D;nuoD;K00333
1110	1686	2090	2255	1190	4819	1503	768	803	871	816	2340	1572	1653	1582	1650	2088	2115	2077	1582	2251	1334	871	1216	1717	1448	1624	1810	1569	1820	1732	1793	K00334	Metabolism;Energy metabolism;Oxidative phosphorylation;NADH-quinone oxidoreductase subunit E;nuoE;K00334
4525	5835	6817	7955	4423	16169	5422	2876	3127	3713	3187	8767	5803	5687	5756	6450	6548	6621	6462	5212	7866	4307	3006	4154	6671	5384	5655	6374	6284	6741	6979	6382	K00335	Metabolism;Energy metabolism;Oxidative phosphorylation;NADH-quinone oxidoreductase subunit F;nuoF;K00335
3954	5299	7408	7590	4022	15378	5210	2560	2372	3099	2520	7538	5024	5440	5262	5101	7089	6936	6720	5273	7205	3975	2982	3930	5655	4862	5202	5983	5346	5974	5753	5689	K00336	Metabolism;Energy metabolism;Oxidative phosphorylation;NADH-quinone oxidoreductase subunit G;nuoG;K00336
3752	4512	5182	6212	3767	12748	4423	2404	2431	3011	2722	6734	4692	5106	4781	5193	5031	5609	5015	4265	6494	3759	2613	3446	5085	4352	4393	5294	5020	5289	5472	5028	K00337	Metabolism;Energy metabolism;Oxidative phosphorylation;NADH-quinone oxidoreductase subunit H;nuoH;K00337
1802	2269	2751	3202	1871	6689	2276	1246	1203	1509	1306	3538	2333	2541	2353	2462	2615	2870	2624	2180	3167	1854	1426	1720	2607	2241	2192	2688	2488	2709	2868	2570	K00338	Metabolism;Energy metabolism;Oxidative phosphorylation;NADH-quinone oxidoreductase subunit I;nuoI;K00338
969	1417	1634	1817	1054	4080	1432	738	749	791	745	2133	1346	1519	1356	1312	1786	1751	1746	1449	1942	1165	818	1048	1528	1295	1333	1542	1558	1631	1604	1634	K00339	Metabolism;Energy metabolism;Oxidative phosphorylation;NADH-quinone oxidoreductase subunit J;nuoJ;K00339
845	1047	1289	1366	903	2994	1019	568	537	660	651	1547	1102	1164	1106	1145	1320	1356	1252	1050	1523	891	633	818	1211	990	1039	1212	1208	1238	1195	1218	K00340	Metabolism;Energy metabolism;Oxidative phosphorylation;NADH-quinone oxidoreductase subunit K;nuoK;K00340
5848	6978	8067	9157	5780	19945	6920	3935	3800	4428	4015	10378	7178	7593	7033	7789	8486	9032	8224	6849	10099	5608	3922	5230	7729	6492	6721	7728	7688	7995	8554	7592	K00341	Metabolism;Energy metabolism;Oxidative phosphorylation;NADH-quinone oxidoreductase subunit L;nuoL;K00341
4852	6197	7114	8175	4836	17787	5994	3188	3275	3860	3391	9491	6183	6601	6143	6649	7655	7574	7231	6148	8653	4843	3590	4545	6980	5682	5864	6768	6762	6856	7328	6859	K00342	Metabolism;Energy metabolism;Oxidative phosphorylation;NADH-quinone oxidoreductase subunit M;nuoM;K00342
3466	4344	5100	5882	3469	12431	4288	2166	2334	2885	2279	6392	4253	4690	4494	4545	5132	5430	4956	4093	5809	3516	2543	3133	4638	3842	4092	4974	4594	5055	4877	4675	K00343	Metabolism;Energy metabolism;Oxidative phosphorylation;NADH-quinone oxidoreductase subunit N;nuoN;K00343
5160	6262	8605	8634	5432	20388	6481	3288	3267	3757	3201	8944	6705	6807	7108	6333	9635	9783	9705	7076	9099	5936	3785	5338	7019	5865	6435	7725	6432	8084	7127	7200	K00344	Not Included in Pathway or Brite;Unclassified:metabolism;Enzymes with EC numbers;NADPH2:quinone reductase;qor, CRYZ;K00344
4	6	10	10	7	17	12	6	7	1	4	10	5	15	6	18	7	5	9	9	16	2	0	5	9	3	10	11	7	14	7	10	K00346	Not Included in Pathway or Brite;Unclassified:metabolism;Enzymes with EC numbers;Na+-transporting NADH:ubiquinone oxidoreductase subunit A;nqrA;K00346
2	17	9	2	2	16	3	1	5	2	1	2	2	3	1	0	4	3	9	3	0	3	1	2	5	5	3	2	2	0	9	3	K00347	Not Included in Pathway or Brite;Unclassified:metabolism;Enzymes with EC numbers;Na+-transporting NADH:ubiquinone oxidoreductase subunit B;nqrB;K00347
3	2	5	3	3	5	2	1	0	0	2	2	0	3	2	1	0	5	2	2	0	3	2	2	3	4	3	2	1	4	1	1	K00348	Not Included in Pathway or Brite;Unclassified:metabolism;Enzymes with EC numbers;Na+-transporting NADH:ubiquinone oxidoreductase subunit C;nqrC;K00348
1	0	2	4	1	3	5	0	1	4	0	2	0	4	0	0	2	3	0	2	1	0	0	1	0	3	3	0	0	0	1	1	K00349	Not Included in Pathway or Brite;Unclassified:metabolism;Enzymes with EC numbers;Na+-transporting NADH:ubiquinone oxidoreductase subunit D;nqrD;K00349
1	0	5	2	0	2	2	2	2	0	0	0	0	3	2	1	4	1	4	2	1	3	0	1	0	4	0	1	1	6	4	0	K00350	Not Included in Pathway or Brite;Unclassified:metabolism;Enzymes with EC numbers;Na+-transporting NADH:ubiquinone oxidoreductase subunit E;nqrE;K00350
30	23	67	42	7	100	27	4	12	14	9	30	23	19	26	15	36	35	34	24	27	20	13	21	20	24	22	25	25	29	28	20	K00351	Not Included in Pathway or Brite;Unclassified:metabolism;Enzymes with EC numbers;Na+-transporting NADH:ubiquinone oxidoreductase subunit F;nqrF;K00351
107	136	144	130	91	305	133	71	40	61	50	120	116	172	151	95	199	152	183	131	153	101	83	106	131	72	82	143	82	107	96	105	K00354	Not Included in Pathway or Brite;Unclassified:metabolism;Enzymes with EC numbers;NADPH2 dehydrogenase;E1.6.99.1;K00354
144	150	383	320	120	617	145	84	66	88	66	153	105	128	115	122	504	400	381	268	235	153	97	101	136	102	115	89	146	181	95	126	K00355	Human Diseases;Cancers:Specific types;Hepatocellular carcinoma;NAD(P)H dehydrogenase (quinone);NQO1;K00355
144	150	383	320	120	617	145	84	66	88	66	153	105	128	115	122	504	400	381	268	235	153	97	101	136	102	115	89	146	181	95	126	K00355	Human Diseases;Cancers:Overview;Pathways in cancer;NAD(P)H dehydrogenase (quinone);NQO1;K00355
144	150	383	320	120	617	145	84	66	88	66	153	105	128	115	122	504	400	381	268	235	153	97	101	136	102	115	89	146	181	95	126	K00355	Human Diseases;Cardiovascular diseases;Fluid shear stress and atherosclerosis;NAD(P)H dehydrogenase (quinone);NQO1;K00355
144	150	383	320	120	617	145	84	66	88	66	153	105	128	115	122	504	400	381	268	235	153	97	101	136	102	115	89	146	181	95	126	K00355	Metabolism;Metabolism of cofactors and vitamins;Ubiquinone and other terpenoid-quinone biosynthesis;NAD(P)H dehydrogenase (quinone);NQO1;K00355
0	0	2	0	0	0	0	0	0	0	0	0	0	0	0	0	0	0	0	0	0	0	0	0	0	0	0	0	0	0	0	0	K00356	Metabolism;Energy metabolism;Oxidative phosphorylation;NADH dehydrogenase;E1.6.99.3;K00356
22	19	14	16	9	31	13	6	7	13	11	20	20	15	15	28	16	21	19	18	25	23	9	14	24	12	20	15	48	31	27	14	K00357	Metabolism;Metabolism of cofactors and vitamins;Folate biosynthesis;dihydropteridine reductase;QDPR;K00357
35	70	106	115	44	207	48	13	39	22	38	60	29	40	38	48	83	53	85	42	47	42	22	34	46	46	64	47	27	65	58	61	K00360	Metabolism;Energy metabolism;Nitrogen metabolism;assimilatory nitrate reductase electron transfer subunit;nasB;K00360
1721	2393	3814	4152	1594	7021	2085	1135	999	1030	980	2728	1656	1824	2072	1771	3669	3574	3103	2529	3146	1619	1092	1612	1999	1502	2037	2022	1619	2443	2322	2207	K00362	Metabolism;Energy metabolism;Nitrogen metabolism;nitrite reductase (NADH) large subunit;nirB;K00362
227	334	438	485	217	949	289	154	153	194	130	429	276	236	288	314	437	453	431	327	392	215	174	231	245	224	271	305	317	371	384	311	K00363	Metabolism;Energy metabolism;Nitrogen metabolism;nitrite reductase (NADH) small subunit;nirD;K00363
96	75	97	100	60	250	79	50	61	44	56	94	82	94	76	78	126	104	95	87	94	80	28	75	108	66	45	69	56	75	78	100	K00364	Metabolism;Nucleotide metabolism;Purine metabolism;GMP reductase;E1.7.1.7, guaC;K00364
308	501	683	747	356	1653	504	199	243	283	204	560	427	438	519	472	564	595	533	490	628	327	201	262	463	367	503	520	478	590	417	517	K00365	Metabolism;Biosynthesis of other secondary metabolites;Caffeine metabolism;urate oxidase;uaZ;K00365
308	501	683	747	356	1653	504	199	243	283	204	560	427	438	519	472	564	595	533	490	628	327	201	262	463	367	503	520	478	590	417	517	K00365	Metabolism;Nucleotide metabolism;Purine metabolism;urate oxidase;uaZ;K00365
785	1116	1572	1460	899	3628	1062	493	637	510	498	1422	880	981	1204	862	1249	1432	1220	1011	1445	809	587	973	1065	751	1019	1268	852	1124	1079	1187	K00366	Metabolism;Energy metabolism;Nitrogen metabolism;ferredoxin-nitrite reductase;nirA;K00366
89	69	43	87	92	228	102	66	65	91	87	147	83	162	109	115	73	69	54	95	182	68	48	63	127	166	100	89	101	136	151	114	K00367	Metabolism;Energy metabolism;Nitrogen metabolism;ferredoxin-nitrate reductase;narB;K00367
695	901	656	834	584	1746	761	461	539	412	461	1207	599	634	538	525	502	533	448	468	934	321	284	521	904	559	819	714	713	933	726	729	K00368	Metabolism;Energy metabolism;Nitrogen metabolism;nitrite reductase (NO-forming);nirK;K00368
2125	3015	3533	4719	1805	7109	2197	1382	756	856	731	2428	1019	1044	1226	802	2195	1948	1930	1355	2051	964	821	1103	1736	1030	2395	1696	1133	2838	1321	1256	K00370	Environmental Information Processing;Signal transduction;Two-component system;nitrate reductase nitrite oxidoreductase, alpha subunit;narG, narZ, nxrA;K00370
2125	3015	3533	4719	1805	7109	2197	1382	756	856	731	2428	1019	1044	1226	802	2195	1948	1930	1355	2051	964	821	1103	1736	1030	2395	1696	1133	2838	1321	1256	K00370	Metabolism;Energy metabolism;Nitrogen metabolism;nitrate reductase nitrite oxidoreductase, alpha subunit;narG, narZ, nxrA;K00370
1024	1336	1661	2182	867	3679	1024	664	376	312	321	1077	442	473	663	337	1021	917	916	556	919	445	414	516	824	455	1108	709	557	1277	572	622	K00371	Environmental Information Processing;Signal transduction;Two-component system;nitrate reductase nitrite oxidoreductase, beta subunit;narH, narY, nxrB;K00371
1024	1336	1661	2182	867	3679	1024	664	376	312	321	1077	442	473	663	337	1021	917	916	556	919	445	414	516	824	455	1108	709	557	1277	572	622	K00371	Metabolism;Energy metabolism;Nitrogen metabolism;nitrate reductase nitrite oxidoreductase, beta subunit;narH, narY, nxrB;K00371
2850	3135	3367	4008	2363	8590	3073	1854	1579	1816	1479	4891	2456	2687	3009	2651	3101	3927	3018	2813	4797	1826	1537	2394	3330	2057	3048	3133	2468	3847	3503	3404	K00372	Metabolism;Energy metabolism;Nitrogen metabolism;assimilatory nitrate reductase catalytic subunit;nasA;K00372
137	280	362	388	163	742	200	120	71	60	40	210	87	104	103	54	218	225	209	139	195	101	76	96	123	78	194	141	85	248	122	108	K00373	Environmental Information Processing;Signal transduction;Two-component system;nitrate reductase molybdenum cofactor assembly chaperone NarJ/NarW;narJ, narW;K00373
307	439	603	741	262	1249	358	202	105	130	119	382	162	196	239	91	359	393	353	239	362	159	152	177	251	140	305	262	162	382	186	201	K00374	Environmental Information Processing;Signal transduction;Two-component system;nitrate reductase gamma subunit;narI, narV;K00374
307	439	603	741	262	1249	358	202	105	130	119	382	162	196	239	91	359	393	353	239	362	159	152	177	251	140	305	262	162	382	186	201	K00374	Metabolism;Energy metabolism;Nitrogen metabolism;nitrate reductase gamma subunit;narI, narV;K00374
3439	4814	6716	6155	3237	13463	4338	2303	1518	2173	1867	6520	4105	4222	3943	3972	6728	6821	6250	4855	5752	3344	2434	3071	3861	2767	3485	4086	3658	5185	3627	4245	K00375	Brite Hierarchies;Protein families:genetic information processing;Transcription factors;GntR family transcriptional regulator MocR family aminotransferase;K00375;K00375
345	288	47	104	116	426	221	239	211	164	318	376	130	147	141	124	116	120	142	106	270	62	48	104	326	273	215	177	212	405	182	244	K00376	Metabolism;Energy metabolism;Nitrogen metabolism;nitrous-oxide reductase;nosZ;K00376
1056	1229	2881	1461	898	4907	1115	739	580	553	453	1158	767	1060	1217	795	2830	2377	2070	1730	1584	987	684	903	1032	618	882	1171	661	1161	805	1086	K00380	Metabolism;Energy metabolism;Sulfur metabolism;sulfite reductase (NADPH) flavoprotein alpha-component;cysJ;K00380
1516	1939	3134	2471	1325	6039	1854	932	1012	934	792	2232	1661	1831	1918	1596	3431	3005	3138	2230	2543	1593	1024	1500	1884	1299	1579	2024	1472	2031	1730	1889	K00381	Metabolism;Energy metabolism;Sulfur metabolism;sulfite reductase (NADPH) hemoprotein beta-component;cysI;K00381
6205	8204	11302	11357	5943	23376	7682	3838	3805	4040	3834	9668	6660	7542	7898	7586	11007	10878	10117	7686	10399	5910	3871	5404	7752	6211	7649	8671	7045	9347	7763	7504	K00382	Metabolism;Amino acid metabolism;Glycine; serine and threonine metabolism,dihydrolipoamide dehydrogenase;DLD, lpd, pdhD;K00382
6205	8204	11302	11357	5943	23376	7682	3838	3805	4040	3834	9668	6660	7542	7898	7586	11007	10878	10117	7686	10399	5910	3871	5404	7752	6211	7649	8671	7045	9347	7763	7504	K00382	Brite Hierarchies;Protein families:signaling and cellular processes;Exosome;dihydrolipoamide dehydrogenase;DLD, lpd, pdhD;K00382
6205	8204	11302	11357	5943	23376	7682	3838	3805	4040	3834	9668	6660	7542	7898	7586	11007	10878	10117	7686	10399	5910	3871	5404	7752	6211	7649	8671	7045	9347	7763	7504	K00382	Metabolism;Carbohydrate metabolism;Pyruvate metabolism;dihydrolipoamide dehydrogenase;DLD, lpd, pdhD;K00382
6205	8204	11302	11357	5943	23376	7682	3838	3805	4040	3834	9668	6660	7542	7898	7586	11007	10878	10117	7686	10399	5910	3871	5404	7752	6211	7649	8671	7045	9347	7763	7504	K00382	Metabolism;Carbohydrate metabolism;Propanoate metabolism;dihydrolipoamide dehydrogenase;DLD, lpd, pdhD;K00382
6205	8204	11302	11357	5943	23376	7682	3838	3805	4040	3834	9668	6660	7542	7898	7586	11007	10878	10117	7686	10399	5910	3871	5404	7752	6211	7649	8671	7045	9347	7763	7504	K00382	Metabolism;Carbohydrate metabolism;Glyoxylate and dicarboxylate metabolism;dihydrolipoamide dehydrogenase;DLD, lpd, pdhD;K00382
6205	8204	11302	11357	5943	23376	7682	3838	3805	4040	3834	9668	6660	7542	7898	7586	11007	10878	10117	7686	10399	5910	3871	5404	7752	6211	7649	8671	7045	9347	7763	7504	K00382	Metabolism;Amino acid metabolism;Valine; leucine and isoleucine degradation,dihydrolipoamide dehydrogenase;DLD, lpd, pdhD;K00382
6205	8204	11302	11357	5943	23376	7682	3838	3805	4040	3834	9668	6660	7542	7898	7586	11007	10878	10117	7686	10399	5910	3871	5404	7752	6211	7649	8671	7045	9347	7763	7504	K00382	Metabolism;Carbohydrate metabolism;Citrate cycle (TCA cycle);dihydrolipoamide dehydrogenase;DLD, lpd, pdhD;K00382
6205	8204	11302	11357	5943	23376	7682	3838	3805	4040	3834	9668	6660	7542	7898	7586	11007	10878	10117	7686	10399	5910	3871	5404	7752	6211	7649	8671	7045	9347	7763	7504	K00382	Metabolism;Carbohydrate metabolism;Glycolysis Gluconeogenesis;dihydrolipoamide dehydrogenase;DLD, lpd, pdhD;K00382
970	1240	1724	1821	987	3826	1337	574	644	612	528	1575	1489	1401	1432	1249	1791	1691	1727	1232	1774	1046	739	1159	1286	1081	1122	1653	1326	1435	1461	1414	K00383	Metabolism;Metabolism of other amino acids;Glutathione metabolism;glutathione reductase (NADPH);GSR, gor;K00383
970	1240	1724	1821	987	3826	1337	574	644	612	528	1575	1489	1401	1432	1249	1791	1691	1727	1232	1774	1046	739	1159	1286	1081	1122	1653	1326	1435	1461	1414	K00383	Organismal Systems;Endocrine system;Thyroid hormone synthesis;glutathione reductase (NADPH);GSR, gor;K00383
10831	13630	17365	18053	10527	40003	12854	7144	6050	7733	6949	20017	12705	13671	13408	13692	18471	19053	18186	13733	18184	10975	7986	10014	13424	11754	12343	15016	14034	15462	14526	13833	K00384	Metabolism;Metabolism of other amino acids;Selenocompound metabolism;thioredoxin reductase (NADPH);trxB, TRR;K00384
5	14	4	8	4	8	5	7	2	2	6	11	6	12	9	4	2	4	4	8	11	1	2	4	7	5	3	16	4	6	3	10	K00385	Metabolism;Energy metabolism;Sulfur metabolism;anaerobic sulfite reductase subunit C;asrC;K00385
80	157	99	175	86	346	192	65	67	74	87	212	191	165	146	198	164	147	144	144	146	109	67	113	163	171	147	216	209	187	153	179	K00387	Metabolism;Energy metabolism;Sulfur metabolism;sulfite oxidase;SUOX;K00387
453	588	682	744	499	1723	534	309	224	269	264	831	595	605	599	559	720	851	700	529	803	489	397	466	508	496	523	618	575	644	598	621	K00389	Not Included in Pathway or Brite;Poorly characterized;General function prediction only;putative membrane protein;yidH;K00389
1413	1953	2404	2570	1469	5483	1774	911	941	979	924	2267	1707	1943	1846	1851	2413	2541	2233	1805	2539	1419	1014	1465	1872	1485	1737	1912	1767	2035	1958	1841	K00390	Metabolism;Energy metabolism;Sulfur metabolism;phosphoadenosine phosphosulfate reductase;cysH;K00390
1446	2059	2427	2723	1618	5763	2007	866	964	1244	1023	2613	1848	2042	2090	2112	2072	2535	2221	1838	2664	1439	1160	1315	2035	1643	1985	2260	1985	2631	2097	2097	K00392	Metabolism;Energy metabolism;Sulfur metabolism;sulfite reductase (ferredoxin);sir;K00392
287	308	463	503	322	1371	302	217	159	156	130	517	287	285	313	183	300	321	255	240	402	278	172	256	347	209	268	440	261	375	253	320	K00394	Metabolism;Energy metabolism;Sulfur metabolism;adenylylsulfate reductase, subunit A;aprA;K00394
76	82	82	122	77	280	103	35	28	32	31	111	59	62	75	46	43	72	47	73	86	44	52	65	67	54	54	112	60	98	75	70	K00395	Metabolism;Energy metabolism;Sulfur metabolism;adenylylsulfate reductase, subunit B;aprB;K00395
0	0	0	0	0	0	0	0	0	0	0	0	0	0	0	0	0	0	0	0	0	0	0	0	0	0	0	0	0	1	0	0	K00399	Metabolism;Energy metabolism;Methane metabolism;methyl-coenzyme M reductase alpha subunit;mcrA;K00399
7	7	11	5	4	25	6	2	4	2	3	3	6	4	7	3	14	7	5	9	8	6	3	1	13	14	7	5	1	4	9	8	K00400	Metabolism;Energy metabolism;Methane metabolism;methyl coenzyme M reductase system, component A2;K00400;K00400
0	3	0	0	0	0	0	0	0	0	0	0	0	0	0	0	0	0	0	0	0	0	0	0	0	0	0	0	1	1	0	0	K00401	Metabolism;Energy metabolism;Methane metabolism;methyl-coenzyme M reductase beta subunit;mcrB;K00401
0	0	0	0	0	2	0	0	0	0	0	0	0	0	0	1	1	0	0	0	0	0	0	0	0	0	0	0	0	0	0	0	K00402	Metabolism;Energy metabolism;Methane metabolism;methyl-coenzyme M reductase gamma subunit;mcrG;K00402
634	647	265	474	644	2057	749	542	588	488	593	1093	743	903	813	1028	716	619	657	730	1055	473	333	626	1154	690	768	858	686	1180	810	1026	K00404	Metabolism;Energy metabolism;Oxidative phosphorylation;cytochrome c oxidase cbb3-type subunit I;ccoN;K00404
634	647	265	474	644	2057	749	542	588	488	593	1093	743	903	813	1028	716	619	657	730	1055	473	333	626	1154	690	768	858	686	1180	810	1026	K00404	Environmental Information Processing;Signal transduction;Two-component system;cytochrome c oxidase cbb3-type subunit I;ccoN;K00404
295	324	151	218	314	972	401	176	272	256	274	482	414	492	485	501	373	348	290	343	617	248	192	323	560	341	377	440	367	566	436	476	K00405	Metabolism;Energy metabolism;Oxidative phosphorylation;cytochrome c oxidase cbb3-type subunit II;ccoO;K00405
295	324	151	218	314	972	401	176	272	256	274	482	414	492	485	501	373	348	290	343	617	248	192	323	560	341	377	440	367	566	436	476	K00405	Environmental Information Processing;Signal transduction;Two-component system;cytochrome c oxidase cbb3-type subunit II;ccoO;K00405
584	553	380	494	541	1550	670	304	390	422	444	813	573	703	691	681	592	553	539	512	1002	372	305	440	813	579	534	645	534	883	697	741	K00406	Environmental Information Processing;Signal transduction;Two-component system;cytochrome c oxidase cbb3-type subunit III;ccoP;K00406
584	553	380	494	541	1550	670	304	390	422	444	813	573	703	691	681	592	553	539	512	1002	372	305	440	813	579	534	645	534	883	697	741	K00406	Metabolism;Energy metabolism;Oxidative phosphorylation;cytochrome c oxidase cbb3-type subunit III;ccoP;K00406
9	19	5	10	17	83	30	9	18	11	12	24	29	26	28	15	21	19	20	12	29	6	14	22	30	13	19	21	9	44	12	21	K00407	Metabolism;Energy metabolism;Oxidative phosphorylation;cytochrome c oxidase cbb3-type subunit IV;ccoQ;K00407
9	19	5	10	17	83	30	9	18	11	12	24	29	26	28	15	21	19	20	12	29	6	14	22	30	13	19	21	9	44	12	21	K00407	Environmental Information Processing;Signal transduction;Two-component system;cytochrome c oxidase cbb3-type subunit IV;ccoQ;K00407
7	1	4	1	4	9	1	3	2	2	3	2	3	3	2	1	2	5	1	1	2	4	0	1	2	0	0	0	5	1	3	2	K00408	Human Diseases;Cancers:Specific types;Basal cell carcinoma;wingless-type MMTV integration site family, member 4;WNT4;K00408
7	1	4	1	4	9	1	3	2	2	3	2	3	3	2	1	2	5	1	1	2	4	0	1	2	0	0	0	5	1	3	2	K00408	Organismal Systems;Endocrine system;Melanogenesis;wingless-type MMTV integration site family, member 4;WNT4;K00408
7	1	4	1	4	9	1	3	2	2	3	2	3	3	2	1	2	5	1	1	2	4	0	1	2	0	0	0	5	1	3	2	K00408	Human Diseases;Cancers:Specific types;Gastric cancer;wingless-type MMTV integration site family, member 4;WNT4;K00408
7	1	4	1	4	9	1	3	2	2	3	2	3	3	2	1	2	5	1	1	2	4	0	1	2	0	0	0	5	1	3	2	K00408	Environmental Information Processing;Signal transduction;Hippo signaling pathway;wingless-type MMTV integration site family, member 4;WNT4;K00408
7	1	4	1	4	9	1	3	2	2	3	2	3	3	2	1	2	5	1	1	2	4	0	1	2	0	0	0	5	1	3	2	K00408	Human Diseases;Infectious diseases:Viral;Human T-cell leukemia virus 1 infection;wingless-type MMTV integration site family, member 4;WNT4;K00408
7	1	4	1	4	9	1	3	2	2	3	2	3	3	2	1	2	5	1	1	2	4	0	1	2	0	0	0	5	1	3	2	K00408	Human Diseases;Infectious diseases:Viral;Human papillomavirus infection;wingless-type MMTV integration site family, member 4;WNT4;K00408
7	1	4	1	4	9	1	3	2	2	3	2	3	3	2	1	2	5	1	1	2	4	0	1	2	0	0	0	5	1	3	2	K00408	Environmental Information Processing;Signal transduction;mTOR signaling pathway;wingless-type MMTV integration site family, member 4;WNT4;K00408
7	1	4	1	4	9	1	3	2	2	3	2	3	3	2	1	2	5	1	1	2	4	0	1	2	0	0	0	5	1	3	2	K00408	Environmental Information Processing;Signal transduction;Wnt signaling pathway;wingless-type MMTV integration site family, member 4;WNT4;K00408
7	1	4	1	4	9	1	3	2	2	3	2	3	3	2	1	2	5	1	1	2	4	0	1	2	0	0	0	5	1	3	2	K00408	Human Diseases;Cancers:Overview;Proteoglycans in cancer;wingless-type MMTV integration site family, member 4;WNT4;K00408
7	1	4	1	4	9	1	3	2	2	3	2	3	3	2	1	2	5	1	1	2	4	0	1	2	0	0	0	5	1	3	2	K00408	Cellular Processes;Cellular community - eukaryotes;Signaling pathways regulating pluripotency of stem cells;wingless-type MMTV integration site family, member 4;WNT4;K00408
7	1	4	1	4	9	1	3	2	2	3	2	3	3	2	1	2	5	1	1	2	4	0	1	2	0	0	0	5	1	3	2	K00408	Human Diseases;Cancers:Specific types;Hepatocellular carcinoma;wingless-type MMTV integration site family, member 4;WNT4;K00408
7	1	4	1	4	9	1	3	2	2	3	2	3	3	2	1	2	5	1	1	2	4	0	1	2	0	0	0	5	1	3	2	K00408	Human Diseases;Cancers:Overview;Pathways in cancer;wingless-type MMTV integration site family, member 4;WNT4;K00408
7	1	4	1	4	9	1	3	2	2	3	2	3	3	2	1	2	5	1	1	2	4	0	1	2	0	0	0	5	1	3	2	K00408	Brite Hierarchies;Protein families:signaling and cellular processes;Glycosaminoglycan binding proteins;wingless-type MMTV integration site family, member 4;WNT4;K00408
7	1	4	1	4	9	1	3	2	2	3	2	3	3	2	1	2	5	1	1	2	4	0	1	2	0	0	0	5	1	3	2	K00408	Organismal Systems;Development;Axon guidance;wingless-type MMTV integration site family, member 4;WNT4;K00408
7	1	4	1	4	9	1	3	2	2	3	2	3	3	2	1	2	5	1	1	2	4	0	1	2	0	0	0	5	1	3	2	K00408	Organismal Systems;Endocrine system;Thyroid hormone signaling pathway;wingless-type MMTV integration site family, member 4;WNT4;K00408
7	1	4	1	4	9	1	3	2	2	3	2	3	3	2	1	2	5	1	1	2	4	0	1	2	0	0	0	5	1	3	2	K00408	Human Diseases;Endocrine and metabolic diseases;Cushing syndrome;wingless-type MMTV integration site family, member 4;WNT4;K00408
7	1	4	1	4	9	1	3	2	2	3	2	3	3	2	1	2	5	1	1	2	4	0	1	2	0	0	0	5	1	3	2	K00408	Human Diseases;Cancers:Specific types;Breast cancer;wingless-type MMTV integration site family, member 4;WNT4;K00408
171	304	246	298	169	756	270	115	151	86	71	287	178	228	225	107	290	242	250	195	272	166	123	165	213	114	148	241	120	242	173	228	K00410	Environmental Information Processing;Signal transduction;Two-component system;ubiquinol-cytochrome c reductase cytochrome b/c1 subunit;fbcH;K00410
171	304	246	298	169	756	270	115	151	86	71	287	178	228	225	107	290	242	250	195	272	166	123	165	213	114	148	241	120	242	173	228	K00410	Metabolism;Energy metabolism;Oxidative phosphorylation;ubiquinol-cytochrome c reductase cytochrome b/c1 subunit;fbcH;K00410
407	489	923	720	421	1783	546	262	328	225	236	553	437	508	524	426	944	898	779	567	712	403	301	409	527	375	458	635	342	588	489	448	K00411	Human Diseases;Endocrine and metabolic diseases;Non-alcoholic fatty liver disease (NAFLD);ubiquinol-cytochrome c reductase iron-sulfur subunit;UQCRFS1, RIP1, petA;K00411
407	489	923	720	421	1783	546	262	328	225	236	553	437	508	524	426	944	898	779	567	712	403	301	409	527	375	458	635	342	588	489	448	K00411	Metabolism;Energy metabolism;Oxidative phosphorylation;ubiquinol-cytochrome c reductase iron-sulfur subunit;UQCRFS1, RIP1, petA;K00411
407	489	923	720	421	1783	546	262	328	225	236	553	437	508	524	426	944	898	779	567	712	403	301	409	527	375	458	635	342	588	489	448	K00411	Human Diseases;Neurodegenerative diseases;Huntington disease;ubiquinol-cytochrome c reductase iron-sulfur subunit;UQCRFS1, RIP1, petA;K00411
407	489	923	720	421	1783	546	262	328	225	236	553	437	508	524	426	944	898	779	567	712	403	301	409	527	375	458	635	342	588	489	448	K00411	Human Diseases;Neurodegenerative diseases;Alzheimer disease;ubiquinol-cytochrome c reductase iron-sulfur subunit;UQCRFS1, RIP1, petA;K00411
407	489	923	720	421	1783	546	262	328	225	236	553	437	508	524	426	944	898	779	567	712	403	301	409	527	375	458	635	342	588	489	448	K00411	Human Diseases;Neurodegenerative diseases;Parkinson disease;ubiquinol-cytochrome c reductase iron-sulfur subunit;UQCRFS1, RIP1, petA;K00411
407	489	923	720	421	1783	546	262	328	225	236	553	437	508	524	426	944	898	779	567	712	403	301	409	527	375	458	635	342	588	489	448	K00411	Environmental Information Processing;Signal transduction;Two-component system;ubiquinol-cytochrome c reductase iron-sulfur subunit;UQCRFS1, RIP1, petA;K00411
407	489	923	720	421	1783	546	262	328	225	236	553	437	508	524	426	944	898	779	567	712	403	301	409	527	375	458	635	342	588	489	448	K00411	Organismal Systems;Circulatory system;Cardiac muscle contraction;ubiquinol-cytochrome c reductase iron-sulfur subunit;UQCRFS1, RIP1, petA;K00411
407	489	923	720	421	1783	546	262	328	225	236	553	437	508	524	426	944	898	779	567	712	403	301	409	527	375	458	635	342	588	489	448	K00411	Organismal Systems;Environmental adaptation;Thermogenesis;ubiquinol-cytochrome c reductase iron-sulfur subunit;UQCRFS1, RIP1, petA;K00411
2318	2752	2818	3526	2399	8171	2787	1755	1488	1841	1500	4577	3103	3235	3057	2981	4023	4101	3831	3174	4329	2667	1779	2488	3067	2857	2551	3070	3355	3373	3453	3197	K00412	Environmental Information Processing;Signal transduction;Two-component system;ubiquinol-cytochrome c reductase cytochrome b subunit;CYTB, petB;K00412
2318	2752	2818	3526	2399	8171	2787	1755	1488	1841	1500	4577	3103	3235	3057	2981	4023	4101	3831	3174	4329	2667	1779	2488	3067	2857	2551	3070	3355	3373	3453	3197	K00412	Organismal Systems;Circulatory system;Cardiac muscle contraction;ubiquinol-cytochrome c reductase cytochrome b subunit;CYTB, petB;K00412
2318	2752	2818	3526	2399	8171	2787	1755	1488	1841	1500	4577	3103	3235	3057	2981	4023	4101	3831	3174	4329	2667	1779	2488	3067	2857	2551	3070	3355	3373	3453	3197	K00412	Organismal Systems;Environmental adaptation;Thermogenesis;ubiquinol-cytochrome c reductase cytochrome b subunit;CYTB, petB;K00412
2318	2752	2818	3526	2399	8171	2787	1755	1488	1841	1500	4577	3103	3235	3057	2981	4023	4101	3831	3174	4329	2667	1779	2488	3067	2857	2551	3070	3355	3373	3453	3197	K00412	Metabolism;Energy metabolism;Oxidative phosphorylation;ubiquinol-cytochrome c reductase cytochrome b subunit;CYTB, petB;K00412
2318	2752	2818	3526	2399	8171	2787	1755	1488	1841	1500	4577	3103	3235	3057	2981	4023	4101	3831	3174	4329	2667	1779	2488	3067	2857	2551	3070	3355	3373	3453	3197	K00412	Human Diseases;Neurodegenerative diseases;Huntington disease;ubiquinol-cytochrome c reductase cytochrome b subunit;CYTB, petB;K00412
2318	2752	2818	3526	2399	8171	2787	1755	1488	1841	1500	4577	3103	3235	3057	2981	4023	4101	3831	3174	4329	2667	1779	2488	3067	2857	2551	3070	3355	3373	3453	3197	K00412	Human Diseases;Neurodegenerative diseases;Parkinson disease;ubiquinol-cytochrome c reductase cytochrome b subunit;CYTB, petB;K00412
2318	2752	2818	3526	2399	8171	2787	1755	1488	1841	1500	4577	3103	3235	3057	2981	4023	4101	3831	3174	4329	2667	1779	2488	3067	2857	2551	3070	3355	3373	3453	3197	K00412	Human Diseases;Endocrine and metabolic diseases;Non-alcoholic fatty liver disease (NAFLD);ubiquinol-cytochrome c reductase cytochrome b subunit;CYTB, petB;K00412
2318	2752	2818	3526	2399	8171	2787	1755	1488	1841	1500	4577	3103	3235	3057	2981	4023	4101	3831	3174	4329	2667	1779	2488	3067	2857	2551	3070	3355	3373	3453	3197	K00412	Human Diseases;Neurodegenerative diseases;Alzheimer disease;ubiquinol-cytochrome c reductase cytochrome b subunit;CYTB, petB;K00412
2318	2752	2818	3526	2399	8171	2787	1755	1488	1841	1500	4577	3103	3235	3057	2981	4023	4101	3831	3174	4329	2667	1779	2488	3067	2857	2551	3070	3355	3373	3453	3197	K00412	Brite Hierarchies;Protein families:genetic information processing;Mitochondrial biogenesis;ubiquinol-cytochrome c reductase cytochrome b subunit;CYTB, petB;K00412
316	366	644	559	237	1086	309	162	174	184	125	343	291	356	314	297	750	665	653	487	523	325	200	224	335	260	313	328	285	380	332	313	K00413	Human Diseases;Neurodegenerative diseases;Huntington disease;ubiquinol-cytochrome c reductase cytochrome c1 subunit;CYC1, CYT1, petC;K00413
316	366	644	559	237	1086	309	162	174	184	125	343	291	356	314	297	750	665	653	487	523	325	200	224	335	260	313	328	285	380	332	313	K00413	Human Diseases;Endocrine and metabolic diseases;Non-alcoholic fatty liver disease (NAFLD);ubiquinol-cytochrome c reductase cytochrome c1 subunit;CYC1, CYT1, petC;K00413
316	366	644	559	237	1086	309	162	174	184	125	343	291	356	314	297	750	665	653	487	523	325	200	224	335	260	313	328	285	380	332	313	K00413	Organismal Systems;Circulatory system;Cardiac muscle contraction;ubiquinol-cytochrome c reductase cytochrome c1 subunit;CYC1, CYT1, petC;K00413
316	366	644	559	237	1086	309	162	174	184	125	343	291	356	314	297	750	665	653	487	523	325	200	224	335	260	313	328	285	380	332	313	K00413	Metabolism;Energy metabolism;Oxidative phosphorylation;ubiquinol-cytochrome c reductase cytochrome c1 subunit;CYC1, CYT1, petC;K00413
316	366	644	559	237	1086	309	162	174	184	125	343	291	356	314	297	750	665	653	487	523	325	200	224	335	260	313	328	285	380	332	313	K00413	Environmental Information Processing;Signal transduction;Two-component system;ubiquinol-cytochrome c reductase cytochrome c1 subunit;CYC1, CYT1, petC;K00413
316	366	644	559	237	1086	309	162	174	184	125	343	291	356	314	297	750	665	653	487	523	325	200	224	335	260	313	328	285	380	332	313	K00413	Human Diseases;Neurodegenerative diseases;Alzheimer disease;ubiquinol-cytochrome c reductase cytochrome c1 subunit;CYC1, CYT1, petC;K00413
316	366	644	559	237	1086	309	162	174	184	125	343	291	356	314	297	750	665	653	487	523	325	200	224	335	260	313	328	285	380	332	313	K00413	Human Diseases;Neurodegenerative diseases;Parkinson disease;ubiquinol-cytochrome c reductase cytochrome c1 subunit;CYC1, CYT1, petC;K00413
316	366	644	559	237	1086	309	162	174	184	125	343	291	356	314	297	750	665	653	487	523	325	200	224	335	260	313	328	285	380	332	313	K00413	Organismal Systems;Environmental adaptation;Thermogenesis;ubiquinol-cytochrome c reductase cytochrome c1 subunit;CYC1, CYT1, petC;K00413
1	4	6	4	1	11	2	1	0	2	2	5	6	1	8	5	6	4	5	0	9	2	2	3	5	3	3	8	6	4	1	10	K00414	Organismal Systems;Circulatory system;Cardiac muscle contraction;ubiquinol-cytochrome c reductase core subunit 1;QCR1, UQCRC1;K00414
1	4	6	4	1	11	2	1	0	2	2	5	6	1	8	5	6	4	5	0	9	2	2	3	5	3	3	8	6	4	1	10	K00414	Human Diseases;Endocrine and metabolic diseases;Non-alcoholic fatty liver disease (NAFLD);ubiquinol-cytochrome c reductase core subunit 1;QCR1, UQCRC1;K00414
1	4	6	4	1	11	2	1	0	2	2	5	6	1	8	5	6	4	5	0	9	2	2	3	5	3	3	8	6	4	1	10	K00414	Metabolism;Energy metabolism;Oxidative phosphorylation;ubiquinol-cytochrome c reductase core subunit 1;QCR1, UQCRC1;K00414
1	4	6	4	1	11	2	1	0	2	2	5	6	1	8	5	6	4	5	0	9	2	2	3	5	3	3	8	6	4	1	10	K00414	Human Diseases;Neurodegenerative diseases;Alzheimer disease;ubiquinol-cytochrome c reductase core subunit 1;QCR1, UQCRC1;K00414
1	4	6	4	1	11	2	1	0	2	2	5	6	1	8	5	6	4	5	0	9	2	2	3	5	3	3	8	6	4	1	10	K00414	Human Diseases;Neurodegenerative diseases;Parkinson disease;ubiquinol-cytochrome c reductase core subunit 1;QCR1, UQCRC1;K00414
1	4	6	4	1	11	2	1	0	2	2	5	6	1	8	5	6	4	5	0	9	2	2	3	5	3	3	8	6	4	1	10	K00414	Human Diseases;Neurodegenerative diseases;Huntington disease;ubiquinol-cytochrome c reductase core subunit 1;QCR1, UQCRC1;K00414
1	4	6	4	1	11	2	1	0	2	2	5	6	1	8	5	6	4	5	0	9	2	2	3	5	3	3	8	6	4	1	10	K00414	Brite Hierarchies;Protein families:metabolism;Peptidases;ubiquinol-cytochrome c reductase core subunit 1;QCR1, UQCRC1;K00414
1	4	6	4	1	11	2	1	0	2	2	5	6	1	8	5	6	4	5	0	9	2	2	3	5	3	3	8	6	4	1	10	K00414	Organismal Systems;Environmental adaptation;Thermogenesis;ubiquinol-cytochrome c reductase core subunit 1;QCR1, UQCRC1;K00414
3	5	9	15	8	18	2	1	4	1	0	15	6	7	10	8	6	17	9	8	29	6	4	5	9	10	11	4	8	14	11	7	K00415	Brite Hierarchies;Protein families:metabolism;Peptidases;ubiquinol-cytochrome c reductase core subunit 2;QCR2, UQCRC2;K00415
3	5	9	15	8	18	2	1	4	1	0	15	6	7	10	8	6	17	9	8	29	6	4	5	9	10	11	4	8	14	11	7	K00415	Human Diseases;Neurodegenerative diseases;Huntington disease;ubiquinol-cytochrome c reductase core subunit 2;QCR2, UQCRC2;K00415
3	5	9	15	8	18	2	1	4	1	0	15	6	7	10	8	6	17	9	8	29	6	4	5	9	10	11	4	8	14	11	7	K00415	Metabolism;Energy metabolism;Oxidative phosphorylation;ubiquinol-cytochrome c reductase core subunit 2;QCR2, UQCRC2;K00415
3	5	9	15	8	18	2	1	4	1	0	15	6	7	10	8	6	17	9	8	29	6	4	5	9	10	11	4	8	14	11	7	K00415	Human Diseases;Neurodegenerative diseases;Parkinson disease;ubiquinol-cytochrome c reductase core subunit 2;QCR2, UQCRC2;K00415
3	5	9	15	8	18	2	1	4	1	0	15	6	7	10	8	6	17	9	8	29	6	4	5	9	10	11	4	8	14	11	7	K00415	Organismal Systems;Environmental adaptation;Thermogenesis;ubiquinol-cytochrome c reductase core subunit 2;QCR2, UQCRC2;K00415
3	5	9	15	8	18	2	1	4	1	0	15	6	7	10	8	6	17	9	8	29	6	4	5	9	10	11	4	8	14	11	7	K00415	Organismal Systems;Circulatory system;Cardiac muscle contraction;ubiquinol-cytochrome c reductase core subunit 2;QCR2, UQCRC2;K00415
3	5	9	15	8	18	2	1	4	1	0	15	6	7	10	8	6	17	9	8	29	6	4	5	9	10	11	4	8	14	11	7	K00415	Human Diseases;Neurodegenerative diseases;Alzheimer disease;ubiquinol-cytochrome c reductase core subunit 2;QCR2, UQCRC2;K00415
3	5	9	15	8	18	2	1	4	1	0	15	6	7	10	8	6	17	9	8	29	6	4	5	9	10	11	4	8	14	11	7	K00415	Human Diseases;Endocrine and metabolic diseases;Non-alcoholic fatty liver disease (NAFLD);ubiquinol-cytochrome c reductase core subunit 2;QCR2, UQCRC2;K00415
2	0	8	1	2	10	1	0	1	1	1	3	0	5	10	1	2	5	1	1	6	5	1	0	6	1	1	1	2	4	0	3	K00416	Organismal Systems;Environmental adaptation;Thermogenesis;ubiquinol-cytochrome c reductase subunit 6;QCR6, UQCRH;K00416
2	0	8	1	2	10	1	0	1	1	1	3	0	5	10	1	2	5	1	1	6	5	1	0	6	1	1	1	2	4	0	3	K00416	Human Diseases;Neurodegenerative diseases;Alzheimer disease;ubiquinol-cytochrome c reductase subunit 6;QCR6, UQCRH;K00416
2	0	8	1	2	10	1	0	1	1	1	3	0	5	10	1	2	5	1	1	6	5	1	0	6	1	1	1	2	4	0	3	K00416	Metabolism;Energy metabolism;Oxidative phosphorylation;ubiquinol-cytochrome c reductase subunit 6;QCR6, UQCRH;K00416
2	0	8	1	2	10	1	0	1	1	1	3	0	5	10	1	2	5	1	1	6	5	1	0	6	1	1	1	2	4	0	3	K00416	Human Diseases;Neurodegenerative diseases;Parkinson disease;ubiquinol-cytochrome c reductase subunit 6;QCR6, UQCRH;K00416
2	0	8	1	2	10	1	0	1	1	1	3	0	5	10	1	2	5	1	1	6	5	1	0	6	1	1	1	2	4	0	3	K00416	Human Diseases;Neurodegenerative diseases;Huntington disease;ubiquinol-cytochrome c reductase subunit 6;QCR6, UQCRH;K00416
2	0	8	1	2	10	1	0	1	1	1	3	0	5	10	1	2	5	1	1	6	5	1	0	6	1	1	1	2	4	0	3	K00416	Organismal Systems;Circulatory system;Cardiac muscle contraction;ubiquinol-cytochrome c reductase subunit 6;QCR6, UQCRH;K00416
2	0	8	1	2	10	1	0	1	1	1	3	0	5	10	1	2	5	1	1	6	5	1	0	6	1	1	1	2	4	0	3	K00416	Human Diseases;Endocrine and metabolic diseases;Non-alcoholic fatty liver disease (NAFLD);ubiquinol-cytochrome c reductase subunit 6;QCR6, UQCRH;K00416
0	2	4	4	6	16	4	0	2	1	1	2	2	2	3	0	4	6	1	6	10	5	9	4	3	6	5	5	4	3	1	3	K00417	Human Diseases;Neurodegenerative diseases;Alzheimer disease;ubiquinol-cytochrome c reductase subunit 7;QCR7, UQCRB;K00417
0	2	4	4	6	16	4	0	2	1	1	2	2	2	3	0	4	6	1	6	10	5	9	4	3	6	5	5	4	3	1	3	K00417	Human Diseases;Neurodegenerative diseases;Huntington disease;ubiquinol-cytochrome c reductase subunit 7;QCR7, UQCRB;K00417
0	2	4	4	6	16	4	0	2	1	1	2	2	2	3	0	4	6	1	6	10	5	9	4	3	6	5	5	4	3	1	3	K00417	Organismal Systems;Environmental adaptation;Thermogenesis;ubiquinol-cytochrome c reductase subunit 7;QCR7, UQCRB;K00417
0	2	4	4	6	16	4	0	2	1	1	2	2	2	3	0	4	6	1	6	10	5	9	4	3	6	5	5	4	3	1	3	K00417	Human Diseases;Endocrine and metabolic diseases;Non-alcoholic fatty liver disease (NAFLD);ubiquinol-cytochrome c reductase subunit 7;QCR7, UQCRB;K00417
0	2	4	4	6	16	4	0	2	1	1	2	2	2	3	0	4	6	1	6	10	5	9	4	3	6	5	5	4	3	1	3	K00417	Human Diseases;Neurodegenerative diseases;Parkinson disease;ubiquinol-cytochrome c reductase subunit 7;QCR7, UQCRB;K00417
0	2	4	4	6	16	4	0	2	1	1	2	2	2	3	0	4	6	1	6	10	5	9	4	3	6	5	5	4	3	1	3	K00417	Organismal Systems;Circulatory system;Cardiac muscle contraction;ubiquinol-cytochrome c reductase subunit 7;QCR7, UQCRB;K00417
0	2	4	4	6	16	4	0	2	1	1	2	2	2	3	0	4	6	1	6	10	5	9	4	3	6	5	5	4	3	1	3	K00417	Metabolism;Energy metabolism;Oxidative phosphorylation;ubiquinol-cytochrome c reductase subunit 7;QCR7, UQCRB;K00417
2	1	1	0	0	13	1	0	1	1	0	1	4	5	8	5	4	1	7	6	2	3	1	3	3	2	2	3	2	3	4	2	K00418	Human Diseases;Neurodegenerative diseases;Parkinson disease;ubiquinol-cytochrome c reductase subunit 8;QCR8, UQCRQ;K00418
2	1	1	0	0	13	1	0	1	1	0	1	4	5	8	5	4	1	7	6	2	3	1	3	3	2	2	3	2	3	4	2	K00418	Metabolism;Energy metabolism;Oxidative phosphorylation;ubiquinol-cytochrome c reductase subunit 8;QCR8, UQCRQ;K00418
2	1	1	0	0	13	1	0	1	1	0	1	4	5	8	5	4	1	7	6	2	3	1	3	3	2	2	3	2	3	4	2	K00418	Human Diseases;Neurodegenerative diseases;Huntington disease;ubiquinol-cytochrome c reductase subunit 8;QCR8, UQCRQ;K00418
2	1	1	0	0	13	1	0	1	1	0	1	4	5	8	5	4	1	7	6	2	3	1	3	3	2	2	3	2	3	4	2	K00418	Organismal Systems;Circulatory system;Cardiac muscle contraction;ubiquinol-cytochrome c reductase subunit 8;QCR8, UQCRQ;K00418
2	1	1	0	0	13	1	0	1	1	0	1	4	5	8	5	4	1	7	6	2	3	1	3	3	2	2	3	2	3	4	2	K00418	Human Diseases;Endocrine and metabolic diseases;Non-alcoholic fatty liver disease (NAFLD);ubiquinol-cytochrome c reductase subunit 8;QCR8, UQCRQ;K00418
2	1	1	0	0	13	1	0	1	1	0	1	4	5	8	5	4	1	7	6	2	3	1	3	3	2	2	3	2	3	4	2	K00418	Human Diseases;Neurodegenerative diseases;Alzheimer disease;ubiquinol-cytochrome c reductase subunit 8;QCR8, UQCRQ;K00418
2	1	1	0	0	13	1	0	1	1	0	1	4	5	8	5	4	1	7	6	2	3	1	3	3	2	2	3	2	3	4	2	K00418	Organismal Systems;Environmental adaptation;Thermogenesis;ubiquinol-cytochrome c reductase subunit 8;QCR8, UQCRQ;K00418
0	2	0	0	0	3	1	0	0	0	0	5	1	1	3	1	1	2	1	4	2	0	1	0	6	3	0	3	2	0	0	5	K00419	Human Diseases;Neurodegenerative diseases;Huntington disease;ubiquinol-cytochrome c reductase subunit 9;QCR9, UCRC;K00419
0	2	0	0	0	3	1	0	0	0	0	5	1	1	3	1	1	2	1	4	2	0	1	0	6	3	0	3	2	0	0	5	K00419	Human Diseases;Neurodegenerative diseases;Alzheimer disease;ubiquinol-cytochrome c reductase subunit 9;QCR9, UCRC;K00419
0	2	0	0	0	3	1	0	0	0	0	5	1	1	3	1	1	2	1	4	2	0	1	0	6	3	0	3	2	0	0	5	K00419	Organismal Systems;Environmental adaptation;Thermogenesis;ubiquinol-cytochrome c reductase subunit 9;QCR9, UCRC;K00419
0	2	0	0	0	3	1	0	0	0	0	5	1	1	3	1	1	2	1	4	2	0	1	0	6	3	0	3	2	0	0	5	K00419	Organismal Systems;Circulatory system;Cardiac muscle contraction;ubiquinol-cytochrome c reductase subunit 9;QCR9, UCRC;K00419
0	2	0	0	0	3	1	0	0	0	0	5	1	1	3	1	1	2	1	4	2	0	1	0	6	3	0	3	2	0	0	5	K00419	Human Diseases;Neurodegenerative diseases;Parkinson disease;ubiquinol-cytochrome c reductase subunit 9;QCR9, UCRC;K00419
0	2	0	0	0	3	1	0	0	0	0	5	1	1	3	1	1	2	1	4	2	0	1	0	6	3	0	3	2	0	0	5	K00419	Metabolism;Energy metabolism;Oxidative phosphorylation;ubiquinol-cytochrome c reductase subunit 9;QCR9, UCRC;K00419
0	2	0	0	0	3	1	0	0	0	0	5	1	1	3	1	1	2	1	4	2	0	1	0	6	3	0	3	2	0	0	5	K00419	Human Diseases;Endocrine and metabolic diseases;Non-alcoholic fatty liver disease (NAFLD);ubiquinol-cytochrome c reductase subunit 9;QCR9, UCRC;K00419
0	0	1	0	0	1	0	0	0	0	0	0	0	0	0	0	0	0	1	1	0	0	0	0	0	0	0	0	0	0	0	1	K00420	Organismal Systems;Environmental adaptation;Thermogenesis;ubiquinol-cytochrome c reductase subunit 10;QCR10, UQCR;K00420
0	0	1	0	0	1	0	0	0	0	0	0	0	0	0	0	0	0	1	1	0	0	0	0	0	0	0	0	0	0	0	1	K00420	Organismal Systems;Circulatory system;Cardiac muscle contraction;ubiquinol-cytochrome c reductase subunit 10;QCR10, UQCR;K00420
0	0	1	0	0	1	0	0	0	0	0	0	0	0	0	0	0	0	1	1	0	0	0	0	0	0	0	0	0	0	0	1	K00420	Human Diseases;Neurodegenerative diseases;Parkinson disease;ubiquinol-cytochrome c reductase subunit 10;QCR10, UQCR;K00420
0	0	1	0	0	1	0	0	0	0	0	0	0	0	0	0	0	0	1	1	0	0	0	0	0	0	0	0	0	0	0	1	K00420	Human Diseases;Neurodegenerative diseases;Huntington disease;ubiquinol-cytochrome c reductase subunit 10;QCR10, UQCR;K00420
0	0	1	0	0	1	0	0	0	0	0	0	0	0	0	0	0	0	1	1	0	0	0	0	0	0	0	0	0	0	0	1	K00420	Human Diseases;Neurodegenerative diseases;Alzheimer disease;ubiquinol-cytochrome c reductase subunit 10;QCR10, UQCR;K00420
0	0	1	0	0	1	0	0	0	0	0	0	0	0	0	0	0	0	1	1	0	0	0	0	0	0	0	0	0	0	0	1	K00420	Metabolism;Energy metabolism;Oxidative phosphorylation;ubiquinol-cytochrome c reductase subunit 10;QCR10, UQCR;K00420
0	0	1	0	0	1	0	0	0	0	0	0	0	0	0	0	0	0	1	1	0	0	0	0	0	0	0	0	0	0	0	1	K00420	Human Diseases;Endocrine and metabolic diseases;Non-alcoholic fatty liver disease (NAFLD);ubiquinol-cytochrome c reductase subunit 10;QCR10, UQCR;K00420
28	45	54	44	39	124	40	20	23	30	24	47	26	49	32	34	45	29	31	37	57	37	23	47	80	30	33	34	51	46	57	43	K00422	Metabolism;Biosynthesis of other secondary metabolites;Isoquinoline alkaloid biosynthesis;polyphenol oxidase;E1.10.3.1;K00422
28	45	54	44	39	124	40	20	23	30	24	47	26	49	32	34	45	29	31	37	57	37	23	47	80	30	33	34	51	46	57	43	K00422	Metabolism;Amino acid metabolism;Tyrosine metabolism;polyphenol oxidase;E1.10.3.1;K00422
8	10	13	16	9	27	10	4	2	7	5	13	22	17	11	13	9	13	13	12	15	13	4	8	7	12	14	12	9	14	11	23	K00423	Metabolism;Carbohydrate metabolism;Ascorbate and aldarate metabolism;L-ascorbate oxidase;E1.10.3.3;K00423
76	53	161	71	35	224	55	44	17	32	16	80	60	58	34	44	131	112	130	82	67	56	35	36	44	26	33	46	52	35	28	36	K00424	Environmental Information Processing;Signal transduction;Two-component system;cytochrome bd-I ubiquinol oxidase subunit X;cydX;K00424
76	53	161	71	35	224	55	44	17	32	16	80	60	58	34	44	131	112	130	82	67	56	35	36	44	26	33	46	52	35	28	36	K00424	Metabolism;Energy metabolism;Oxidative phosphorylation;cytochrome bd-I ubiquinol oxidase subunit X;cydX;K00424
3397	4287	5569	5112	3665	13983	4765	2182	2096	2618	2279	6410	4824	5309	5386	4753	8189	7328	7177	5636	5812	4228	3426	4339	4411	3862	3945	5415	4582	5288	4742	5155	K00425	Environmental Information Processing;Signal transduction;Two-component system;cytochrome bd ubiquinol oxidase subunit I;cydA;K00425
3397	4287	5569	5112	3665	13983	4765	2182	2096	2618	2279	6410	4824	5309	5386	4753	8189	7328	7177	5636	5812	4228	3426	4339	4411	3862	3945	5415	4582	5288	4742	5155	K00425	Metabolism;Energy metabolism;Oxidative phosphorylation;cytochrome bd ubiquinol oxidase subunit I;cydA;K00425
1960	2656	3415	3097	2038	8410	2664	1211	1199	1503	1159	3533	2627	2833	2759	2485	4437	4136	4082	3127	3195	2353	1812	2242	2505	1929	2218	2883	2291	3088	2451	2850	K00426	Metabolism;Energy metabolism;Oxidative phosphorylation;cytochrome bd ubiquinol oxidase subunit II;cydB;K00426
1960	2656	3415	3097	2038	8410	2664	1211	1199	1503	1159	3533	2627	2833	2759	2485	4437	4136	4082	3127	3195	2353	1812	2242	2505	1929	2218	2883	2291	3088	2451	2850	K00426	Environmental Information Processing;Signal transduction;Two-component system;cytochrome bd ubiquinol oxidase subunit II;cydB;K00426
20	39	38	38	26	113	33	15	18	25	21	50	36	30	31	48	71	42	52	35	49	30	5	37	54	34	20	41	53	40	35	37	K00427	Brite Hierarchies;Protein families:signaling and cellular processes;Transporters;L-lactate permease;lldP, lctP;K00427
1568	2158	2645	2399	1782	6212	2283	1124	1025	1165	1316	2864	2109	2216	2185	1851	3634	3004	3101	2273	2792	1712	1364	1743	2232	1499	1765	2121	1746	2376	2016	2312	K00428	Not Included in Pathway or Brite;Unclassified:metabolism;Enzymes with EC numbers;cytochrome c peroxidase;E1.11.1.5;K00428
22	51	19	25	23	93	47	15	21	10	16	46	30	24	25	40	18	21	29	31	41	28	12	14	20	47	30	36	27	29	21	28	K00430	Metabolism;Biosynthesis of other secondary metabolites;Phenylpropanoid biosynthesis;peroxidase;E1.11.1.7;K00430
4	2	6	10	1	13	5	12	3	4	2	13	4	3	8	12	12	3	5	3	10	7	7	4	17	7	9	8	17	4	7	9	K00431	Organismal Systems;Endocrine system;Thyroid hormone synthesis;thyroid peroxidase;TPO;K00431
4	2	6	10	1	13	5	12	3	4	2	13	4	3	8	12	12	3	5	3	10	7	7	4	17	7	9	8	17	4	7	9	K00431	Human Diseases;Immune diseases;Autoimmune thyroid disease;thyroid peroxidase;TPO;K00431
4	2	6	10	1	13	5	12	3	4	2	13	4	3	8	12	12	3	5	3	10	7	7	4	17	7	9	8	17	4	7	9	K00431	Metabolism;Amino acid metabolism;Tyrosine metabolism;thyroid peroxidase;TPO;K00431
959	1224	1756	1751	1005	3893	1170	687	636	726	679	1543	1056	1285	1210	1134	1691	1842	1606	1321	1935	929	594	854	1150	949	1079	1255	1008	1499	1256	1175	K00432	Organismal Systems;Endocrine system;Thyroid hormone synthesis;glutathione peroxidase;gpx;K00432
959	1224	1756	1751	1005	3893	1170	687	636	726	679	1543	1056	1285	1210	1134	1691	1842	1606	1321	1935	929	594	854	1150	949	1079	1255	1008	1499	1256	1175	K00432	Metabolism;Lipid metabolism;Arachidonic acid metabolism;glutathione peroxidase;gpx;K00432
959	1224	1756	1751	1005	3893	1170	687	636	726	679	1543	1056	1285	1210	1134	1691	1842	1606	1321	1935	929	594	854	1150	949	1079	1255	1008	1499	1256	1175	K00432	Metabolism;Metabolism of other amino acids;Glutathione metabolism;glutathione peroxidase;gpx;K00432
1744	2014	1758	1882	1782	6420	2333	1164	905	1513	1138	3686	2673	2896	2328	2316	3423	3178	3083	2469	2936	2321	1705	2083	2527	2413	1969	2855	2933	2886	2736	2658	K00433	Not Included in Pathway or Brite;Unclassified:metabolism;Enzymes with EC numbers;non-heme chloroperoxidase;cpo;K00433
3	1	4	10	0	7	4	2	3	3	9	9	8	3	2	6	2	5	1	3	8	5	0	4	6	4	2	8	4	2	6	5	K00434	Metabolism;Metabolism of other amino acids;Glutathione metabolism;L-ascorbate peroxidase;E1.11.1.11;K00434
3	1	4	10	0	7	4	2	3	3	9	9	8	3	2	6	2	5	1	3	8	5	0	4	6	4	2	8	4	2	6	5	K00434	Metabolism;Carbohydrate metabolism;Ascorbate and aldarate metabolism;L-ascorbate peroxidase;E1.11.1.11;K00434
129	151	167	233	94	332	129	103	81	70	57	157	100	127	127	104	127	136	109	89	135	81	54	73	116	80	82	114	74	98	107	109	K00435	Metabolism;Metabolism of cofactors and vitamins;Porphyrin and chlorophyll metabolism;Fe-coproporphyrin III decarboxylase;hemQ;K00435
433	395	244	377	605	1338	529	276	357	525	311	957	631	758	633	698	373	488	391	449	962	274	210	374	755	444	559	659	541	721	730	737	K00436	Not Included in Pathway or Brite;Unclassified:metabolism;Enzymes with EC numbers;NAD-reducing hydrogenase large subunit;hoxH;K00436
10	8	13	20	38	54	14	13	17	22	16	16	35	21	22	48	18	27	10	16	39	8	7	7	31	12	16	12	24	28	25	26	K00437	Not Included in Pathway or Brite;Unclassified:metabolism;Enzymes with EC numbers;hydrogenase large subunit;hydB;K00437
0	0	0	0	0	1	3	0	0	0	1	6	0	0	0	0	0	0	0	0	0	0	0	1	0	0	0	3	0	2	0	2	K00440	Metabolism;Energy metabolism;Methane metabolism;coenzyme F420 hydrogenase subunit alpha;frhA;K00440
54	80	208	218	51	354	65	47	37	42	39	70	39	40	56	75	103	77	65	56	99	61	32	46	64	102	85	84	90	82	75	44	K00441	Metabolism;Energy metabolism;Methane metabolism;coenzyme F420 hydrogenase subunit beta;frhB;K00441
12	0	0	1	2	10	2	2	0	4	2	10	3	2	3	5	1	0	1	5	11	1	2	2	6	1	4	10	7	5	13	2	K00442	Metabolism;Energy metabolism;Methane metabolism;coenzyme F420 hydrogenase subunit delta;frhD;K00442
2	7	2	3	2	7	1	1	2	4	1	8	5	4	5	1	1	2	0	4	6	2	2	2	6	3	3	4	0	1	2	2	K00443	Metabolism;Energy metabolism;Methane metabolism;coenzyme F420 hydrogenase subunit gamma;frhG;K00443
5	5	2	2	3	10	4	2	1	1	2	4	7	3	1	3	4	5	5	2	5	2	5	2	10	9	6	7	4	4	7	6	K00444	Organismal Systems;Development;Axon guidance;wingless-type MMTV integration site family, member 5;WNT5;K00444
5	5	2	2	3	10	4	2	1	1	2	4	7	3	1	3	4	5	5	2	5	2	5	2	10	9	6	7	4	4	7	6	K00444	Human Diseases;Cancers:Specific types;Breast cancer;wingless-type MMTV integration site family, member 5;WNT5;K00444
5	5	2	2	3	10	4	2	1	1	2	4	7	3	1	3	4	5	5	2	5	2	5	2	10	9	6	7	4	4	7	6	K00444	Environmental Information Processing;Signal transduction;Wnt signaling pathway;wingless-type MMTV integration site family, member 5;WNT5;K00444
5	5	2	2	3	10	4	2	1	1	2	4	7	3	1	3	4	5	5	2	5	2	5	2	10	9	6	7	4	4	7	6	K00444	Human Diseases;Infectious diseases:Viral;Human T-cell leukemia virus 1 infection;wingless-type MMTV integration site family, member 5;WNT5;K00444
5	5	2	2	3	10	4	2	1	1	2	4	7	3	1	3	4	5	5	2	5	2	5	2	10	9	6	7	4	4	7	6	K00444	Cellular Processes;Cellular community - eukaryotes;Signaling pathways regulating pluripotency of stem cells;wingless-type MMTV integration site family, member 5;WNT5;K00444
5	5	2	2	3	10	4	2	1	1	2	4	7	3	1	3	4	5	5	2	5	2	5	2	10	9	6	7	4	4	7	6	K00444	Organismal Systems;Endocrine system;Melanogenesis;wingless-type MMTV integration site family, member 5;WNT5;K00444
5	5	2	2	3	10	4	2	1	1	2	4	7	3	1	3	4	5	5	2	5	2	5	2	10	9	6	7	4	4	7	6	K00444	Human Diseases;Cancers:Specific types;Gastric cancer;wingless-type MMTV integration site family, member 5;WNT5;K00444
5	5	2	2	3	10	4	2	1	1	2	4	7	3	1	3	4	5	5	2	5	2	5	2	10	9	6	7	4	4	7	6	K00444	Human Diseases;Endocrine and metabolic diseases;Cushing syndrome;wingless-type MMTV integration site family, member 5;WNT5;K00444
5	5	2	2	3	10	4	2	1	1	2	4	7	3	1	3	4	5	5	2	5	2	5	2	10	9	6	7	4	4	7	6	K00444	Environmental Information Processing;Signal transduction;mTOR signaling pathway;wingless-type MMTV integration site family, member 5;WNT5;K00444
5	5	2	2	3	10	4	2	1	1	2	4	7	3	1	3	4	5	5	2	5	2	5	2	10	9	6	7	4	4	7	6	K00444	Human Diseases;Cancers:Specific types;Hepatocellular carcinoma;wingless-type MMTV integration site family, member 5;WNT5;K00444
5	5	2	2	3	10	4	2	1	1	2	4	7	3	1	3	4	5	5	2	5	2	5	2	10	9	6	7	4	4	7	6	K00444	Human Diseases;Cancers:Specific types;Basal cell carcinoma;wingless-type MMTV integration site family, member 5;WNT5;K00444
5	5	2	2	3	10	4	2	1	1	2	4	7	3	1	3	4	5	5	2	5	2	5	2	10	9	6	7	4	4	7	6	K00444	Environmental Information Processing;Signal transduction;Hippo signaling pathway;wingless-type MMTV integration site family, member 5;WNT5;K00444
5	5	2	2	3	10	4	2	1	1	2	4	7	3	1	3	4	5	5	2	5	2	5	2	10	9	6	7	4	4	7	6	K00444	Human Diseases;Infectious diseases:Viral;Human papillomavirus infection;wingless-type MMTV integration site family, member 5;WNT5;K00444
5	5	2	2	3	10	4	2	1	1	2	4	7	3	1	3	4	5	5	2	5	2	5	2	10	9	6	7	4	4	7	6	K00444	Human Diseases;Cancers:Overview;Proteoglycans in cancer;wingless-type MMTV integration site family, member 5;WNT5;K00444
5	5	2	2	3	10	4	2	1	1	2	4	7	3	1	3	4	5	5	2	5	2	5	2	10	9	6	7	4	4	7	6	K00444	Brite Hierarchies;Protein families:signaling and cellular processes;Glycosaminoglycan binding proteins;wingless-type MMTV integration site family, member 5;WNT5;K00444
5	5	2	2	3	10	4	2	1	1	2	4	7	3	1	3	4	5	5	2	5	2	5	2	10	9	6	7	4	4	7	6	K00444	Human Diseases;Cancers:Overview;Pathways in cancer;wingless-type MMTV integration site family, member 5;WNT5;K00444
2	3	3	2	2	8	0	1	1	7	0	5	3	8	8	3	1	1	3	1	5	0	2	0	0	1	7	7	1	6	6	6	K00445	Cellular Processes;Cellular community - eukaryotes;Signaling pathways regulating pluripotency of stem cells;wingless-type MMTV integration site family, member 6;WNT6;K00445
2	3	3	2	2	8	0	1	1	7	0	5	3	8	8	3	1	1	3	1	5	0	2	0	0	1	7	7	1	6	6	6	K00445	Human Diseases;Cancers:Specific types;Gastric cancer;wingless-type MMTV integration site family, member 6;WNT6;K00445
2	3	3	2	2	8	0	1	1	7	0	5	3	8	8	3	1	1	3	1	5	0	2	0	0	1	7	7	1	6	6	6	K00445	Human Diseases;Cancers:Overview;Pathways in cancer;wingless-type MMTV integration site family, member 6;WNT6;K00445
2	3	3	2	2	8	0	1	1	7	0	5	3	8	8	3	1	1	3	1	5	0	2	0	0	1	7	7	1	6	6	6	K00445	Organismal Systems;Endocrine system;Melanogenesis;wingless-type MMTV integration site family, member 6;WNT6;K00445
2	3	3	2	2	8	0	1	1	7	0	5	3	8	8	3	1	1	3	1	5	0	2	0	0	1	7	7	1	6	6	6	K00445	Environmental Information Processing;Signal transduction;Hippo signaling pathway;wingless-type MMTV integration site family, member 6;WNT6;K00445
2	3	3	2	2	8	0	1	1	7	0	5	3	8	8	3	1	1	3	1	5	0	2	0	0	1	7	7	1	6	6	6	K00445	Human Diseases;Endocrine and metabolic diseases;Cushing syndrome;wingless-type MMTV integration site family, member 6;WNT6;K00445
2	3	3	2	2	8	0	1	1	7	0	5	3	8	8	3	1	1	3	1	5	0	2	0	0	1	7	7	1	6	6	6	K00445	Human Diseases;Infectious diseases:Viral;Human papillomavirus infection;wingless-type MMTV integration site family, member 6;WNT6;K00445
2	3	3	2	2	8	0	1	1	7	0	5	3	8	8	3	1	1	3	1	5	0	2	0	0	1	7	7	1	6	6	6	K00445	Human Diseases;Cancers:Specific types;Hepatocellular carcinoma;wingless-type MMTV integration site family, member 6;WNT6;K00445
2	3	3	2	2	8	0	1	1	7	0	5	3	8	8	3	1	1	3	1	5	0	2	0	0	1	7	7	1	6	6	6	K00445	Environmental Information Processing;Signal transduction;mTOR signaling pathway;wingless-type MMTV integration site family, member 6;WNT6;K00445
2	3	3	2	2	8	0	1	1	7	0	5	3	8	8	3	1	1	3	1	5	0	2	0	0	1	7	7	1	6	6	6	K00445	Human Diseases;Infectious diseases:Viral;Human T-cell leukemia virus 1 infection;wingless-type MMTV integration site family, member 6;WNT6;K00445
2	3	3	2	2	8	0	1	1	7	0	5	3	8	8	3	1	1	3	1	5	0	2	0	0	1	7	7	1	6	6	6	K00445	Human Diseases;Cancers:Specific types;Basal cell carcinoma;wingless-type MMTV integration site family, member 6;WNT6;K00445
2	3	3	2	2	8	0	1	1	7	0	5	3	8	8	3	1	1	3	1	5	0	2	0	0	1	7	7	1	6	6	6	K00445	Human Diseases;Cancers:Specific types;Breast cancer;wingless-type MMTV integration site family, member 6;WNT6;K00445
2	3	3	2	2	8	0	1	1	7	0	5	3	8	8	3	1	1	3	1	5	0	2	0	0	1	7	7	1	6	6	6	K00445	Human Diseases;Cancers:Overview;Proteoglycans in cancer;wingless-type MMTV integration site family, member 6;WNT6;K00445
2	3	3	2	2	8	0	1	1	7	0	5	3	8	8	3	1	1	3	1	5	0	2	0	0	1	7	7	1	6	6	6	K00445	Brite Hierarchies;Protein families:signaling and cellular processes;Glycosaminoglycan binding proteins;wingless-type MMTV integration site family, member 6;WNT6;K00445
2	3	3	2	2	8	0	1	1	7	0	5	3	8	8	3	1	1	3	1	5	0	2	0	0	1	7	7	1	6	6	6	K00445	Environmental Information Processing;Signal transduction;Wnt signaling pathway;wingless-type MMTV integration site family, member 6;WNT6;K00445
676	1172	1496	1575	843	3742	1186	462	604	527	530	1312	842	883	1165	822	1250	1036	1156	1027	1242	854	639	750	990	713	1071	1249	883	1099	982	1084	K00446	Metabolism;Xenobiotics biodegradation and metabolism;Xylene degradation;catechol 2,3-dioxygenase;dmpB, xylE;K00446
676	1172	1496	1575	843	3742	1186	462	604	527	530	1312	842	883	1165	822	1250	1036	1156	1027	1242	854	639	750	990	713	1071	1249	883	1099	982	1084	K00446	Metabolism;Xenobiotics biodegradation and metabolism;Chlorocyclohexane and chlorobenzene degradation;catechol 2,3-dioxygenase;dmpB, xylE;K00446
676	1172	1496	1575	843	3742	1186	462	604	527	530	1312	842	883	1165	822	1250	1036	1156	1027	1242	854	639	750	990	713	1071	1249	883	1099	982	1084	K00446	Metabolism;Xenobiotics biodegradation and metabolism;Styrene degradation;catechol 2,3-dioxygenase;dmpB, xylE;K00446
676	1172	1496	1575	843	3742	1186	462	604	527	530	1312	842	883	1165	822	1250	1036	1156	1027	1242	854	639	750	990	713	1071	1249	883	1099	982	1084	K00446	Metabolism;Xenobiotics biodegradation and metabolism;Benzoate degradation;catechol 2,3-dioxygenase;dmpB, xylE;K00446
399	579	741	676	384	1727	519	228	271	296	273	621	471	468	513	478	717	721	718	536	686	420	314	368	484	375	558	584	491	658	458	548	K00448	Metabolism;Xenobiotics biodegradation and metabolism;Polycyclic aromatic hydrocarbon degradation;protocatechuate 3,4-dioxygenase, alpha subunit;pcaG;K00448
399	579	741	676	384	1727	519	228	271	296	273	621	471	468	513	478	717	721	718	536	686	420	314	368	484	375	558	584	491	658	458	548	K00448	Metabolism;Xenobiotics biodegradation and metabolism;Benzoate degradation;protocatechuate 3,4-dioxygenase, alpha subunit;pcaG;K00448
883	984	1270	1395	836	3360	1112	498	595	683	593	1439	1054	1282	1190	1113	1292	1325	1310	1034	1485	872	611	771	1166	821	1102	1234	1138	1472	1200	1319	K00449	Metabolism;Xenobiotics biodegradation and metabolism;Polycyclic aromatic hydrocarbon degradation;protocatechuate 3,4-dioxygenase, beta subunit;pcaH;K00449
883	984	1270	1395	836	3360	1112	498	595	683	593	1439	1054	1282	1190	1113	1292	1325	1310	1034	1485	872	611	771	1166	821	1102	1234	1138	1472	1200	1319	K00449	Metabolism;Xenobiotics biodegradation and metabolism;Benzoate degradation;protocatechuate 3,4-dioxygenase, beta subunit;pcaH;K00449
759	1043	1615	1501	881	3585	1117	494	638	499	635	1364	875	942	1162	750	1578	1240	1442	1102	1245	863	656	840	1105	722	956	1352	851	1309	954	964	K00450	Metabolism;Amino acid metabolism;Tyrosine metabolism;gentisate 1,2-dioxygenase;E1.13.11.4;K00450
1709	2393	4216	3823	1840	7833	2274	1082	1149	1163	1079	2599	1853	2068	2454	2325	3739	3544	3348	2350	3077	1900	1127	1555	2258	1760	2183	2441	1818	2640	2092	2201	K00451	Metabolism;Amino acid metabolism;Tyrosine metabolism;homogentisate 1,2-dioxygenase;HGD, hmgA;K00451
1709	2393	4216	3823	1840	7833	2274	1082	1149	1163	1079	2599	1853	2068	2454	2325	3739	3544	3348	2350	3077	1900	1127	1555	2258	1760	2183	2441	1818	2640	2092	2201	K00451	Metabolism;Xenobiotics biodegradation and metabolism;Styrene degradation;homogentisate 1,2-dioxygenase;HGD, hmgA;K00451
512	384	416	494	422	1198	417	357	234	353	197	819	497	605	496	453	549	698	642	432	756	502	318	333	464	300	373	517	421	576	473	559	K00452	Metabolism;Amino acid metabolism;Tryptophan metabolism;3-hydroxyanthranilate 3,4-dioxygenase;HAAO;K00452
875	1072	1785	1776	813	3269	931	497	512	596	554	1424	1054	971	970	1052	1751	1659	1574	1207	1438	814	532	727	1074	981	971	1140	1000	1228	1082	972	K00453	Metabolism;Amino acid metabolism;Tryptophan metabolism;tryptophan 2,3-dioxygenase;TDO2, kynA;K00453
6	18	13	23	10	39	7	3	3	4	8	12	9	16	10	19	21	19	22	11	17	7	9	5	11	21	11	9	10	13	12	13	K00454	Metabolism;Lipid metabolism;alpha-Linolenic acid metabolism;lipoxygenase;LOX2S;K00454
6	18	13	23	10	39	7	3	3	4	8	12	9	16	10	19	21	19	22	11	17	7	9	5	11	21	11	9	10	13	12	13	K00454	Metabolism;Lipid metabolism;Linoleic acid metabolism;lipoxygenase;LOX2S;K00454
52	63	267	91	44	313	66	25	18	21	12	27	41	28	35	16	342	223	300	176	65	75	22	45	32	23	12	27	26	27	29	27	K00455	Metabolism;Amino acid metabolism;Tyrosine metabolism;3,4-dihydroxyphenylacetate 2,3-dioxygenase;hpaD, hpcB;K00455
108	118	119	188	89	373	152	69	51	63	50	320	135	129	136	185	131	131	109	133	189	109	77	117	166	182	85	162	196	132	195	177	K00456	Metabolism;Metabolism of other amino acids;Taurine and hypotaurine metabolism;cysteine dioxygenase;CDO1;K00456
108	118	119	188	89	373	152	69	51	63	50	320	135	129	136	185	131	131	109	133	189	109	77	117	166	182	85	162	196	132	195	177	K00456	Metabolism;Amino acid metabolism;Cysteine and methionine metabolism;cysteine dioxygenase;CDO1;K00456
1932	2571	4633	3757	1846	8657	2456	1261	1337	1282	1199	2874	1982	2332	2482	2365	4490	4086	3908	3001	3219	1927	1367	1786	2547	1904	2312	2553	1924	2922	2200	2314	K00457	Metabolism;Metabolism of cofactors and vitamins;Ubiquinone and other terpenoid-quinone biosynthesis;4-hydroxyphenylpyruvate dioxygenase;HPD, hppD;K00457
1932	2571	4633	3757	1846	8657	2456	1261	1337	1282	1199	2874	1982	2332	2482	2365	4490	4086	3908	3001	3219	1927	1367	1786	2547	1904	2312	2553	1924	2922	2200	2314	K00457	Metabolism;Amino acid metabolism;Tyrosine metabolism;4-hydroxyphenylpyruvate dioxygenase;HPD, hppD;K00457
1932	2571	4633	3757	1846	8657	2456	1261	1337	1282	1199	2874	1982	2332	2482	2365	4490	4086	3908	3001	3219	1927	1367	1786	2547	1904	2312	2553	1924	2922	2200	2314	K00457	Brite Hierarchies;Protein families:signaling and cellular processes;Exosome;4-hydroxyphenylpyruvate dioxygenase;HPD, hppD;K00457
1932	2571	4633	3757	1846	8657	2456	1261	1337	1282	1199	2874	1982	2332	2482	2365	4490	4086	3908	3001	3219	1927	1367	1786	2547	1904	2312	2553	1924	2922	2200	2314	K00457	Metabolism;Amino acid metabolism;Phenylalanine metabolism;4-hydroxyphenylpyruvate dioxygenase;HPD, hppD;K00457
1	1	0	0	1	3	0	0	0	0	0	2	1	0	1	0	0	3	1	2	0	1	0	1	0	0	1	0	3	2	2	0	K00458	Organismal Systems;Sensory system;Inflammatory mediator regulation of TRP channels;arachidonate 12-lipoxygenase;ALOX12;K00458
1	1	0	0	1	3	0	0	0	0	0	2	1	0	1	0	0	3	1	2	0	1	0	1	0	0	1	0	3	2	2	0	K00458	Organismal Systems;Nervous system;Serotonergic synapse;arachidonate 12-lipoxygenase;ALOX12;K00458
1	1	0	0	1	3	0	0	0	0	0	2	1	0	1	0	0	3	1	2	0	1	0	1	0	0	1	0	3	2	2	0	K00458	Human Diseases;Drug resistance:Antineoplastic;Antifolate resistance;arachidonate 12-lipoxygenase;ALOX12;K00458
1	1	0	0	1	3	0	0	0	0	0	2	1	0	1	0	0	3	1	2	0	1	0	1	0	0	1	0	3	2	2	0	K00458	Metabolism;Lipid metabolism;Arachidonic acid metabolism;arachidonate 12-lipoxygenase;ALOX12;K00458
2318	2815	4667	3685	2319	9621	3008	1494	1281	1683	1306	3693	3336	3579	3369	2863	5833	5856	5451	3916	4388	2853	2101	2735	3005	2135	2798	3552	2928	3566	3247	3520	K00459	Metabolism;Energy metabolism;Nitrogen metabolism;nitronate monooxygenase;ncd2, npd;K00459
0	5	0	0	0	1	0	0	0	0	4	0	0	0	0	1	0	0	0	0	0	0	0	0	0	0	1	1	0	0	0	1	K00460	Cellular Processes;Cell growth and death;Ferroptosis;arachidonate 15-lipoxygenase;ALOX15;K00460
0	5	0	0	0	1	0	0	0	0	4	0	0	0	0	1	0	0	0	0	0	0	0	0	0	0	1	1	0	0	0	1	K00460	Metabolism;Lipid metabolism;Linoleic acid metabolism;arachidonate 15-lipoxygenase;ALOX15;K00460
0	5	0	0	0	1	0	0	0	0	4	0	0	0	0	1	0	0	0	0	0	0	0	0	0	0	1	1	0	0	0	1	K00460	Metabolism;Lipid metabolism;Arachidonic acid metabolism;arachidonate 15-lipoxygenase;ALOX15;K00460
0	5	0	0	0	1	0	0	0	0	4	0	0	0	0	1	0	0	0	0	0	0	0	0	0	0	1	1	0	0	0	1	K00460	Cellular Processes;Cell growth and death;Necroptosis;arachidonate 15-lipoxygenase;ALOX15;K00460
0	5	0	0	0	1	0	0	0	0	4	0	0	0	0	1	0	0	0	0	0	0	0	0	0	0	1	1	0	0	0	1	K00460	Organismal Systems;Nervous system;Serotonergic synapse;arachidonate 15-lipoxygenase;ALOX15;K00460
6	3	5	15	5	10	2	7	4	2	5	4	8	2	2	1	1	7	5	2	13	4	4	8	9	3	9	3	5	7	5	6	K00461	Organismal Systems;Endocrine system;Ovarian steroidogenesis;arachidonate 5-lipoxygenase;ALOX5;K00461
6	3	5	15	5	10	2	7	4	2	5	4	8	2	2	1	1	7	5	2	13	4	4	8	9	3	9	3	5	7	5	6	K00461	Metabolism;Lipid metabolism;Arachidonic acid metabolism;arachidonate 5-lipoxygenase;ALOX5;K00461
6	3	5	15	5	10	2	7	4	2	5	4	8	2	2	1	1	7	5	2	13	4	4	8	9	3	9	3	5	7	5	6	K00461	Organismal Systems;Nervous system;Serotonergic synapse;arachidonate 5-lipoxygenase;ALOX5;K00461
6	3	5	15	5	10	2	7	4	2	5	4	8	2	2	1	1	7	5	2	13	4	4	8	9	3	9	3	5	7	5	6	K00461	Organismal Systems;Immune system;Fc epsilon RI signaling pathway;arachidonate 5-lipoxygenase;ALOX5;K00461
6	3	5	15	5	10	2	7	4	2	5	4	8	2	2	1	1	7	5	2	13	4	4	8	9	3	9	3	5	7	5	6	K00461	Human Diseases;Infectious diseases:Parasitic;Toxoplasmosis;arachidonate 5-lipoxygenase;ALOX5;K00461
5	7	6	12	9	20	4	4	5	3	0	19	8	3	6	3	10	14	12	12	8	1	7	7	9	2	8	10	5	7	5	6	K00462	Metabolism;Xenobiotics biodegradation and metabolism;Dioxin degradation;biphenyl-2,3-diol 1,2-dioxygenase;bphC;K00462
5	7	6	12	9	20	4	4	5	3	0	19	8	3	6	3	10	14	12	12	8	1	7	7	9	2	8	10	5	7	5	6	K00462	Metabolism;Xenobiotics biodegradation and metabolism;Chlorocyclohexane and chlorobenzene degradation;biphenyl-2,3-diol 1,2-dioxygenase;bphC;K00462
77	186	170	192	119	504	172	71	49	86	72	189	160	174	238	172	194	140	127	129	170	139	103	136	176	123	129	200	180	209	214	206	K00463	Human Diseases;Infectious diseases:Parasitic;African trypanosomiasis;indoleamine 2,3-dioxygenase;IDO, INDO;K00463
77	186	170	192	119	504	172	71	49	86	72	189	160	174	238	172	194	140	127	129	170	139	103	136	176	123	129	200	180	209	214	206	K00463	Metabolism;Amino acid metabolism;Tryptophan metabolism;indoleamine 2,3-dioxygenase;IDO, INDO;K00463
7	26	38	51	18	61	19	6	7	10	14	39	17	23	18	12	28	25	19	20	31	18	15	9	24	46	20	29	15	44	31	26	K00464	Not Included in Pathway or Brite;Unclassified:metabolism;Enzymes with EC numbers;all-trans-8'-apo-beta-carotenal 15,15'-oxygenase;diox1;K00464
4	8	20	14	8	31	10	6	8	6	7	12	9	7	10	4	19	11	6	10	16	7	4	9	13	8	4	5	6	12	9	12	K00465	Not Included in Pathway or Brite;Unclassified:metabolism;Enzymes with EC numbers;carotenoid 9,10(9',10')-cleavage dioxygenase 1;CCD1;K00465
64	145	194	179	42	331	107	34	32	29	60	74	38	46	101	48	125	136	88	123	73	76	28	35	47	45	64	42	48	150	32	51	K00466	Metabolism;Amino acid metabolism;Tryptophan metabolism;tryptophan 2-monooxygenase;iaaM;K00466
360	732	1365	1249	572	2541	785	234	267	280	259	832	580	585	748	654	1234	1150	1122	853	788	568	355	483	597	488	783	685	601	925	629	666	K00467	Metabolism;Carbohydrate metabolism;Pyruvate metabolism;lactate 2-monooxygenase;E1.13.12.4;K00467
298	334	255	368	342	988	477	209	252	278	234	744	486	531	497	615	469	606	345	416	709	301	305	412	498	440	438	441	426	473	603	637	K00469	Metabolism;Carbohydrate metabolism;Ascorbate and aldarate metabolism;inositol oxygenase;MIOX;K00469
298	334	255	368	342	988	477	209	252	278	234	744	486	531	497	615	469	606	345	416	709	301	305	412	498	440	438	441	426	473	603	637	K00469	Metabolism;Carbohydrate metabolism;Inositol phosphate metabolism;inositol oxygenase;MIOX;K00469
174	281	564	545	229	912	250	123	95	137	97	348	244	254	296	252	442	420	536	308	381	226	144	167	186	188	214	259	232	258	239	185	K00471	Metabolism;Amino acid metabolism;Lysine degradation;gamma-butyrobetaine dioxygenase;E1.14.11.1;K00471
72	105	295	167	76	468	84	57	46	54	42	90	70	70	86	96	335	242	207	206	210	85	60	96	83	82	89	58	86	129	72	95	K00472	Metabolism;Amino acid metabolism;Arginine and proline metabolism;prolyl 4-hydroxylase;P4HA;K00472
2	1	1	1	3	6	2	0	0	0	0	0	2	1	0	1	0	2	2	0	1	0	1	1	2	3	1	0	3	2	0	2	K00473	Metabolism;Amino acid metabolism;Lysine degradation;procollagen-lysine,2-oxoglutarate 5-dioxygenase 1;PLOD1;K00473
2	1	1	1	3	6	2	0	0	0	0	0	2	1	0	1	0	2	2	0	1	0	1	1	2	3	1	0	3	2	0	2	K00473	Brite Hierarchies;Protein families:signaling and cellular processes;Exosome;procollagen-lysine,2-oxoglutarate 5-dioxygenase 1;PLOD1;K00473
24	28	47	57	33	108	38	28	16	20	6	71	45	54	57	62	54	59	59	50	80	43	31	41	41	26	20	57	37	38	46	45	K00474	Metabolism;Amino acid metabolism;Lysine degradation;trimethyllysine dioxygenase;TMLHE;K00474
1	1	1	0	0	2	2	1	0	0	1	4	0	2	0	1	0	0	1	1	0	0	2	0	2	1	1	0	0	1	2	1	K00475	Metabolism;Biosynthesis of other secondary metabolites;Flavonoid biosynthesis;naringenin 3-dioxygenase;F3H;K00475
31	24	64	29	11	102	34	4	17	24	13	20	36	35	30	38	60	35	33	32	58	27	17	26	22	32	19	27	48	24	33	34	K00476	Not Included in Pathway or Brite;Unclassified:metabolism;Enzymes with EC numbers;aspartate beta-hydroxylase;ASPH;K00476
59	89	432	212	61	474	71	26	41	19	39	35	25	28	37	36	399	307	311	189	85	79	28	56	37	33	35	30	25	44	42	52	K00477	Cellular Processes;Transport and catabolism;Peroxisome;phytanoyl-CoA hydroxylase;PHYH;K00477
9	7	33	40	17	38	12	5	5	4	7	12	7	12	9	14	14	19	20	11	25	13	11	8	12	11	21	19	9	27	15	10	K00478	Brite Hierarchies;Protein families:genetic information processing;Chromosome and associated proteins;lysine-specific demethylase hairless;HR;K00478
1045	1366	2439	2668	1008	4224	1267	669	606	735	695	1900	1160	1402	1187	1434	2527	2046	2019	1450	1727	1101	672	960	1153	963	1222	1332	1335	1402	1284	1204	K00479	Not Included in Pathway or Brite;Poorly characterized;General function prediction only;glycine betaine catabolism A;gbcA;K00479
910	1531	3112	2585	1118	5816	1542	588	648	585	519	1605	952	1192	1547	802	2860	2164	2361	1687	1561	1320	834	1138	1098	744	1203	1570	892	1528	988	1244	K00480	Metabolism;Xenobiotics biodegradation and metabolism;Dioxin degradation;salicylate hydroxylase;E1.14.13.1;K00480
910	1531	3112	2585	1118	5816	1542	588	648	585	519	1605	952	1192	1547	802	2860	2164	2361	1687	1561	1320	834	1138	1098	744	1203	1570	892	1528	988	1244	K00480	Metabolism;Xenobiotics biodegradation and metabolism;Polycyclic aromatic hydrocarbon degradation;salicylate hydroxylase;E1.14.13.1;K00480
910	1531	3112	2585	1118	5816	1542	588	648	585	519	1605	952	1192	1547	802	2860	2164	2361	1687	1561	1320	834	1138	1098	744	1203	1570	892	1528	988	1244	K00480	Metabolism;Xenobiotics biodegradation and metabolism;Naphthalene degradation;salicylate hydroxylase;E1.14.13.1;K00480
1630	2053	3311	3188	1724	7171	2107	1091	997	1129	1022	2614	1855	2019	2188	1675	2840	2721	2625	2046	2523	1601	1077	1404	1839	1354	2188	2343	1749	2731	1853	1913	K00481	Metabolism;Xenobiotics biodegradation and metabolism;Benzoate degradation;p-hydroxybenzoate 3-monooxygenase;pobA;K00481
2057	2955	4142	4505	2330	10167	3056	1444	1369	1350	1339	3755	2541	2861	3184	1801	3134	3120	3121	2621	2954	2454	1880	2249	2663	1844	2526	3561	2352	3563	2409	2950	K00483	Metabolism;Amino acid metabolism;Tyrosine metabolism;4-hydroxyphenylacetate 3-monooxygenase;hpaB;K00483
32	37	192	99	30	204	30	17	8	12	10	48	19	8	11	19	236	151	156	106	52	31	28	45	28	41	18	9	34	23	36	19	K00484	Metabolism;Metabolism of cofactors and vitamins;Riboflavin metabolism;flavin reductase (NADH);hpaC;K00484
32	37	192	99	30	204	30	17	8	12	10	48	19	8	11	19	236	151	156	106	52	31	28	45	28	41	18	9	34	23	36	19	K00484	Metabolism;Amino acid metabolism;Tyrosine metabolism;flavin reductase (NADH);hpaC;K00484
49	65	69	63	41	175	43	37	32	16	35	72	40	53	65	50	39	75	54	56	61	32	26	45	57	42	57	58	47	97	47	66	K00485	Metabolism;Xenobiotics biodegradation and metabolism;Drug metabolism - cytochrome P450;dimethylaniline monooxygenase (N-oxide forming);FMO;K00485
611	499	513	658	568	1566	458	399	222	464	227	901	622	740	647	585	686	946	756	685	1155	556	457	515	665	427	594	722	574	689	625	684	K00486	Metabolism;Amino acid metabolism;Tryptophan metabolism;kynurenine 3-monooxygenase;KMO;K00486
3	2	2	2	1	3	2	0	1	1	0	3	2	1	1	1	1	1	1	1	2	2	1	2	2	0	1	5	0	0	2	0	K00487	Metabolism;Amino acid metabolism;Phenylalanine metabolism;trans-cinnamate 4-monooxygenase;CYP73A;K00487
3	2	2	2	1	3	2	0	1	1	0	3	2	1	1	1	1	1	1	1	2	2	1	2	2	0	1	5	0	0	2	0	K00487	Metabolism;Biosynthesis of other secondary metabolites;Flavonoid biosynthesis;trans-cinnamate 4-monooxygenase;CYP73A;K00487
3	2	2	2	1	3	2	0	1	1	0	3	2	1	1	1	1	1	1	1	2	2	1	2	2	0	1	5	0	0	2	0	K00487	Metabolism;Biosynthesis of other secondary metabolites;Phenylpropanoid biosynthesis;trans-cinnamate 4-monooxygenase;CYP73A;K00487
3	2	2	2	1	3	2	0	1	1	0	3	2	1	1	1	1	1	1	1	2	2	1	2	2	0	1	5	0	0	2	0	K00487	Metabolism;Biosynthesis of other secondary metabolites;Stilbenoid; diarylheptanoid and gingerol biosynthesis,trans-cinnamate 4-monooxygenase;CYP73A;K00487
3	2	2	2	1	3	2	0	1	1	0	3	2	1	1	1	1	1	1	1	2	2	1	2	2	0	1	5	0	0	2	0	K00487	Brite Hierarchies;Protein families:metabolism;Cytochrome P450;trans-cinnamate 4-monooxygenase;CYP73A;K00487
3	2	2	2	1	3	2	0	1	1	0	3	2	1	1	1	1	1	1	1	2	2	1	2	2	0	1	5	0	0	2	0	K00487	Metabolism;Metabolism of cofactors and vitamins;Ubiquinone and other terpenoid-quinone biosynthesis;trans-cinnamate 4-monooxygenase;CYP73A;K00487
2	2	4	4	4	16	3	0	0	1	4	7	1	4	6	7	6	3	1	0	8	1	2	6	7	5	1	6	7	3	6	4	K00488	Brite Hierarchies;Protein families:metabolism;Cytochrome P450;cholestanetriol 26-monooxygenase;CYP27A1;K00488
2	2	4	4	4	16	3	0	0	1	4	7	1	4	6	7	6	3	1	0	8	1	2	6	7	5	1	6	7	3	6	4	K00488	Metabolism;Lipid metabolism;Primary bile acid biosynthesis;cholestanetriol 26-monooxygenase;CYP27A1;K00488
2	2	4	4	4	16	3	0	0	1	4	7	1	4	6	7	6	3	1	0	8	1	2	6	7	5	1	6	7	3	6	4	K00488	Organismal Systems;Digestive system;Cholesterol metabolism;cholestanetriol 26-monooxygenase;CYP27A1;K00488
2	2	4	4	4	16	3	0	0	1	4	7	1	4	6	7	6	3	1	0	8	1	2	6	7	5	1	6	7	3	6	4	K00488	Organismal Systems;Endocrine system;PPAR signaling pathway;cholestanetriol 26-monooxygenase;CYP27A1;K00488
2	3	1	0	1	3	1	0	0	0	0	0	0	1	0	2	0	0	3	0	0	3	0	0	0	1	0	2	0	1	0	0	K00489	Brite Hierarchies;Protein families:metabolism;Cytochrome P450;cholesterol 7alpha-monooxygenase;CYP7A1;K00489
2	3	1	0	1	3	1	0	0	0	0	0	0	1	0	2	0	0	3	0	0	3	0	0	0	1	0	2	0	1	0	0	K00489	Organismal Systems;Endocrine system;PPAR signaling pathway;cholesterol 7alpha-monooxygenase;CYP7A1;K00489
2	3	1	0	1	3	1	0	0	0	0	0	0	1	0	2	0	0	3	0	0	3	0	0	0	1	0	2	0	1	0	0	K00489	Organismal Systems;Digestive system;Bile secretion;cholesterol 7alpha-monooxygenase;CYP7A1;K00489
2	3	1	0	1	3	1	0	0	0	0	0	0	1	0	2	0	0	3	0	0	3	0	0	0	1	0	2	0	1	0	0	K00489	Organismal Systems;Digestive system;Cholesterol metabolism;cholesterol 7alpha-monooxygenase;CYP7A1;K00489
2	3	1	0	1	3	1	0	0	0	0	0	0	1	0	2	0	0	3	0	0	3	0	0	0	1	0	2	0	1	0	0	K00489	Metabolism;Lipid metabolism;Steroid hormone biosynthesis;cholesterol 7alpha-monooxygenase;CYP7A1;K00489
2	3	1	0	1	3	1	0	0	0	0	0	0	1	0	2	0	0	3	0	0	3	0	0	0	1	0	2	0	1	0	0	K00489	Metabolism;Lipid metabolism;Primary bile acid biosynthesis;cholesterol 7alpha-monooxygenase;CYP7A1;K00489
0	1	0	2	0	1	3	0	0	1	0	0	4	0	0	0	1	1	2	0	1	0	0	3	0	1	1	1	2	0	3	1	K00490	Brite Hierarchies;Protein families:metabolism;Cytochrome P450;cytochrome P450 family 4 subfamily F;CYP4F;K00490
82	157	265	149	85	508	124	56	42	54	46	134	159	169	167	179	155	212	193	147	124	85	85	96	117	92	143	148	122	169	103	170	K00491	Metabolism;Amino acid metabolism;Arginine biosynthesis;nitric-oxide synthase, bacterial;nos;K00491
82	157	265	149	85	508	124	56	42	54	46	134	159	169	167	179	155	212	193	147	124	85	85	96	117	92	143	148	122	169	103	170	K00491	Metabolism;Amino acid metabolism;Arginine and proline metabolism;nitric-oxide synthase, bacterial;nos;K00491
31	69	52	54	33	131	68	29	23	18	25	43	31	50	46	36	59	81	55	52	60	40	23	50	42	37	49	41	27	63	28	38	K00493	Metabolism;Xenobiotics biodegradation and metabolism;Aminobenzoate degradation;unspecific monooxygenase;E1.14.14.1;K00493
31	69	52	54	33	131	68	29	23	18	25	43	31	50	46	36	59	81	55	52	60	40	23	50	42	37	49	41	27	63	28	38	K00493	Metabolism;Amino acid metabolism;Tryptophan metabolism;unspecific monooxygenase;E1.14.14.1;K00493
31	69	52	54	33	131	68	29	23	18	25	43	31	50	46	36	59	81	55	52	60	40	23	50	42	37	49	41	27	63	28	38	K00493	Metabolism;Lipid metabolism;Fatty acid degradation;unspecific monooxygenase;E1.14.14.1;K00493
0	0	0	0	0	0	0	0	0	0	0	0	0	0	0	1	0	0	0	0	2	0	0	0	0	0	0	0	1	0	0	0	K00494	Cellular Processes;Cellular community - prokaryotes;Quorum sensing;alkanal monooxygenase alpha chain;luxA;K00494
0	0	0	0	0	0	0	0	0	0	0	0	0	0	0	1	0	0	0	0	2	0	0	0	0	0	0	0	1	0	0	0	K00494	Environmental Information Processing;Signal transduction;Two-component system;alkanal monooxygenase alpha chain;luxA;K00494
189	212	301	370	152	724	208	142	80	94	101	194	146	171	186	139	345	465	387	317	315	167	138	177	146	143	274	220	141	246	192	200	K00496	Metabolism;Xenobiotics biodegradation and metabolism;Caprolactam degradation;alkane 1-monooxygenase;alkB1 2, alkM;K00496
189	212	301	370	152	724	208	142	80	94	101	194	146	171	186	139	345	465	387	317	315	167	138	177	146	143	274	220	141	246	192	200	K00496	Metabolism;Lipid metabolism;Fatty acid degradation;alkane 1-monooxygenase;alkB1 2, alkM;K00496
1	0	6	5	4	16	2	1	0	1	4	2	6	7	6	3	1	3	4	1	6	2	0	0	3	3	3	2	2	1	0	2	K00497	Organismal Systems;Endocrine system;Cortisol synthesis and secretion;steroid 11beta-monooxygenase;CYP11B1;K00497
1	0	6	5	4	16	2	1	0	1	4	2	6	7	6	3	1	3	4	1	6	2	0	0	3	3	3	2	2	1	0	2	K00497	Human Diseases;Endocrine and metabolic diseases;Cushing syndrome;steroid 11beta-monooxygenase;CYP11B1;K00497
1	0	6	5	4	16	2	1	0	1	4	2	6	7	6	3	1	3	4	1	6	2	0	0	3	3	3	2	2	1	0	2	K00497	Metabolism;Lipid metabolism;Steroid hormone biosynthesis;steroid 11beta-monooxygenase;CYP11B1;K00497
1	0	6	5	4	16	2	1	0	1	4	2	6	7	6	3	1	3	4	1	6	2	0	0	3	3	3	2	2	1	0	2	K00497	Brite Hierarchies;Protein families:metabolism;Cytochrome P450;steroid 11beta-monooxygenase;CYP11B1;K00497
0	0	2	5	0	9	9	0	0	1	0	3	4	2	10	2	2	1	5	2	3	2	1	0	2	0	0	1	2	6	2	2	K00498	Organismal Systems;Endocrine system;Aldosterone synthesis and secretion;cholesterol monooxygenase (side-chain-cleaving);CYP11A;K00498
0	0	2	5	0	9	9	0	0	1	0	3	4	2	10	2	2	1	5	2	3	2	1	0	2	0	0	1	2	6	2	2	K00498	Organismal Systems;Endocrine system;Ovarian steroidogenesis;cholesterol monooxygenase (side-chain-cleaving);CYP11A;K00498
0	0	2	5	0	9	9	0	0	1	0	3	4	2	10	2	2	1	5	2	3	2	1	0	2	0	0	1	2	6	2	2	K00498	Human Diseases;Endocrine and metabolic diseases;Cushing syndrome;cholesterol monooxygenase (side-chain-cleaving);CYP11A;K00498
0	0	2	5	0	9	9	0	0	1	0	3	4	2	10	2	2	1	5	2	3	2	1	0	2	0	0	1	2	6	2	2	K00498	Brite Hierarchies;Protein families:metabolism;Cytochrome P450;cholesterol monooxygenase (side-chain-cleaving);CYP11A;K00498
0	0	2	5	0	9	9	0	0	1	0	3	4	2	10	2	2	1	5	2	3	2	1	0	2	0	0	1	2	6	2	2	K00498	Organismal Systems;Endocrine system;Cortisol synthesis and secretion;cholesterol monooxygenase (side-chain-cleaving);CYP11A;K00498
0	0	2	5	0	9	9	0	0	1	0	3	4	2	10	2	2	1	5	2	3	2	1	0	2	0	0	1	2	6	2	2	K00498	Metabolism;Lipid metabolism;Steroid hormone biosynthesis;cholesterol monooxygenase (side-chain-cleaving);CYP11A;K00498
892	790	1105	1067	731	2685	771	525	540	683	540	1741	1146	1146	1028	1186	1649	1285	1367	1243	1504	867	582	813	1115	1068	859	1103	1324	1184	1511	1225	K00499	Metabolism;Amino acid metabolism;Glycine; serine and threonine metabolism,choline monooxygenase;CMO;K00499
553	470	977	724	436	2053	609	314	317	353	274	689	512	627	621	604	1052	928	908	702	935	502	345	511	694	527	596	632	477	720	693	645	K00500	Metabolism;Amino acid metabolism;Phenylalanine; tyrosine and tryptophan biosynthesis,phenylalanine-4-hydroxylase;phhA, PAH;K00500
553	470	977	724	436	2053	609	314	317	353	274	689	512	627	621	604	1052	928	908	702	935	502	345	511	694	527	596	632	477	720	693	645	K00500	Metabolism;Metabolism of cofactors and vitamins;Folate biosynthesis;phenylalanine-4-hydroxylase;phhA, PAH;K00500
553	470	977	724	436	2053	609	314	317	353	274	689	512	627	621	604	1052	928	908	702	935	502	345	511	694	527	596	632	477	720	693	645	K00500	Metabolism;Amino acid metabolism;Phenylalanine metabolism;phenylalanine-4-hydroxylase;phhA, PAH;K00500
4	5	12	19	7	18	4	2	1	2	1	5	8	4	2	2	8	13	2	4	6	4	3	2	8	7	4	5	6	16	14	0	K00501	Human Diseases;Substance dependence;Alcoholism;tyrosine 3-monooxygenase;TH;K00501
4	5	12	19	7	18	4	2	1	2	1	5	8	4	2	2	8	13	2	4	6	4	3	2	8	7	4	5	6	16	14	0	K00501	Organismal Systems;Endocrine system;Prolactin signaling pathway;tyrosine 3-monooxygenase;TH;K00501
4	5	12	19	7	18	4	2	1	2	1	5	8	4	2	2	8	13	2	4	6	4	3	2	8	7	4	5	6	16	14	0	K00501	Organismal Systems;Nervous system;Dopaminergic synapse;tyrosine 3-monooxygenase;TH;K00501
4	5	12	19	7	18	4	2	1	2	1	5	8	4	2	2	8	13	2	4	6	4	3	2	8	7	4	5	6	16	14	0	K00501	Human Diseases;Neurodegenerative diseases;Parkinson disease;tyrosine 3-monooxygenase;TH;K00501
4	5	12	19	7	18	4	2	1	2	1	5	8	4	2	2	8	13	2	4	6	4	3	2	8	7	4	5	6	16	14	0	K00501	Human Diseases;Substance dependence;Amphetamine addiction;tyrosine 3-monooxygenase;TH;K00501
4	5	12	19	7	18	4	2	1	2	1	5	8	4	2	2	8	13	2	4	6	4	3	2	8	7	4	5	6	16	14	0	K00501	Metabolism;Amino acid metabolism;Tyrosine metabolism;tyrosine 3-monooxygenase;TH;K00501
4	5	12	19	7	18	4	2	1	2	1	5	8	4	2	2	8	13	2	4	6	4	3	2	8	7	4	5	6	16	14	0	K00501	Metabolism;Biosynthesis of other secondary metabolites;Isoquinoline alkaloid biosynthesis;tyrosine 3-monooxygenase;TH;K00501
4	5	12	19	7	18	4	2	1	2	1	5	8	4	2	2	8	13	2	4	6	4	3	2	8	7	4	5	6	16	14	0	K00501	Metabolism;Metabolism of cofactors and vitamins;Folate biosynthesis;tyrosine 3-monooxygenase;TH;K00501
4	5	12	19	7	18	4	2	1	2	1	5	8	4	2	2	8	13	2	4	6	4	3	2	8	7	4	5	6	16	14	0	K00501	Human Diseases;Substance dependence;Cocaine addiction;tyrosine 3-monooxygenase;TH;K00501
2	1	1	3	0	4	0	6	4	1	0	2	5	3	3	2	3	3	0	7	8	0	0	0	2	2	0	2	0	1	0	2	K00502	Metabolism;Amino acid metabolism;Tryptophan metabolism;tryptophan 5-monooxygenase;TPH1 2;K00502
2	1	1	3	0	4	0	6	4	1	0	2	5	3	3	2	3	3	0	7	8	0	0	0	2	2	0	2	0	1	0	2	K00502	Organismal Systems;Nervous system;Serotonergic synapse;tryptophan 5-monooxygenase;TPH1 2;K00502
2	1	1	3	0	4	0	6	4	1	0	2	5	3	3	2	3	3	0	7	8	0	0	0	2	2	0	2	0	1	0	2	K00502	Metabolism;Metabolism of cofactors and vitamins;Folate biosynthesis;tryptophan 5-monooxygenase;TPH1 2;K00502
10	5	6	11	1	18	3	2	1	1	2	4	9	1	2	3	3	6	6	9	5	4	1	5	5	4	1	2	2	0	5	2	K00503	Metabolism;Amino acid metabolism;Tyrosine metabolism;dopamine beta-monooxygenase;DBH;K00503
97	89	78	119	104	290	87	46	67	77	70	169	125	156	95	112	97	84	114	64	181	54	66	78	134	79	90	104	126	97	157	119	K00504	Not Included in Pathway or Brite;Unclassified:metabolism;Enzymes with EC numbers;peptidylglycine monooxygenase;PAM, PHM;K00504
206	248	288	418	255	938	283	125	174	179	128	414	235	259	324	253	378	306	297	285	405	257	211	268	337	258	258	333	257	319	305	337	K00505	Organismal Systems;Endocrine system;Melanogenesis;tyrosinase;TYR;K00505
206	248	288	418	255	938	283	125	174	179	128	414	235	259	324	253	378	306	297	285	405	257	211	268	337	258	258	333	257	319	305	337	K00505	Metabolism;Amino acid metabolism;Tyrosine metabolism;tyrosinase;TYR;K00505
206	248	288	418	255	938	283	125	174	179	128	414	235	259	324	253	378	306	297	285	405	257	211	268	337	258	258	333	257	319	305	337	K00505	Metabolism;Biosynthesis of other secondary metabolites;Betalain biosynthesis;tyrosinase;TYR;K00505
206	248	288	418	255	938	283	125	174	179	128	414	235	259	324	253	378	306	297	285	405	257	211	268	337	258	258	333	257	319	305	337	K00505	Metabolism;Biosynthesis of other secondary metabolites;Isoquinoline alkaloid biosynthesis;tyrosinase;TYR;K00505
3	4	6	12	8	20	3	2	1	2	0	3	1	6	1	3	10	1	7	10	9	2	4	8	1	1	6	2	7	7	2	3	K00506	Organismal Systems;Endocrine system;Melanogenesis;tyrosinase-related protein 1;TYRP1;K00506
3	4	6	12	8	20	3	2	1	2	0	3	1	6	1	3	10	1	7	10	9	2	4	8	1	1	6	2	7	7	2	3	K00506	Metabolism;Amino acid metabolism;Tyrosine metabolism;tyrosinase-related protein 1;TYRP1;K00506
3	4	6	12	8	20	3	2	1	2	0	3	1	6	1	3	10	1	7	10	9	2	4	8	1	1	6	2	7	7	2	3	K00506	Brite Hierarchies;Protein families:signaling and cellular processes;Exosome;tyrosinase-related protein 1;TYRP1;K00506
2247	2760	3328	3643	2268	8286	2816	1534	1516	1686	1444	4098	2688	3018	2886	2806	3613	3877	3383	2924	3970	2233	1578	2108	2955	2335	2558	3040	2750	3344	3131	2965	K00507	Brite Hierarchies;Protein families:metabolism;Lipid biosynthesis proteins;stearoyl-CoA desaturase (Delta-9 desaturase);SCD, desC;K00507
2247	2760	3328	3643	2268	8286	2816	1534	1516	1686	1444	4098	2688	3018	2886	2806	3613	3877	3383	2924	3970	2233	1578	2108	2955	2335	2558	3040	2750	3344	3131	2965	K00507	Organismal Systems;Endocrine system;PPAR signaling pathway;stearoyl-CoA desaturase (Delta-9 desaturase);SCD, desC;K00507
2247	2760	3328	3643	2268	8286	2816	1534	1516	1686	1444	4098	2688	3018	2886	2806	3613	3877	3383	2924	3970	2233	1578	2108	2955	2335	2558	3040	2750	3344	3131	2965	K00507	Metabolism;Lipid metabolism;Biosynthesis of unsaturated fatty acids;stearoyl-CoA desaturase (Delta-9 desaturase);SCD, desC;K00507
2247	2760	3328	3643	2268	8286	2816	1534	1516	1686	1444	4098	2688	3018	2886	2806	3613	3877	3383	2924	3970	2233	1578	2108	2955	2335	2558	3040	2750	3344	3131	2965	K00507	Organismal Systems;Aging;Longevity regulating pathway - worm;stearoyl-CoA desaturase (Delta-9 desaturase);SCD, desC;K00507
2247	2760	3328	3643	2268	8286	2816	1534	1516	1686	1444	4098	2688	3018	2886	2806	3613	3877	3383	2924	3970	2233	1578	2108	2955	2335	2558	3040	2750	3344	3131	2965	K00507	Environmental Information Processing;Signal transduction;AMPK signaling pathway;stearoyl-CoA desaturase (Delta-9 desaturase);SCD, desC;K00507
93	89	34	59	69	171	81	55	94	59	66	121	65	97	98	86	61	91	67	92	194	40	26	51	136	107	59	56	61	89	86	93	K00508	Brite Hierarchies;Protein families:metabolism;Lipid biosynthesis proteins;linoleoyl-CoA desaturase;E1.14.19.3;K00508
93	89	34	59	69	171	81	55	94	59	66	121	65	97	98	86	61	91	67	92	194	40	26	51	136	107	59	56	61	89	86	93	K00508	Metabolism;Lipid metabolism;Linoleic acid metabolism;linoleoyl-CoA desaturase;E1.14.19.3;K00508
0	0	2	3	4	7	5	3	0	2	1	2	3	3	6	1	1	1	2	1	1	0	0	2	5	1	0	1	6	3	4	0	K00509	Organismal Systems;Endocrine system;Regulation of lipolysis in adipocytes;prostaglandin-endoperoxide synthase 1;PTGS1, COX1;K00509
0	0	2	3	4	7	5	3	0	2	1	2	3	3	6	1	1	1	2	1	1	0	0	2	5	1	0	1	6	3	4	0	K00509	Metabolism;Lipid metabolism;Arachidonic acid metabolism;prostaglandin-endoperoxide synthase 1;PTGS1, COX1;K00509
0	0	2	3	4	7	5	3	0	2	1	2	3	3	6	1	1	1	2	1	1	0	0	2	5	1	0	1	6	3	4	0	K00509	Organismal Systems;Nervous system;Serotonergic synapse;prostaglandin-endoperoxide synthase 1;PTGS1, COX1;K00509
0	0	2	3	4	7	5	3	0	2	1	2	3	3	6	1	1	1	2	1	1	0	0	2	5	1	0	1	6	3	4	0	K00509	Organismal Systems;Immune system;Platelet activation;prostaglandin-endoperoxide synthase 1;PTGS1, COX1;K00509
1	0	4	4	0	4	0	0	0	2	0	0	3	1	2	1	0	2	0	1	2	0	0	1	2	4	3	0	0	1	0	0	K00510	Human Diseases;Cancers:Overview;Pathways in cancer;heme oxygenase 1;HMOX1;K00510
1	0	4	4	0	4	0	0	0	2	0	0	3	1	2	1	0	2	0	1	2	0	0	1	2	4	3	0	0	1	0	0	K00510	Human Diseases;Cancers:Overview;MicroRNAs in cancer;heme oxygenase 1;HMOX1;K00510
1	0	4	4	0	4	0	0	0	2	0	0	3	1	2	1	0	2	0	1	2	0	0	1	2	4	3	0	0	1	0	0	K00510	Metabolism;Metabolism of cofactors and vitamins;Porphyrin and chlorophyll metabolism;heme oxygenase 1;HMOX1;K00510
1	0	4	4	0	4	0	0	0	2	0	0	3	1	2	1	0	2	0	1	2	0	0	1	2	4	3	0	0	1	0	0	K00510	Human Diseases;Cancers:Specific types;Hepatocellular carcinoma;heme oxygenase 1;HMOX1;K00510
1	0	4	4	0	4	0	0	0	2	0	0	3	1	2	1	0	2	0	1	2	0	0	1	2	4	3	0	0	1	0	0	K00510	Cellular Processes;Cell growth and death;Ferroptosis;heme oxygenase 1;HMOX1;K00510
1	0	4	4	0	4	0	0	0	2	0	0	3	1	2	1	0	2	0	1	2	0	0	1	2	4	3	0	0	1	0	0	K00510	Environmental Information Processing;Signal transduction;HIF-1 signaling pathway;heme oxygenase 1;HMOX1;K00510
1	0	4	4	0	4	0	0	0	2	0	0	3	1	2	1	0	2	0	1	2	0	0	1	2	4	3	0	0	1	0	0	K00510	Organismal Systems;Digestive system;Mineral absorption;heme oxygenase 1;HMOX1;K00510
1	0	4	4	0	4	0	0	0	2	0	0	3	1	2	1	0	2	0	1	2	0	0	1	2	4	3	0	0	1	0	0	K00510	Human Diseases;Cardiovascular diseases;Fluid shear stress and atherosclerosis;heme oxygenase 1;HMOX1;K00510
17	27	20	33	21	71	29	11	10	21	11	41	32	34	43	34	39	27	28	28	56	25	18	24	42	26	30	27	22	62	33	54	K00511	Metabolism;Lipid metabolism;Steroid biosynthesis;squalene monooxygenase;SQLE, ERG1;K00511
17	27	20	33	21	71	29	11	10	21	11	41	32	34	43	34	39	27	28	28	56	25	18	24	42	26	30	27	22	62	33	54	K00511	Metabolism;Metabolism of terpenoids and polyketides;Sesquiterpenoid and triterpenoid biosynthesis;squalene monooxygenase;SQLE, ERG1;K00511
9	12	24	23	10	38	12	7	7	8	5	17	20	10	23	14	12	19	16	16	19	8	8	6	15	13	13	21	17	23	13	12	K00512	Organismal Systems;Endocrine system;Ovarian steroidogenesis;steroid 17alpha-monooxygenase 17alpha-hydroxyprogesterone deacetylase;CYP17A;K00512
9	12	24	23	10	38	12	7	7	8	5	17	20	10	23	14	12	19	16	16	19	8	8	6	15	13	13	21	17	23	13	12	K00512	Brite Hierarchies;Protein families:metabolism;Cytochrome P450;steroid 17alpha-monooxygenase 17alpha-hydroxyprogesterone deacetylase;CYP17A;K00512
9	12	24	23	10	38	12	7	7	8	5	17	20	10	23	14	12	19	16	16	19	8	8	6	15	13	13	21	17	23	13	12	K00512	Organismal Systems;Endocrine system;Prolactin signaling pathway;steroid 17alpha-monooxygenase 17alpha-hydroxyprogesterone deacetylase;CYP17A;K00512
9	12	24	23	10	38	12	7	7	8	5	17	20	10	23	14	12	19	16	16	19	8	8	6	15	13	13	21	17	23	13	12	K00512	Organismal Systems;Endocrine system;Cortisol synthesis and secretion;steroid 17alpha-monooxygenase 17alpha-hydroxyprogesterone deacetylase;CYP17A;K00512
9	12	24	23	10	38	12	7	7	8	5	17	20	10	23	14	12	19	16	16	19	8	8	6	15	13	13	21	17	23	13	12	K00512	Human Diseases;Endocrine and metabolic diseases;Cushing syndrome;steroid 17alpha-monooxygenase 17alpha-hydroxyprogesterone deacetylase;CYP17A;K00512
9	12	24	23	10	38	12	7	7	8	5	17	20	10	23	14	12	19	16	16	19	8	8	6	15	13	13	21	17	23	13	12	K00512	Metabolism;Lipid metabolism;Steroid hormone biosynthesis;steroid 17alpha-monooxygenase 17alpha-hydroxyprogesterone deacetylase;CYP17A;K00512
4	0	9	7	4	11	4	3	1	0	1	8	3	4	6	4	6	4	6	2	5	9	0	0	4	1	4	6	3	4	4	3	K00513	Organismal Systems;Endocrine system;Aldosterone synthesis and secretion;steroid 21-monooxygenase;CYP21A;K00513
4	0	9	7	4	11	4	3	1	0	1	8	3	4	6	4	6	4	6	2	5	9	0	0	4	1	4	6	3	4	4	3	K00513	Human Diseases;Endocrine and metabolic diseases;Cushing syndrome;steroid 21-monooxygenase;CYP21A;K00513
4	0	9	7	4	11	4	3	1	0	1	8	3	4	6	4	6	4	6	2	5	9	0	0	4	1	4	6	3	4	4	3	K00513	Organismal Systems;Endocrine system;Cortisol synthesis and secretion;steroid 21-monooxygenase;CYP21A;K00513
4	0	9	7	4	11	4	3	1	0	1	8	3	4	6	4	6	4	6	2	5	9	0	0	4	1	4	6	3	4	4	3	K00513	Brite Hierarchies;Protein families:metabolism;Cytochrome P450;steroid 21-monooxygenase;CYP21A;K00513
4	0	9	7	4	11	4	3	1	0	1	8	3	4	6	4	6	4	6	2	5	9	0	0	4	1	4	6	3	4	4	3	K00513	Metabolism;Lipid metabolism;Steroid hormone biosynthesis;steroid 21-monooxygenase;CYP21A;K00513
187	136	89	152	154	312	142	89	65	133	59	278	155	185	117	164	91	196	142	126	236	118	90	113	165	143	129	179	167	143	139	145	K00514	Metabolism;Metabolism of terpenoids and polyketides;Carotenoid biosynthesis;zeta-carotene desaturase;ZDS, crtQ;K00514
1	0	3	2	1	5	4	1	1	0	0	2	3	5	6	2	4	1	3	0	8	5	1	3	2	7	2	4	0	3	2	1	K00515	Metabolism;Metabolism of cofactors and vitamins;Retinol metabolism;beta-carotene 15,15'-dioxygenase;BCMO1, BCDO1;K00515
1	2	3	3	3	5	0	0	0	1	0	0	0	0	1	0	2	0	0	1	5	1	0	0	5	0	0	0	1	1	1	0	K00516	Not Included in Pathway or Brite;Unclassified:metabolism;Enzymes with EC numbers;lytic starch monooxygenase;E1.14.99.55;K00516
0	1	2	7	2	6	1	1	3	0	0	2	2	2	2	2	2	4	3	1	0	2	1	1	1	1	1	1	4	0	2	1	K00517	Brite Hierarchies;Protein families:metabolism;Cytochrome P450;indol-3-yl-methylglucosinolate hydroxylase;CYP81F;K00517
103	304	498	550	177	936	251	88	87	68	107	197	136	157	179	173	286	279	247	197	191	157	75	141	168	190	272	219	196	291	130	179	K00518	Not Included in Pathway or Brite;Unclassified:metabolism;Enzymes with EC numbers;nickel superoxide dismutase;sodN;K00518
124	224	226	352	159	542	241	82	90	144	129	367	373	275	279	435	236	188	215	204	241	161	160	287	325	289	304	406	432	332	384	386	K00520	Not Included in Pathway or Brite;Unclassified:metabolism;Enzymes with EC numbers;mercuric reductase;merA;K00520
4	11	5	4	3	13	6	5	0	4	0	15	2	4	0	3	15	10	3	2	4	3	2	1	1	0	4	3	3	4	8	7	K00521	Not Included in Pathway or Brite;Unclassified:metabolism;Enzymes with EC numbers;ferric-chelate reductase;E1.16.1.7;K00521
3	0	3	7	2	14	6	3	1	2	8	4	3	4	4	5	2	5	3	3	1	3	1	5	4	3	2	5	3	5	4	5	K00522	Brite Hierarchies;Protein families:signaling and cellular processes;Exosome;ferritin heavy chain;FTH1;K00522
3	0	3	7	2	14	6	3	1	2	8	4	3	4	4	5	2	5	3	3	1	3	1	5	4	3	2	5	3	5	4	5	K00522	Cellular Processes;Cell growth and death;Ferroptosis;ferritin heavy chain;FTH1;K00522
3	0	3	7	2	14	6	3	1	2	8	4	3	4	4	5	2	5	3	3	1	3	1	5	4	3	2	5	3	5	4	5	K00522	Organismal Systems;Digestive system;Mineral absorption;ferritin heavy chain;FTH1;K00522
3	0	3	7	2	14	6	3	1	2	8	4	3	4	4	5	2	5	3	3	1	3	1	5	4	3	2	5	3	5	4	5	K00522	Cellular Processes;Cell growth and death;Necroptosis;ferritin heavy chain;FTH1;K00522
265	302	726	536	164	930	213	137	148	126	164	295	203	244	205	230	838	776	741	486	418	271	127	189	185	197	221	171	189	208	217	209	K00523	Metabolism;Carbohydrate metabolism;Amino sugar and nucleotide sugar metabolism;CDP-4-dehydro-6-deoxyglucose reductase, E3;ascD, ddhD, rfbI;K00523
1	11	2	15	5	25	4	0	6	7	6	16	4	3	2	10	3	4	9	8	9	0	3	2	7	78	5	15	7	8	23	12	K00524	Metabolism;Nucleotide metabolism;Purine metabolism;ribonucleotide reductase, class II;nrdJ;K00524
1	11	2	15	5	25	4	0	6	7	6	16	4	3	2	10	3	4	9	8	9	0	3	2	7	78	5	15	7	8	23	12	K00524	Metabolism;Nucleotide metabolism;Pyrimidine metabolism;ribonucleotide reductase, class II;nrdJ;K00524
10679	12818	19369	19635	10110	39368	12404	6987	7269	7328	6763	16714	11387	12692	12487	13435	16619	17182	15235	12611	17470	10056	6513	8955	13319	11085	12372	14198	12467	15183	13921	13039	K00525	Brite Hierarchies;Protein families:genetic information processing;DNA repair and recombination proteins;ribonucleoside-diphosphate reductase alpha chain;E1.17.4.1A, nrdA, nrdE;K00525
10679	12818	19369	19635	10110	39368	12404	6987	7269	7328	6763	16714	11387	12692	12487	13435	16619	17182	15235	12611	17470	10056	6513	8955	13319	11085	12372	14198	12467	15183	13921	13039	K00525	Metabolism;Nucleotide metabolism;Purine metabolism;ribonucleoside-diphosphate reductase alpha chain;E1.17.4.1A, nrdA, nrdE;K00525
10679	12818	19369	19635	10110	39368	12404	6987	7269	7328	6763	16714	11387	12692	12487	13435	16619	17182	15235	12611	17470	10056	6513	8955	13319	11085	12372	14198	12467	15183	13921	13039	K00525	Metabolism;Nucleotide metabolism;Pyrimidine metabolism;ribonucleoside-diphosphate reductase alpha chain;E1.17.4.1A, nrdA, nrdE;K00525
737	858	2654	1860	579	3840	786	442	411	343	378	754	565	623	929	701	2182	1620	1727	1387	1125	779	415	608	633	633	865	710	570	1059	709	694	K00526	Brite Hierarchies;Protein families:genetic information processing;DNA repair and recombination proteins;ribonucleoside-diphosphate reductase beta chain;E1.17.4.1B, nrdB, nrdF;K00526
737	858	2654	1860	579	3840	786	442	411	343	378	754	565	623	929	701	2182	1620	1727	1387	1125	779	415	608	633	633	865	710	570	1059	709	694	K00526	Metabolism;Nucleotide metabolism;Pyrimidine metabolism;ribonucleoside-diphosphate reductase beta chain;E1.17.4.1B, nrdB, nrdF;K00526
737	858	2654	1860	579	3840	786	442	411	343	378	754	565	623	929	701	2182	1620	1727	1387	1125	779	415	608	633	633	865	710	570	1059	709	694	K00526	Metabolism;Nucleotide metabolism;Purine metabolism;ribonucleoside-diphosphate reductase beta chain;E1.17.4.1B, nrdB, nrdF;K00526
55	20	9	11	5	14	9	31	2	3	1	10	3	5	6	4	18	15	10	14	6	3	3	1	15	3	9	3	1	13	5	8	K00527	Metabolism;Nucleotide metabolism;Pyrimidine metabolism;ribonucleoside-triphosphate reductase (thioredoxin);rtpR;K00527
55	20	9	11	5	14	9	31	2	3	1	10	3	5	6	4	18	15	10	14	6	3	3	1	15	3	9	3	1	13	5	8	K00527	Metabolism;Nucleotide metabolism;Purine metabolism;ribonucleoside-triphosphate reductase (thioredoxin);rtpR;K00527
1049	1639	2100	1944	1161	4622	1459	791	687	779	661	1858	1193	1448	1429	1463	1936	1923	1899	1472	1898	1043	702	938	1426	1073	1478	1440	1439	1639	1379	1278	K00528	Not Included in Pathway or Brite;Unclassified:metabolism;Enzymes with EC numbers;ferredoxin/flavodoxin---NADP+ reductase;fpr;K00528
1150	2018	3610	3044	1279	6500	1736	752	676	728	698	1908	1217	1401	1588	1424	3411	2894	2885	2026	1958	1339	763	1165	1502	1086	1705	1666	1469	1879	1286	1446	K00529	Metabolism;Lipid metabolism;Fatty acid degradation;3-phenylpropionate/trans-cinnamate dioxygenase ferredoxin reductase component;hcaD;K00529
1150	2018	3610	3044	1279	6500	1736	752	676	728	698	1908	1217	1401	1588	1424	3411	2894	2885	2026	1958	1339	763	1165	1502	1086	1705	1666	1469	1879	1286	1446	K00529	Metabolism;Amino acid metabolism;Phenylalanine metabolism;3-phenylpropionate/trans-cinnamate dioxygenase ferredoxin reductase component;hcaD;K00529
0	2	0	1	0	0	0	0	0	0	0	1	0	0	0	0	0	0	0	0	0	0	0	0	0	0	0	0	0	0	0	0	K00531	Metabolism;Energy metabolism;Nitrogen metabolism;nitrogenase delta subunit;anfG;K00531
0	2	0	1	0	0	0	0	0	0	0	1	0	0	0	0	0	0	0	0	0	0	0	0	0	0	0	0	0	0	0	0	K00531	Metabolism;Xenobiotics biodegradation and metabolism;Chloroalkane and chloroalkene degradation;nitrogenase delta subunit;anfG;K00531
1	0	1	5	0	4	0	0	0	0	1	2	0	0	0	1	2	2	0	2	0	2	0	0	0	2	1	0	1	0	2	0	K00532	Not Included in Pathway or Brite;Unclassified:metabolism;Enzymes with EC numbers;ferredoxin hydrogenase;E1.12.7.2;K00532
0	0	1	0	1	1	0	1	1	1	4	0	2	0	0	0	1	0	0	0	1	0	0	1	0	1	0	2	1	4	2	0	K00533	Not Included in Pathway or Brite;Unclassified:metabolism;Enzymes with EC numbers;ferredoxin hydrogenase large subunit;E1.12.7.2L;K00533
0	0	0	1	0	2	1	0	0	0	0	3	3	0	2	1	0	1	3	1	0	0	0	2	1	0	0	1	2	2	0	3	K00534	Not Included in Pathway or Brite;Unclassified:metabolism;Enzymes with EC numbers;ferredoxin hydrogenase small subunit;E1.12.7.2S;K00534
354	418	673	580	229	1209	318	185	166	141	121	369	252	394	382	256	839	701	702	527	529	337	188	293	311	197	319	370	206	429	298	312	K00537	Not Included in Pathway or Brite;Unclassified:metabolism;Enzymes with EC numbers;arsenate reductase;ARSC1, arsC;K00537
1	0	0	1	0	1	0	2	0	0	0	1	0	6	0	0	0	0	0	0	1	1	1	0	0	0	0	0	1	0	1	0	K00541	Brite Hierarchies;Protein families:genetic information processing;Chromosome and associated proteins;nicotinamide N-methyltransferase;NNMT;K00541
1	0	0	1	0	1	0	2	0	0	0	1	0	6	0	0	0	0	0	0	1	1	1	0	0	0	0	0	1	0	1	0	K00541	Metabolism;Metabolism of cofactors and vitamins;Nicotinate and nicotinamide metabolism;nicotinamide N-methyltransferase;NNMT;K00541
1	0	2	0	2	5	3	0	2	0	2	1	0	2	1	3	2	1	1	1	3	5	0	1	1	1	0	0	2	0	4	3	K00542	Metabolism;Amino acid metabolism;Glycine; serine and threonine metabolism,guanidinoacetate N-methyltransferase;GAMT;K00542
1	0	2	0	2	5	3	0	2	0	2	1	0	2	1	3	2	1	1	1	3	5	0	1	1	1	0	0	2	0	4	3	K00542	Metabolism;Amino acid metabolism;Arginine and proline metabolism;guanidinoacetate N-methyltransferase;GAMT;K00542
16	10	12	18	12	41	12	10	9	8	6	12	14	16	25	22	18	19	19	8	27	3	7	8	11	12	18	22	18	9	14	14	K00543	Metabolism;Amino acid metabolism;Tryptophan metabolism;acetylserotonin O-methyltransferase;ASMT;K00543
228	393	470	519	247	1044	331	160	118	174	195	412	293	280	225	336	324	416	358	263	342	214	138	174	255	253	279	373	342	324	252	256	K00544	Metabolism;Amino acid metabolism;Cysteine and methionine metabolism;betaine-homocysteine S-methyltransferase;BHMT;K00544
228	393	470	519	247	1044	331	160	118	174	195	412	293	280	225	336	324	416	358	263	342	214	138	174	255	253	279	373	342	324	252	256	K00544	Metabolism;Amino acid metabolism;Glycine; serine and threonine metabolism,betaine-homocysteine S-methyltransferase;BHMT;K00544
26	44	57	117	45	160	33	11	12	18	22	45	21	33	49	33	78	62	82	42	63	28	28	27	31	29	47	59	61	39	48	38	K00545	Brite Hierarchies;Protein families:signaling and cellular processes;Exosome;catechol O-methyltransferase;COMT;K00545
26	44	57	117	45	160	33	11	12	18	22	45	21	33	49	33	78	62	82	42	63	28	28	27	31	29	47	59	61	39	48	38	K00545	Organismal Systems;Nervous system;Dopaminergic synapse;catechol O-methyltransferase;COMT;K00545
26	44	57	117	45	160	33	11	12	18	22	45	21	33	49	33	78	62	82	42	63	28	28	27	31	29	47	59	61	39	48	38	K00545	Metabolism;Biosynthesis of other secondary metabolites;Betalain biosynthesis;catechol O-methyltransferase;COMT;K00545
26	44	57	117	45	160	33	11	12	18	22	45	21	33	49	33	78	62	82	42	63	28	28	27	31	29	47	59	61	39	48	38	K00545	Metabolism;Amino acid metabolism;Tyrosine metabolism;catechol O-methyltransferase;COMT;K00545
26	44	57	117	45	160	33	11	12	18	22	45	21	33	49	33	78	62	82	42	63	28	28	27	31	29	47	59	61	39	48	38	K00545	Metabolism;Lipid metabolism;Steroid hormone biosynthesis;catechol O-methyltransferase;COMT;K00545
0	1	0	0	2	3	0	0	0	1	0	0	2	0	2	0	0	0	2	0	0	0	0	1	0	2	0	1	0	0	0	0	K00546	Metabolism;Amino acid metabolism;Histidine metabolism;histamine N-methyltransferase;HNMT;K00546
0	1	0	0	2	3	0	0	0	1	0	0	2	0	2	0	0	0	2	0	0	0	0	1	0	2	0	1	0	0	0	0	K00546	Brite Hierarchies;Protein families:signaling and cellular processes;Exosome;histamine N-methyltransferase;HNMT;K00546
99	152	235	235	95	442	125	74	66	71	52	104	79	83	119	86	229	233	215	160	150	105	71	73	91	84	157	97	76	165	91	105	K00547	Metabolism;Amino acid metabolism;Cysteine and methionine metabolism;homocysteine S-methyltransferase;mmuM, BHMT2;K00547
9350	12073	16342	16438	8936	33911	11436	6129	6287	6836	6187	15857	10726	12133	12056	12399	14391	15933	13944	11289	16841	8988	6102	8344	12463	10251	11191	13501	11114	14070	12765	12342	K00548	Metabolism;Amino acid metabolism;Cysteine and methionine metabolism;5-methyltetrahydrofolate--homocysteine methyltransferase;metH, MTR;K00548
9350	12073	16342	16438	8936	33911	11436	6129	6287	6836	6187	15857	10726	12133	12056	12399	14391	15933	13944	11289	16841	8988	6102	8344	12463	10251	11191	13501	11114	14070	12765	12342	K00548	Metabolism;Metabolism of cofactors and vitamins;One carbon pool by folate;5-methyltetrahydrofolate--homocysteine methyltransferase;metH, MTR;K00548
9350	12073	16342	16438	8936	33911	11436	6129	6287	6836	6187	15857	10726	12133	12056	12399	14391	15933	13944	11289	16841	8988	6102	8344	12463	10251	11191	13501	11114	14070	12765	12342	K00548	Metabolism;Metabolism of other amino acids;Selenocompound metabolism;5-methyltetrahydrofolate--homocysteine methyltransferase;metH, MTR;K00548
8229	11762	18886	18132	9510	39472	11339	5342	6003	5501	5511	15202	9617	10000	11310	8643	13028	12359	11497	9540	12855	8330	6390	8059	10525	7737	10768	13771	9746	13924	10725	11079	K00549	Metabolism;Metabolism of other amino acids;Selenocompound metabolism;5-methyltetrahydropteroyltriglutamate--homocysteine methyltransferase;metE;K00549
8229	11762	18886	18132	9510	39472	11339	5342	6003	5501	5511	15202	9617	10000	11310	8643	13028	12359	11497	9540	12855	8330	6390	8059	10525	7737	10768	13771	9746	13924	10725	11079	K00549	Metabolism;Amino acid metabolism;Cysteine and methionine metabolism;5-methyltetrahydropteroyltriglutamate--homocysteine methyltransferase;metE;K00549
0	0	0	1	0	0	0	0	3	0	0	2	2	0	2	0	0	0	3	1	2	1	0	2	2	0	0	0	1	0	0	0	K00550	Metabolism;Lipid metabolism;Glycerophospholipid metabolism;phosphatidyl-N-methylethanolamine N-methyltransferase;PLMT;K00550
4	4	10	6	5	19	7	1	1	5	2	9	4	3	15	7	11	12	7	7	14	7	5	10	9	7	10	14	14	10	7	7	K00551	Metabolism;Lipid metabolism;Glycerophospholipid metabolism;phosphatidylethanolamine/phosphatidyl-N-methylethanolamine N-methyltransferase;PEMT;K00551
2	3	0	2	0	6	1	3	4	4	2	4	2	4	1	0	0	3	3	1	0	2	1	1	3	1	1	3	1	5	3	5	K00552	Metabolism;Amino acid metabolism;Glycine; serine and threonine metabolism,glycine N-methyltransferase;GNMT;K00552
1	6	3	0	1	6	1	1	0	0	1	2	2	0	1	2	1	3	2	2	1	1	1	1	2	1	0	0	1	1	1	0	K00553	Metabolism;Amino acid metabolism;Tyrosine metabolism;phenylethanolamine N-methyltransferase;PNMT;K00553
1710	2295	3005	3182	1667	6049	2040	1070	1172	1230	1116	2977	1944	2177	2070	2444	2763	2840	2603	2084	2986	1558	1043	1511	2300	1843	2054	2294	2194	2507	2440	2290	K00554	Brite Hierarchies;Protein families:genetic information processing;Transfer RNA biogenesis;tRNA (guanine37-N1)-methyltransferase;trmD;K00554
8	28	50	57	29	99	20	5	28	10	23	45	26	29	35	25	58	24	45	34	34	27	19	25	54	24	26	32	44	38	50	28	K00555	Brite Hierarchies;Protein families:genetic information processing;Transfer RNA biogenesis;tRNA (guanine26-N2/guanine27-N2)-dimethyltransferase;TRMT1, trm1;K00555
41	61	53	51	36	141	45	26	47	29	44	59	45	64	56	48	50	38	51	30	73	21	15	26	54	51	40	42	36	59	48	38	K00556	Brite Hierarchies;Protein families:genetic information processing;Transfer RNA biogenesis;tRNA (guanosine-2'-O-)-methyltransferase;trmH;K00556
8	20	6	4	4	16	5	5	3	7	5	10	8	25	12	10	3	14	6	5	10	10	4	9	7	5	7	10	16	10	9	9	K00557	Brite Hierarchies;Protein families:genetic information processing;Transfer RNA biogenesis;tRNA (uracil-5-)-methyltransferase;trmA;K00557
1714	2247	3859	3935	1716	7489	2054	1177	1050	1061	1113	2680	1692	1870	2274	2064	3798	3485	3189	2470	3025	1737	1234	1624	2215	1760	2373	2080	1808	2718	2072	2154	K00558	Brite Hierarchies;Protein families:signaling and cellular processes;Prokaryotic defense system;DNA (cytosine-5)-methyltransferase 1;DNMT1, dcm;K00558
1714	2247	3859	3935	1716	7489	2054	1177	1050	1061	1113	2680	1692	1870	2274	2064	3798	3485	3189	2470	3025	1737	1234	1624	2215	1760	2373	2080	1808	2718	2072	2154	K00558	Brite Hierarchies;Protein families:genetic information processing;DNA replication proteins;DNA (cytosine-5)-methyltransferase 1;DNMT1, dcm;K00558
1714	2247	3859	3935	1716	7489	2054	1177	1050	1061	1113	2680	1692	1870	2274	2064	3798	3485	3189	2470	3025	1737	1234	1624	2215	1760	2373	2080	1808	2718	2072	2154	K00558	Brite Hierarchies;Protein families:genetic information processing;Chromosome and associated proteins;DNA (cytosine-5)-methyltransferase 1;DNMT1, dcm;K00558
1714	2247	3859	3935	1716	7489	2054	1177	1050	1061	1113	2680	1692	1870	2274	2064	3798	3485	3189	2470	3025	1737	1234	1624	2215	1760	2373	2080	1808	2718	2072	2154	K00558	Metabolism;Amino acid metabolism;Cysteine and methionine metabolism;DNA (cytosine-5)-methyltransferase 1;DNMT1, dcm;K00558
1714	2247	3859	3935	1716	7489	2054	1177	1050	1061	1113	2680	1692	1870	2274	2064	3798	3485	3189	2470	3025	1737	1234	1624	2215	1760	2373	2080	1808	2718	2072	2154	K00558	Human Diseases;Cancers:Overview;MicroRNAs in cancer;DNA (cytosine-5)-methyltransferase 1;DNMT1, dcm;K00558
26	56	57	99	56	146	51	10	21	35	23	101	36	59	78	78	76	48	59	61	87	41	39	38	72	39	47	56	68	94	45	67	K00559	Metabolism;Lipid metabolism;Steroid biosynthesis;sterol 24-C-methyltransferase;E2.1.1.41, SMT1, ERG6;K00559
1119	1159	1438	1224	756	3215	1052	710	625	565	516	1225	900	1115	1107	955	1601	1496	1451	1157	1494	736	599	751	1085	906	933	1152	839	1299	986	1019	K00560	Human Diseases;Drug resistance:Antineoplastic;Antifolate resistance;thymidylate synthase;thyA, TYMS;K00560
1119	1159	1438	1224	756	3215	1052	710	625	565	516	1225	900	1115	1107	955	1601	1496	1451	1157	1494	736	599	751	1085	906	933	1152	839	1299	986	1019	K00560	Metabolism;Metabolism of cofactors and vitamins;One carbon pool by folate;thymidylate synthase;thyA, TYMS;K00560
1119	1159	1438	1224	756	3215	1052	710	625	565	516	1225	900	1115	1107	955	1601	1496	1451	1157	1494	736	599	751	1085	906	933	1152	839	1299	986	1019	K00560	Metabolism;Nucleotide metabolism;Pyrimidine metabolism;thymidylate synthase;thyA, TYMS;K00560
37	93	177	181	78	326	78	27	22	38	25	93	69	56	81	49	117	89	91	66	63	49	34	56	82	38	81	74	59	123	59	56	K00561	Brite Hierarchies;Protein families:signaling and cellular processes;Antimicrobial resistance genes;23S rRNA (adenine-N6)-dimethyltransferase;ermC, ermA;K00561
37	93	177	181	78	326	78	27	22	38	25	93	69	56	81	49	117	89	91	66	63	49	34	56	82	38	81	74	59	123	59	56	K00561	Brite Hierarchies;Protein families:genetic information processing;Ribosome biogenesis;23S rRNA (adenine-N6)-dimethyltransferase;ermC, ermA;K00561
0	0	0	0	0	1	0	0	0	0	0	0	0	0	0	0	0	0	1	0	0	1	0	0	0	0	0	0	0	0	0	1	K00562	Metabolism;Metabolism of other amino acids;Selenocompound metabolism;methyltransferase;INMT, TEMT;K00562
0	0	0	0	0	1	0	0	0	0	0	0	0	0	0	0	0	0	1	0	0	1	0	0	0	0	0	0	0	0	0	1	K00562	Metabolism;Amino acid metabolism;Tryptophan metabolism;methyltransferase;INMT, TEMT;K00562
56	103	125	113	45	252	89	47	34	39	50	97	69	96	91	112	102	109	103	79	96	62	57	60	79	77	87	99	75	125	50	75	K00563	Brite Hierarchies;Protein families:genetic information processing;Ribosome biogenesis;23S rRNA (guanine745-N1)-methyltransferase;rlmA1;K00563
94	96	100	74	42	191	85	51	37	24	35	54	74	65	56	69	186	113	135	75	130	44	34	31	73	34	65	42	47	82	53	70	K00564	Brite Hierarchies;Protein families:genetic information processing;Ribosome biogenesis;16S rRNA (guanine1207-N2)-methyltransferase;rsmC;K00564
12	8	9	22	17	62	22	6	3	8	6	13	17	13	22	16	24	15	18	15	17	18	9	13	20	17	21	13	14	29	17	16	K00565	Genetic Information Processing;Translation;mRNA surveillance pathway;mRNA (guanine-N7-)-methyltransferase;RNMT;K00565
12	8	9	22	17	62	22	6	3	8	6	13	17	13	22	16	24	15	18	15	17	18	9	13	20	17	21	13	14	29	17	16	K00565	Brite Hierarchies;Protein families:genetic information processing;Messenger RNA biogenesis;mRNA (guanine-N7-)-methyltransferase;RNMT;K00565
2537	3391	4296	4742	2422	9272	3135	1649	1812	1924	1609	4499	3023	3286	3406	3418	3990	4170	3664	3247	4498	2477	1598	2407	3504	2833	3133	3587	3213	3832	3603	3447	K00566	Genetic Information Processing;Folding; sorting and degradation;Sulfur relay system,tRNA-uridine 2-sulfurtransferase;mnmA, trmU;K00566
2537	3391	4296	4742	2422	9272	3135	1649	1812	1924	1609	4499	3023	3286	3406	3418	3990	4170	3664	3247	4498	2477	1598	2407	3504	2833	3133	3587	3213	3832	3603	3447	K00566	Brite Hierarchies;Protein families:genetic information processing;Transfer RNA biogenesis;tRNA-uridine 2-sulfurtransferase;mnmA, trmU;K00566
1198	1825	2437	2360	1186	5039	1770	811	850	881	874	2178	1518	1619	1706	1570	2292	2241	2162	1661	2110	1253	906	1183	1684	1292	1613	1891	1563	1933	1655	1611	K00567	Brite Hierarchies;Protein families:genetic information processing;DNA repair and recombination proteins;methylated-DNA-[protein]-cysteine S-methyltransferase;ogt, MGMT;K00567
648	852	1223	1099	577	2460	751	404	447	414	434	949	680	805	763	757	1298	1230	1143	843	1100	682	387	598	680	559	661	859	644	971	697	693	K00568	Metabolism;Metabolism of cofactors and vitamins;Ubiquinone and other terpenoid-quinone biosynthesis;2-polyprenyl-6-hydroxyphenyl methylase 3-demethylubiquinone-9 3-methyltransferase;ubiG;K00568
17	34	53	52	47	170	31	12	13	18	9	20	7	16	23	11	37	17	38	18	55	14	21	16	15	18	19	15	19	19	15	15	K00569	Metabolism;Xenobiotics biodegradation and metabolism;Drug metabolism - other enzymes;thiopurine S-methyltransferase;TPMT, tpmT;K00569
483	707	810	665	440	1899	657	293	358	253	264	689	402	546	662	339	677	594	588	429	670	457	314	444	534	293	450	717	398	648	426	505	K00570	Metabolism;Lipid metabolism;Glycerophospholipid metabolism;phosphatidylethanolamine/phosphatidyl-N-methylethanolamine N-methyltransferase;pmtA;K00570
501	626	1016	1072	479	1934	634	294	406	388	382	926	571	633	682	833	923	728	765	637	886	468	310	406	754	588	782	766	662	916	811	749	K00571	Brite Hierarchies;Protein families:signaling and cellular processes;Prokaryotic defense system;site-specific DNA-methyltransferase (adenine-specific);E2.1.1.72;K00571
4	3	13	3	7	10	6	7	2	8	2	3	4	4	3	5	2	9	3	2	3	3	1	2	3	2	1	5	2	3	7	2	K00572	Brite Hierarchies;Protein families:signaling and cellular processes;Glycosaminoglycan binding proteins;wingless-type MMTV integration site family, member 7;WNT7;K00572
4	3	13	3	7	10	6	7	2	8	2	3	4	4	3	5	2	9	3	2	3	3	1	2	3	2	1	5	2	3	7	2	K00572	Human Diseases;Infectious diseases:Viral;Human papillomavirus infection;wingless-type MMTV integration site family, member 7;WNT7;K00572
4	3	13	3	7	10	6	7	2	8	2	3	4	4	3	5	2	9	3	2	3	3	1	2	3	2	1	5	2	3	7	2	K00572	Environmental Information Processing;Signal transduction;mTOR signaling pathway;wingless-type MMTV integration site family, member 7;WNT7;K00572
4	3	13	3	7	10	6	7	2	8	2	3	4	4	3	5	2	9	3	2	3	3	1	2	3	2	1	5	2	3	7	2	K00572	Environmental Information Processing;Signal transduction;Hippo signaling pathway;wingless-type MMTV integration site family, member 7;WNT7;K00572
4	3	13	3	7	10	6	7	2	8	2	3	4	4	3	5	2	9	3	2	3	3	1	2	3	2	1	5	2	3	7	2	K00572	Human Diseases;Endocrine and metabolic diseases;Cushing syndrome;wingless-type MMTV integration site family, member 7;WNT7;K00572
4	3	13	3	7	10	6	7	2	8	2	3	4	4	3	5	2	9	3	2	3	3	1	2	3	2	1	5	2	3	7	2	K00572	Human Diseases;Cancers:Specific types;Gastric cancer;wingless-type MMTV integration site family, member 7;WNT7;K00572
4	3	13	3	7	10	6	7	2	8	2	3	4	4	3	5	2	9	3	2	3	3	1	2	3	2	1	5	2	3	7	2	K00572	Organismal Systems;Endocrine system;Melanogenesis;wingless-type MMTV integration site family, member 7;WNT7;K00572
4	3	13	3	7	10	6	7	2	8	2	3	4	4	3	5	2	9	3	2	3	3	1	2	3	2	1	5	2	3	7	2	K00572	Human Diseases;Infectious diseases:Viral;Human T-cell leukemia virus 1 infection;wingless-type MMTV integration site family, member 7;WNT7;K00572
4	3	13	3	7	10	6	7	2	8	2	3	4	4	3	5	2	9	3	2	3	3	1	2	3	2	1	5	2	3	7	2	K00572	Human Diseases;Cancers:Overview;Proteoglycans in cancer;wingless-type MMTV integration site family, member 7;WNT7;K00572
4	3	13	3	7	10	6	7	2	8	2	3	4	4	3	5	2	9	3	2	3	3	1	2	3	2	1	5	2	3	7	2	K00572	Human Diseases;Cancers:Specific types;Breast cancer;wingless-type MMTV integration site family, member 7;WNT7;K00572
4	3	13	3	7	10	6	7	2	8	2	3	4	4	3	5	2	9	3	2	3	3	1	2	3	2	1	5	2	3	7	2	K00572	Human Diseases;Cancers:Overview;Pathways in cancer;wingless-type MMTV integration site family, member 7;WNT7;K00572
4	3	13	3	7	10	6	7	2	8	2	3	4	4	3	5	2	9	3	2	3	3	1	2	3	2	1	5	2	3	7	2	K00572	Human Diseases;Cancers:Specific types;Basal cell carcinoma;wingless-type MMTV integration site family, member 7;WNT7;K00572
4	3	13	3	7	10	6	7	2	8	2	3	4	4	3	5	2	9	3	2	3	3	1	2	3	2	1	5	2	3	7	2	K00572	Cellular Processes;Cellular community - eukaryotes;Signaling pathways regulating pluripotency of stem cells;wingless-type MMTV integration site family, member 7;WNT7;K00572
4	3	13	3	7	10	6	7	2	8	2	3	4	4	3	5	2	9	3	2	3	3	1	2	3	2	1	5	2	3	7	2	K00572	Human Diseases;Cancers:Specific types;Hepatocellular carcinoma;wingless-type MMTV integration site family, member 7;WNT7;K00572
4	3	13	3	7	10	6	7	2	8	2	3	4	4	3	5	2	9	3	2	3	3	1	2	3	2	1	5	2	3	7	2	K00572	Environmental Information Processing;Signal transduction;Wnt signaling pathway;wingless-type MMTV integration site family, member 7;WNT7;K00572
2041	2267	3023	3037	2070	7809	2363	1376	1118	1399	1215	3487	2314	2593	2303	2183	3072	2971	2858	2247	3146	1899	1394	1946	2610	1873	2203	2868	2289	2834	2551	2634	K00573	Not Included in Pathway or Brite;Unclassified:metabolism;Enzymes with EC numbers;protein-L-isoaspartate(D-aspartate) O-methyltransferase;E2.1.1.77, pcm;K00573
2302	3613	5880	5477	2574	11354	3232	1627	1579	1498	1433	4353	2587	2875	3240	2776	5330	4908	4945	3665	4320	2482	1622	2232	3223	2524	3326	3329	2881	3714	3197	3234	K00574	Not Included in Pathway or Brite;Unclassified:metabolism;Enzymes with EC numbers;cyclopropane-fatty-acyl-phospholipid synthase;cfa;K00574
1106	1584	2467	2036	1125	4536	1492	725	966	949	871	2259	1411	1802	1666	1845	2698	1916	2145	1765	2542	1237	765	1250	1822	1533	1380	1645	1724	1587	2078	1869	K00575	Brite Hierarchies;Protein families:signaling and cellular processes;Bacterial motility proteins;chemotaxis protein methyltransferase CheR;cheR;K00575
1106	1584	2467	2036	1125	4536	1492	725	966	949	871	2259	1411	1802	1666	1845	2698	1916	2145	1765	2542	1237	765	1250	1822	1533	1380	1645	1724	1587	2078	1869	K00575	Cellular Processes;Cell motility;Bacterial chemotaxis;chemotaxis protein methyltransferase CheR;cheR;K00575
1106	1584	2467	2036	1125	4536	1492	725	966	949	871	2259	1411	1802	1666	1845	2698	1916	2145	1765	2542	1237	765	1250	1822	1533	1380	1645	1724	1587	2078	1869	K00575	Environmental Information Processing;Signal transduction;Two-component system;chemotaxis protein methyltransferase CheR;cheR;K00575
44	25	134	231	131	348	86	19	34	71	22	173	210	150	199	82	91	153	117	121	158	109	176	300	172	161	155	294	125	127	207	266	K00577	Metabolism;Energy metabolism;Methane metabolism;tetrahydromethanopterin S-methyltransferase subunit A;mtrA;K00577
0	0	0	2	0	0	0	0	0	0	0	0	0	0	0	0	0	0	0	0	0	0	0	0	0	0	0	0	0	0	0	0	K00578	Metabolism;Energy metabolism;Methane metabolism;tetrahydromethanopterin S-methyltransferase subunit B;mtrB;K00578
1	0	1	1	0	0	0	0	0	0	0	2	0	0	0	0	1	0	0	0	0	2	0	0	0	0	0	0	0	0	0	0	K00579	Metabolism;Energy metabolism;Methane metabolism;tetrahydromethanopterin S-methyltransferase subunit C;mtrC;K00579
0	0	0	0	0	1	0	0	0	0	0	0	0	0	0	1	0	0	0	0	0	0	0	0	0	1	0	0	0	0	0	0	K00580	Metabolism;Energy metabolism;Methane metabolism;tetrahydromethanopterin S-methyltransferase subunit D;mtrD;K00580
0	2	0	0	4	6	4	0	0	1	1	3	1	5	0	0	1	0	2	0	1	1	0	1	6	0	3	0	2	0	0	1	K00584	Metabolism;Energy metabolism;Methane metabolism;tetrahydromethanopterin S-methyltransferase subunit H;mtrH;K00584
10	6	14	24	14	55	14	8	2	7	1	9	8	15	17	3	11	12	11	20	25	23	6	11	9	6	7	19	25	19	7	28	K00586	Brite Hierarchies;Protein families:genetic information processing;Translation factors;diphthine methyl ester synthase;DPH5;K00586
21	39	36	51	21	89	26	14	9	19	18	42	33	30	32	28	54	35	34	28	67	23	21	18	23	30	30	22	46	38	46	41	K00587	Metabolism;Metabolism of terpenoids and polyketides;Terpenoid backbone biosynthesis;protein-S-isoprenylcysteine O-methyltransferase;ICMT, STE14;K00587
76	144	182	206	88	397	148	75	77	56	76	142	108	126	157	144	135	118	100	99	126	94	38	62	126	110	144	154	141	172	121	104	K00588	Metabolism;Biosynthesis of other secondary metabolites;Phenylpropanoid biosynthesis;caffeoyl-CoA O-methyltransferase;E2.1.1.104;K00588
76	144	182	206	88	397	148	75	77	56	76	142	108	126	157	144	135	118	100	99	126	94	38	62	126	110	144	154	141	172	121	104	K00588	Metabolism;Amino acid metabolism;Phenylalanine metabolism;caffeoyl-CoA O-methyltransferase;E2.1.1.104;K00588
76	144	182	206	88	397	148	75	77	56	76	142	108	126	157	144	135	118	100	99	126	94	38	62	126	110	144	154	141	172	121	104	K00588	Metabolism;Biosynthesis of other secondary metabolites;Flavonoid biosynthesis;caffeoyl-CoA O-methyltransferase;E2.1.1.104;K00588
76	144	182	206	88	397	148	75	77	56	76	142	108	126	157	144	135	118	100	99	126	94	38	62	126	110	144	154	141	172	121	104	K00588	Metabolism;Biosynthesis of other secondary metabolites;Stilbenoid; diarylheptanoid and gingerol biosynthesis,caffeoyl-CoA O-methyltransferase;E2.1.1.104;K00588
6	12	26	16	15	56	11	4	7	11	8	30	7	13	31	11	37	12	24	11	30	23	21	22	22	10	17	14	21	26	18	36	K00589	Metabolism;Metabolism of cofactors and vitamins;Porphyrin and chlorophyll metabolism;uroporphyrin-III C-methyltransferase;MET1;K00589
3	4	7	6	8	16	0	5	0	1	3	10	1	6	10	8	2	1	4	2	4	8	5	5	5	4	4	1	6	10	1	2	K00590	Brite Hierarchies;Protein families:signaling and cellular processes;Prokaryotic defense system;site-specific DNA-methyltransferase (cytosine-N4-specific);E2.1.1.113;K00590
25	30	25	25	20	92	30	24	12	12	19	61	29	26	30	40	37	20	23	24	44	34	13	19	34	19	30	50	26	51	25	28	K00591	Metabolism;Metabolism of cofactors and vitamins;Ubiquinone and other terpenoid-quinone biosynthesis;polyprenyldihydroxybenzoate methyltransferase 3-demethylubiquinol 3-O-methyltransferase;COQ3;K00591
0	2	0	2	0	0	1	0	5	1	0	0	2	2	0	0	0	0	0	1	1	1	0	0	0	0	0	4	1	3	3	0	K00592	Not Included in Pathway or Brite;Unclassified:metabolism;Enzymes with EC numbers;/[fructose-bisphosphate aldolase]-lysine N-methyltransferase;RBCMT;K00592
779	906	873	1001	742	2532	821	456	358	631	500	1291	975	959	1001	975	910	1185	968	902	1504	641	625	622	929	870	933	1057	1007	1179	1092	1077	K00594	Metabolism;Carbohydrate metabolism;Pentose and glucuronate interconversions;alditol oxidase;xyoA, aldO;K00594
779	906	873	1001	742	2532	821	456	358	631	500	1291	975	959	1001	975	910	1185	968	902	1504	641	625	622	929	870	933	1057	1007	1179	1092	1077	K00594	Metabolism;Carbohydrate metabolism;Fructose and mannose metabolism;alditol oxidase;xyoA, aldO;K00594
507	879	1639	1151	586	2822	740	294	285	265	289	772	576	654	706	538	1210	996	1136	751	745	567	369	510	634	386	644	798	510	781	546	660	K00595	Metabolism;Metabolism of cofactors and vitamins;Porphyrin and chlorophyll metabolism;precorrin-6Y C5,15-methyltransferase (decarboxylating);cobL;K00595
182	277	622	428	195	1133	293	127	129	104	130	339	234	250	279	208	708	435	511	315	318	243	178	208	225	197	286	283	267	424	231	275	K00596	Brite Hierarchies;Protein families:metabolism;Amino acid related enzymes;2,2-dialkylglycine decarboxylase (pyruvate);E4.1.1.64;K00596
8	9	13	11	3	33	7	3	8	5	8	10	4	10	18	12	16	15	5	5	13	11	9	10	9	11	8	18	8	13	12	19	K00597	Not Included in Pathway or Brite;Unclassified:metabolism;Enzymes with EC numbers;methionine synthase reductase;MTRR;K00597
500	876	1359	1271	558	2618	804	329	314	316	369	869	542	580	720	577	991	1015	955	822	782	531	341	494	708	498	603	774	559	832	615	764	K00598	Not Included in Pathway or Brite;Unclassified:metabolism;Enzymes with EC numbers;trans-aconitate 2-methyltransferase;tam;K00598
4	5	4	2	4	9	7	4	0	4	6	5	8	4	5	5	2	8	3	3	13	3	7	2	5	8	5	6	8	5	8	11	K00599	Not Included in Pathway or Brite;Unclassified:metabolism;Enzymes with EC numbers;methyltransferase-like protein 6;METTL6;K00599
4019	5106	7729	7356	3692	14632	4559	2622	2582	2787	2526	6220	4198	4683	4662	5271	6551	6530	5882	4643	6497	3729	2410	3216	5138	4137	4706	5418	4817	5862	5131	4890	K00600	Metabolism;Metabolism of other amino acids;Cyanoamino acid metabolism;glycine hydroxymethyltransferase;glyA, SHMT;K00600
4019	5106	7729	7356	3692	14632	4559	2622	2582	2787	2526	6220	4198	4683	4662	5271	6551	6530	5882	4643	6497	3729	2410	3216	5138	4137	4706	5418	4817	5862	5131	4890	K00600	Metabolism;Carbohydrate metabolism;Glyoxylate and dicarboxylate metabolism;glycine hydroxymethyltransferase;glyA, SHMT;K00600
4019	5106	7729	7356	3692	14632	4559	2622	2582	2787	2526	6220	4198	4683	4662	5271	6551	6530	5882	4643	6497	3729	2410	3216	5138	4137	4706	5418	4817	5862	5131	4890	K00600	Metabolism;Metabolism of cofactors and vitamins;One carbon pool by folate;glycine hydroxymethyltransferase;glyA, SHMT;K00600
4019	5106	7729	7356	3692	14632	4559	2622	2582	2787	2526	6220	4198	4683	4662	5271	6551	6530	5882	4643	6497	3729	2410	3216	5138	4137	4706	5418	4817	5862	5131	4890	K00600	Human Diseases;Drug resistance:Antineoplastic;Antifolate resistance;glycine hydroxymethyltransferase;glyA, SHMT;K00600
4019	5106	7729	7356	3692	14632	4559	2622	2582	2787	2526	6220	4198	4683	4662	5271	6551	6530	5882	4643	6497	3729	2410	3216	5138	4137	4706	5418	4817	5862	5131	4890	K00600	Metabolism;Amino acid metabolism;Glycine; serine and threonine metabolism,glycine hydroxymethyltransferase;glyA, SHMT;K00600
4019	5106	7729	7356	3692	14632	4559	2622	2582	2787	2526	6220	4198	4683	4662	5271	6551	6530	5882	4643	6497	3729	2410	3216	5138	4137	4706	5418	4817	5862	5131	4890	K00600	Metabolism;Energy metabolism;Methane metabolism;glycine hydroxymethyltransferase;glyA, SHMT;K00600
16	16	9	15	14	44	13	5	6	4	8	18	9	19	15	20	11	13	4	16	27	11	10	6	9	20	4	5	14	19	17	22	K00601	Metabolism;Metabolism of cofactors and vitamins;One carbon pool by folate;phosphoribosylglycinamide formyltransferase;E2.1.2.2;K00601
16	16	9	15	14	44	13	5	6	4	8	18	9	19	15	20	11	13	4	16	27	11	10	6	9	20	4	5	14	19	17	22	K00601	Metabolism;Nucleotide metabolism;Purine metabolism;phosphoribosylglycinamide formyltransferase;E2.1.2.2;K00601
3735	4694	6482	6665	3503	13290	4221	2418	2592	2550	2375	6216	4070	4562	4572	4821	5632	6099	5418	4211	6580	3485	2220	3131	4994	4057	4426	5105	4628	5409	5324	4781	K00602	Human Diseases;Drug resistance:Antineoplastic;Antifolate resistance;phosphoribosylaminoimidazolecarboxamide formyltransferase IMP cyclohydrolase;purH;K00602
3735	4694	6482	6665	3503	13290	4221	2418	2592	2550	2375	6216	4070	4562	4572	4821	5632	6099	5418	4211	6580	3485	2220	3131	4994	4057	4426	5105	4628	5409	5324	4781	K00602	Brite Hierarchies;Protein families:signaling and cellular processes;Exosome;phosphoribosylaminoimidazolecarboxamide formyltransferase IMP cyclohydrolase;purH;K00602
3735	4694	6482	6665	3503	13290	4221	2418	2592	2550	2375	6216	4070	4562	4572	4821	5632	6099	5418	4211	6580	3485	2220	3131	4994	4057	4426	5105	4628	5409	5324	4781	K00602	Metabolism;Nucleotide metabolism;Purine metabolism;phosphoribosylaminoimidazolecarboxamide formyltransferase IMP cyclohydrolase;purH;K00602
3735	4694	6482	6665	3503	13290	4221	2418	2592	2550	2375	6216	4070	4562	4572	4821	5632	6099	5418	4211	6580	3485	2220	3131	4994	4057	4426	5105	4628	5409	5324	4781	K00602	Metabolism;Metabolism of cofactors and vitamins;One carbon pool by folate;phosphoribosylaminoimidazolecarboxamide formyltransferase IMP cyclohydrolase;purH;K00602
356	397	450	597	308	1036	318	223	225	281	215	641	418	386	408	500	447	474	349	347	626	262	202	232	503	465	388	513	600	458	621	478	K00603	Metabolism;Amino acid metabolism;Histidine metabolism;glutamate formiminotransferase;fctD;K00603
356	397	450	597	308	1036	318	223	225	281	215	641	418	386	408	500	447	474	349	347	626	262	202	232	503	465	388	513	600	458	621	478	K00603	Metabolism;Metabolism of cofactors and vitamins;One carbon pool by folate;glutamate formiminotransferase;fctD;K00603
2137	3043	4308	4032	2093	8394	2732	1515	1448	1486	1350	3746	2628	2778	2938	2716	3685	3654	3541	2820	3855	2175	1422	1932	2961	2258	2575	3144	2599	3233	2961	2804	K00604	Genetic Information Processing;Translation;Aminoacyl-tRNA biosynthesis;methionyl-tRNA formyltransferase;MTFMT, fmt;K00604
2137	3043	4308	4032	2093	8394	2732	1515	1448	1486	1350	3746	2628	2778	2938	2716	3685	3654	3541	2820	3855	2175	1422	1932	2961	2258	2575	3144	2599	3233	2961	2804	K00604	Metabolism;Metabolism of cofactors and vitamins;One carbon pool by folate;methionyl-tRNA formyltransferase;MTFMT, fmt;K00604
3748	4612	5315	6156	3353	12554	4373	2469	2357	2841	2402	6681	4560	4728	4358	5425	5144	5528	5012	4240	6605	3498	2343	3133	5032	4228	4196	5023	4856	5306	5308	4871	K00605	Metabolism;Metabolism of cofactors and vitamins;One carbon pool by folate;aminomethyltransferase;gcvT, AMT;K00605
3748	4612	5315	6156	3353	12554	4373	2469	2357	2841	2402	6681	4560	4728	4358	5425	5144	5528	5012	4240	6605	3498	2343	3133	5032	4228	4196	5023	4856	5306	5308	4871	K00605	Metabolism;Carbohydrate metabolism;Glyoxylate and dicarboxylate metabolism;aminomethyltransferase;gcvT, AMT;K00605
3748	4612	5315	6156	3353	12554	4373	2469	2357	2841	2402	6681	4560	4728	4358	5425	5144	5528	5012	4240	6605	3498	2343	3133	5032	4228	4196	5023	4856	5306	5308	4871	K00605	Metabolism;Amino acid metabolism;Glycine; serine and threonine metabolism,aminomethyltransferase;gcvT, AMT;K00605
2217	2907	3587	3788	2221	8237	2896	1409	1536	1627	1419	4005	2643	2740	2660	3001	3303	3456	3086	2629	3889	1959	1487	2058	2814	2401	2634	3121	2747	3226	2967	2743	K00606	Metabolism;Metabolism of cofactors and vitamins;Pantothenate and CoA biosynthesis;3-methyl-2-oxobutanoate hydroxymethyltransferase;panB;K00606
0	0	0	0	0	0	0	0	0	0	3	0	0	0	0	0	0	0	0	0	0	0	0	0	0	0	0	0	0	0	0	0	K00608	Metabolism;Amino acid metabolism;Alanine; aspartate and glutamate metabolism,aspartate carbamoyltransferase;pyrBI;K00608
0	0	0	0	0	0	0	0	0	0	3	0	0	0	0	0	0	0	0	0	0	0	0	0	0	0	0	0	0	0	0	0	K00608	Metabolism;Nucleotide metabolism;Pyrimidine metabolism;aspartate carbamoyltransferase;pyrBI;K00608
2240	2876	4139	4048	2144	8416	2796	1383	1687	1707	1533	3754	2503	2798	2804	2878	3902	3699	3564	2858	3986	2167	1311	1888	3040	2471	2801	3102	2686	3306	3043	2833	K00609	Metabolism;Amino acid metabolism;Alanine; aspartate and glutamate metabolism,aspartate carbamoyltransferase catalytic subunit;pyrB, PYR2;K00609
2240	2876	4139	4048	2144	8416	2796	1383	1687	1707	1533	3754	2503	2798	2804	2878	3902	3699	3564	2858	3986	2167	1311	1888	3040	2471	2801	3102	2686	3306	3043	2833	K00609	Metabolism;Nucleotide metabolism;Pyrimidine metabolism;aspartate carbamoyltransferase catalytic subunit;pyrB, PYR2;K00609
3	12	35	44	7	43	12	5	22	2	11	10	6	5	8	31	25	11	7	6	7	14	7	9	28	29	27	26	41	10	32	7	K00610	Metabolism;Amino acid metabolism;Alanine; aspartate and glutamate metabolism,aspartate carbamoyltransferase regulatory subunit;pyrI;K00610
3	12	35	44	7	43	12	5	22	2	11	10	6	5	8	31	25	11	7	6	7	14	7	9	28	29	27	26	41	10	32	7	K00610	Metabolism;Nucleotide metabolism;Pyrimidine metabolism;aspartate carbamoyltransferase regulatory subunit;pyrI;K00610
2264	3214	3834	4217	2321	8770	2900	1520	1751	1703	1661	4159	2683	2943	2919	3200	3459	3598	3378	2707	3807	2117	1431	1983	3225	2560	2986	3415	2985	3849	3271	2935	K00611	Metabolism;Amino acid metabolism;Arginine biosynthesis;ornithine carbamoyltransferase;OTC, argF, argI;K00611
3720	4589	4179	5012	3762	12307	4542	2459	2818	3039	3026	7125	4581	4984	4863	4718	4270	4026	4140	3833	6355	3379	2587	3692	5288	3918	4237	5615	5370	5525	5695	5311	K00612	Not Included in Pathway or Brite;Unclassified:metabolism;Enzymes with EC numbers;carbamoyltransferase;E2.1.3.-;K00612
73	71	182	171	63	312	81	47	55	45	78	133	84	124	63	66	113	102	134	137	100	75	38	92	67	61	56	103	76	141	73	94	K00613	Metabolism;Amino acid metabolism;Arginine and proline metabolism;glycine amidinotransferase;GATM;K00613
73	71	182	171	63	312	81	47	55	45	78	133	84	124	63	66	113	102	134	137	100	75	38	92	67	61	56	103	76	141	73	94	K00613	Metabolism;Amino acid metabolism;Glycine; serine and threonine metabolism,glycine amidinotransferase;GATM;K00613
2	1	7	0	0	2	0	3	0	1	1	3	3	8	4	0	0	8	2	1	3	3	2	0	2	1	2	3	0	5	1	4	K00614	Not Included in Pathway or Brite;Unclassified:metabolism;Enzymes with EC numbers;citrate synthase lysine N-methyltransferase;CSKMT, METTL12;K00614
11274	14558	19058	19574	11880	45503	14661	7577	7067	8792	7830	21622	14618	15228	14960	14977	17749	18250	17378	14133	20038	11628	8468	10700	15870	12371	13624	16722	15016	17382	16416	15621	K00615	Metabolism;Metabolism of terpenoids and polyketides;Biosynthesis of ansamycins;transketolase;E2.2.1.1, tktA, tktB;K00615
11274	14558	19058	19574	11880	45503	14661	7577	7067	8792	7830	21622	14618	15228	14960	14977	17749	18250	17378	14133	20038	11628	8468	10700	15870	12371	13624	16722	15016	17382	16416	15621	K00615	Metabolism;Energy metabolism;Carbon fixation in photosynthetic organisms;transketolase;E2.2.1.1, tktA, tktB;K00615
11274	14558	19058	19574	11880	45503	14661	7577	7067	8792	7830	21622	14618	15228	14960	14977	17749	18250	17378	14133	20038	11628	8468	10700	15870	12371	13624	16722	15016	17382	16416	15621	K00615	Metabolism;Carbohydrate metabolism;Pentose phosphate pathway;transketolase;E2.2.1.1, tktA, tktB;K00615
4730	5775	6531	7346	5174	17449	5817	3177	2633	3827	3241	9088	5881	6479	6144	5855	6598	7025	6655	5499	8316	4567	3656	4174	6321	5175	5446	6888	6540	6877	6808	6759	K00616	Metabolism;Carbohydrate metabolism;Pentose phosphate pathway;transaldolase;E2.2.1.2, talA, talB;K00616
5	5	13	16	6	30	7	5	1	3	2	10	11	2	10	8	22	9	7	8	16	15	5	1	14	4	7	8	5	9	2	18	K00618	Metabolism;Amino acid metabolism;Arginine biosynthesis;amino-acid N-acetyltransferase;ARG2;K00618
367	440	625	675	405	1459	389	241	182	267	188	531	376	423	392	403	506	566	535	477	571	327	220	306	374	275	374	450	329	465	381	400	K00619	Metabolism;Amino acid metabolism;Arginine biosynthesis;amino-acid N-acetyltransferase;argA;K00619
1662	2479	3944	3660	1757	7832	2525	1124	1333	1320	1350	3050	2225	2290	2403	2353	3222	3049	3118	2180	3101	1694	1123	1655	2689	1925	2323	2626	2234	2982	2698	2482	K00620	Metabolism;Amino acid metabolism;Arginine biosynthesis;glutamate N-acetyltransferase amino-acid N-acetyltransferase;argJ;K00620
9	19	5	23	11	39	11	4	12	6	11	13	12	10	16	9	12	14	11	14	17	11	8	19	15	5	11	14	5	15	7	17	K00621	Metabolism;Carbohydrate metabolism;Amino sugar and nucleotide sugar metabolism;glucosamine-phosphate N-acetyltransferase;GNPNAT1, GNA1;K00621
4	23	23	45	16	79	28	5	4	3	5	21	12	14	16	9	48	37	51	32	20	16	15	16	18	5	15	20	6	25	11	11	K00622	Metabolism;Biosynthesis of other secondary metabolites;Caffeine metabolism;arylamine N-acetyltransferase;nat;K00622
4	23	23	45	16	79	28	5	4	3	5	21	12	14	16	9	48	37	51	32	20	16	15	16	18	5	15	20	6	25	11	11	K00622	Metabolism;Xenobiotics biodegradation and metabolism;Nitrotoluene degradation;arylamine N-acetyltransferase;nat;K00622
4	23	23	45	16	79	28	5	4	3	5	21	12	14	16	9	48	37	51	32	20	16	15	16	18	5	15	20	6	25	11	11	K00622	Metabolism;Xenobiotics biodegradation and metabolism;Drug metabolism - other enzymes;arylamine N-acetyltransferase;nat;K00622
4	23	23	45	16	79	28	5	4	3	5	21	12	14	16	9	48	37	51	32	20	16	15	16	18	5	15	20	6	25	11	11	K00622	Human Diseases;Cancers:Overview;Chemical carcinogenesis;arylamine N-acetyltransferase;nat;K00622
2	3	1	7	3	5	2	0	0	1	2	3	6	1	0	1	0	3	0	3	3	2	4	5	0	3	5	0	0	1	0	2	K00623	Metabolism;Lipid metabolism;Glycerophospholipid metabolism;choline O-acetyltransferase;CHAT;K00623
2	3	1	7	3	5	2	0	0	1	2	3	6	1	0	1	0	3	0	3	3	2	4	5	0	3	5	0	0	1	0	2	K00623	Organismal Systems;Nervous system;Cholinergic synapse;choline O-acetyltransferase;CHAT;K00623
27	53	93	79	43	176	73	17	28	33	69	107	78	101	154	81	110	67	102	88	136	73	49	69	95	57	39	101	82	106	40	114	K00624	Cellular Processes;Transport and catabolism;Peroxisome;carnitine O-acetyltransferase;E2.3.1.7;K00624
1054	962	1206	1054	885	3306	1094	649	656	833	751	1561	1200	1273	1179	1021	1376	1217	1340	1173	1491	789	621	724	1308	1001	1066	1395	986	1509	1224	1294	K00625	Metabolism;Energy metabolism;Methane metabolism;phosphate acetyltransferase;E2.3.1.8, pta;K00625
1054	962	1206	1054	885	3306	1094	649	656	833	751	1561	1200	1273	1179	1021	1376	1217	1340	1173	1491	789	621	724	1308	1001	1066	1395	986	1509	1224	1294	K00625	Metabolism;Carbohydrate metabolism;Propanoate metabolism;phosphate acetyltransferase;E2.3.1.8, pta;K00625
1054	962	1206	1054	885	3306	1094	649	656	833	751	1561	1200	1273	1179	1021	1376	1217	1340	1173	1491	789	621	724	1308	1001	1066	1395	986	1509	1224	1294	K00625	Metabolism;Carbohydrate metabolism;Pyruvate metabolism;phosphate acetyltransferase;E2.3.1.8, pta;K00625
1054	962	1206	1054	885	3306	1094	649	656	833	751	1561	1200	1273	1179	1021	1376	1217	1340	1173	1491	789	621	724	1308	1001	1066	1395	986	1509	1224	1294	K00625	Metabolism;Metabolism of other amino acids;Taurine and hypotaurine metabolism;phosphate acetyltransferase;E2.3.1.8, pta;K00625
1054	962	1206	1054	885	3306	1094	649	656	833	751	1561	1200	1273	1179	1021	1376	1217	1340	1173	1491	789	621	724	1308	1001	1066	1395	986	1509	1224	1294	K00625	Metabolism;Energy metabolism;Carbon fixation pathways in prokaryotes;phosphate acetyltransferase;E2.3.1.8, pta;K00625
11129	15908	24815	23965	11622	49386	14918	7220	7561	7591	7482	18788	12790	14553	14669	14470	22008	20717	20328	15335	19236	11510	7317	10482	14788	11800	14316	16850	13737	18158	15052	14371	K00626	Metabolism;Carbohydrate metabolism;Butanoate metabolism;acetyl-CoA C-acetyltransferase;E2.3.1.9, atoB;K00626
11129	15908	24815	23965	11622	49386	14918	7220	7561	7591	7482	18788	12790	14553	14669	14470	22008	20717	20328	15335	19236	11510	7317	10482	14788	11800	14316	16850	13737	18158	15052	14371	K00626	Metabolism;Energy metabolism;Carbon fixation pathways in prokaryotes;acetyl-CoA C-acetyltransferase;E2.3.1.9, atoB;K00626
11129	15908	24815	23965	11622	49386	14918	7220	7561	7591	7482	18788	12790	14553	14669	14470	22008	20717	20328	15335	19236	11510	7317	10482	14788	11800	14316	16850	13737	18158	15052	14371	K00626	Metabolism;Amino acid metabolism;Lysine degradation;acetyl-CoA C-acetyltransferase;E2.3.1.9, atoB;K00626
11129	15908	24815	23965	11622	49386	14918	7220	7561	7591	7482	18788	12790	14553	14669	14470	22008	20717	20328	15335	19236	11510	7317	10482	14788	11800	14316	16850	13737	18158	15052	14371	K00626	Metabolism;Metabolism of terpenoids and polyketides;Terpenoid backbone biosynthesis;acetyl-CoA C-acetyltransferase;E2.3.1.9, atoB;K00626
11129	15908	24815	23965	11622	49386	14918	7220	7561	7591	7482	18788	12790	14553	14669	14470	22008	20717	20328	15335	19236	11510	7317	10482	14788	11800	14316	16850	13737	18158	15052	14371	K00626	Metabolism;Xenobiotics biodegradation and metabolism;Benzoate degradation;acetyl-CoA C-acetyltransferase;E2.3.1.9, atoB;K00626
11129	15908	24815	23965	11622	49386	14918	7220	7561	7591	7482	18788	12790	14553	14669	14470	22008	20717	20328	15335	19236	11510	7317	10482	14788	11800	14316	16850	13737	18158	15052	14371	K00626	Metabolism;Amino acid metabolism;Valine; leucine and isoleucine degradation,acetyl-CoA C-acetyltransferase;E2.3.1.9, atoB;K00626
11129	15908	24815	23965	11622	49386	14918	7220	7561	7591	7482	18788	12790	14553	14669	14470	22008	20717	20328	15335	19236	11510	7317	10482	14788	11800	14316	16850	13737	18158	15052	14371	K00626	Metabolism;Carbohydrate metabolism;Glyoxylate and dicarboxylate metabolism;acetyl-CoA C-acetyltransferase;E2.3.1.9, atoB;K00626
11129	15908	24815	23965	11622	49386	14918	7220	7561	7591	7482	18788	12790	14553	14669	14470	22008	20717	20328	15335	19236	11510	7317	10482	14788	11800	14316	16850	13737	18158	15052	14371	K00626	Metabolism;Carbohydrate metabolism;Pyruvate metabolism;acetyl-CoA C-acetyltransferase;E2.3.1.9, atoB;K00626
11129	15908	24815	23965	11622	49386	14918	7220	7561	7591	7482	18788	12790	14553	14669	14470	22008	20717	20328	15335	19236	11510	7317	10482	14788	11800	14316	16850	13737	18158	15052	14371	K00626	Metabolism;Lipid metabolism;Fatty acid degradation;acetyl-CoA C-acetyltransferase;E2.3.1.9, atoB;K00626
11129	15908	24815	23965	11622	49386	14918	7220	7561	7591	7482	18788	12790	14553	14669	14470	22008	20717	20328	15335	19236	11510	7317	10482	14788	11800	14316	16850	13737	18158	15052	14371	K00626	Brite Hierarchies;Protein families:signaling and cellular processes;Exosome;acetyl-CoA C-acetyltransferase;E2.3.1.9, atoB;K00626
11129	15908	24815	23965	11622	49386	14918	7220	7561	7591	7482	18788	12790	14553	14669	14470	22008	20717	20328	15335	19236	11510	7317	10482	14788	11800	14316	16850	13737	18158	15052	14371	K00626	Metabolism;Amino acid metabolism;Tryptophan metabolism;acetyl-CoA C-acetyltransferase;E2.3.1.9, atoB;K00626
11129	15908	24815	23965	11622	49386	14918	7220	7561	7591	7482	18788	12790	14553	14669	14470	22008	20717	20328	15335	19236	11510	7317	10482	14788	11800	14316	16850	13737	18158	15052	14371	K00626	Metabolism;Lipid metabolism;Synthesis and degradation of ketone bodies;acetyl-CoA C-acetyltransferase;E2.3.1.9, atoB;K00626
11129	15908	24815	23965	11622	49386	14918	7220	7561	7591	7482	18788	12790	14553	14669	14470	22008	20717	20328	15335	19236	11510	7317	10482	14788	11800	14316	16850	13737	18158	15052	14371	K00626	Metabolism;Carbohydrate metabolism;Propanoate metabolism;acetyl-CoA C-acetyltransferase;E2.3.1.9, atoB;K00626
11129	15908	24815	23965	11622	49386	14918	7220	7561	7591	7482	18788	12790	14553	14669	14470	22008	20717	20328	15335	19236	11510	7317	10482	14788	11800	14316	16850	13737	18158	15052	14371	K00626	Environmental Information Processing;Signal transduction;Two-component system;acetyl-CoA C-acetyltransferase;E2.3.1.9, atoB;K00626
3199	4499	6558	5996	3191	12436	4204	2011	2168	2173	2147	5650	3733	3981	4201	4411	5423	5013	4971	3949	5478	3083	1943	2674	4175	3292	3922	4526	3928	5067	4180	4146	K00627	Metabolism;Carbohydrate metabolism;Glycolysis Gluconeogenesis;pyruvate dehydrogenase E2 component (dihydrolipoamide acetyltransferase);DLAT, aceF, pdhC;K00627
3199	4499	6558	5996	3191	12436	4204	2011	2168	2173	2147	5650	3733	3981	4201	4411	5423	5013	4971	3949	5478	3083	1943	2674	4175	3292	3922	4526	3928	5067	4180	4146	K00627	Metabolism;Carbohydrate metabolism;Pyruvate metabolism;pyruvate dehydrogenase E2 component (dihydrolipoamide acetyltransferase);DLAT, aceF, pdhC;K00627
3199	4499	6558	5996	3191	12436	4204	2011	2168	2173	2147	5650	3733	3981	4201	4411	5423	5013	4971	3949	5478	3083	1943	2674	4175	3292	3922	4526	3928	5067	4180	4146	K00627	Metabolism;Carbohydrate metabolism;Citrate cycle (TCA cycle);pyruvate dehydrogenase E2 component (dihydrolipoamide acetyltransferase);DLAT, aceF, pdhC;K00627
0	0	0	0	0	0	0	0	0	0	0	0	0	0	0	0	0	0	0	0	1	0	0	0	0	0	0	0	0	0	0	0	K00628	Metabolism;Amino acid metabolism;Phenylalanine metabolism;glycine N-acyltransferase glycine N-benzoyltransferase;GLYAT;K00628
3	4	3	20	7	17	4	6	3	4	5	27	8	6	11	7	12	11	4	10	12	4	7	5	2	4	6	1	6	9	9	10	K00629	Metabolism;Lipid metabolism;Glycerolipid metabolism;glycerol-3-phosphate O-acyltransferase 1/2;GPAT1 2;K00629
3	4	3	20	7	17	4	6	3	4	5	27	8	6	11	7	12	11	4	10	12	4	7	5	2	4	6	1	6	9	9	10	K00629	Brite Hierarchies;Protein families:metabolism;Lipid biosynthesis proteins;glycerol-3-phosphate O-acyltransferase 1/2;GPAT1 2;K00629
3	4	3	20	7	17	4	6	3	4	5	27	8	6	11	7	12	11	4	10	12	4	7	5	2	4	6	1	6	9	9	10	K00629	Metabolism;Lipid metabolism;Glycerophospholipid metabolism;glycerol-3-phosphate O-acyltransferase 1/2;GPAT1 2;K00629
9	10	3	5	3	15	9	1	7	2	0	3	6	2	2	2	2	7	6	11	5	5	0	5	0	5	4	6	6	6	9	1	K00630	Metabolism;Lipid metabolism;Glycerolipid metabolism;glycerol-3-phosphate O-acyltransferase;ATS1;K00630
9	10	3	5	3	15	9	1	7	2	0	3	6	2	2	2	2	7	6	11	5	5	0	5	0	5	4	6	6	6	9	1	K00630	Brite Hierarchies;Protein families:metabolism;Lipid biosynthesis proteins;glycerol-3-phosphate O-acyltransferase;ATS1;K00630
9	10	3	5	3	15	9	1	7	2	0	3	6	2	2	2	2	7	6	11	5	5	0	5	0	5	4	6	6	6	9	1	K00630	Metabolism;Lipid metabolism;Glycerophospholipid metabolism;glycerol-3-phosphate O-acyltransferase;ATS1;K00630
581	725	776	1070	506	1818	597	382	292	300	289	891	506	519	578	471	862	973	960	676	840	448	254	355	487	429	556	658	420	760	479	516	K00631	Brite Hierarchies;Protein families:metabolism;Lipid biosynthesis proteins;glycerol-3-phosphate O-acyltransferase;plsB;K00631
581	725	776	1070	506	1818	597	382	292	300	289	891	506	519	578	471	862	973	960	676	840	448	254	355	487	429	556	658	420	760	479	516	K00631	Metabolism;Lipid metabolism;Glycerolipid metabolism;glycerol-3-phosphate O-acyltransferase;plsB;K00631
581	725	776	1070	506	1818	597	382	292	300	289	891	506	519	578	471	862	973	960	676	840	448	254	355	487	429	556	658	420	760	479	516	K00631	Metabolism;Lipid metabolism;Glycerophospholipid metabolism;glycerol-3-phosphate O-acyltransferase;plsB;K00631
2972	4129	5650	5453	2947	11134	3431	1917	1846	2186	2047	5671	3598	3936	3651	4300	5115	5114	4965	3916	5144	2834	1869	2557	4091	3209	3644	4093	4124	4648	4633	3948	K00632	Metabolism;Amino acid metabolism;Valine; leucine and isoleucine degradation,acetyl-CoA acyltransferase;fadA, fadI;K00632
2972	4129	5650	5453	2947	11134	3431	1917	1846	2186	2047	5671	3598	3936	3651	4300	5115	5114	4965	3916	5144	2834	1869	2557	4091	3209	3644	4093	4124	4648	4633	3948	K00632	Metabolism;Lipid metabolism;Fatty acid degradation;acetyl-CoA acyltransferase;fadA, fadI;K00632
2972	4129	5650	5453	2947	11134	3431	1917	1846	2186	2047	5671	3598	3936	3651	4300	5115	5114	4965	3916	5144	2834	1869	2557	4091	3209	3644	4093	4124	4648	4633	3948	K00632	Metabolism;Xenobiotics biodegradation and metabolism;Benzoate degradation;acetyl-CoA acyltransferase;fadA, fadI;K00632
2972	4129	5650	5453	2947	11134	3431	1917	1846	2186	2047	5671	3598	3936	3651	4300	5115	5114	4965	3916	5144	2834	1869	2557	4091	3209	3644	4093	4124	4648	4633	3948	K00632	Metabolism;Lipid metabolism;alpha-Linolenic acid metabolism;acetyl-CoA acyltransferase;fadA, fadI;K00632
2972	4129	5650	5453	2947	11134	3431	1917	1846	2186	2047	5671	3598	3936	3651	4300	5115	5114	4965	3916	5144	2834	1869	2557	4091	3209	3644	4093	4124	4648	4633	3948	K00632	Metabolism;Metabolism of terpenoids and polyketides;Geraniol degradation;acetyl-CoA acyltransferase;fadA, fadI;K00632
2972	4129	5650	5453	2947	11134	3431	1917	1846	2186	2047	5671	3598	3936	3651	4300	5115	5114	4965	3916	5144	2834	1869	2557	4091	3209	3644	4093	4124	4648	4633	3948	K00632	Metabolism;Xenobiotics biodegradation and metabolism;Ethylbenzene degradation;acetyl-CoA acyltransferase;fadA, fadI;K00632
14	16	13	20	14	36	13	6	10	11	12	23	10	18	7	17	15	16	13	14	24	7	10	9	15	6	17	13	10	17	20	21	K00633	Not Included in Pathway or Brite;Unclassified:metabolism;Enzymes with EC numbers;galactoside O-acetyltransferase;lacA;K00633
78	60	69	78	74	225	80	46	41	51	44	114	107	92	91	88	64	86	88	57	89	49	43	52	74	59	48	72	83	66	60	96	K00634	Metabolism;Carbohydrate metabolism;Butanoate metabolism;phosphate butyryltransferase;ptb;K00634
820	1499	1876	2202	1115	4476	1269	550	487	474	537	1332	852	951	1070	751	1896	1905	2077	1429	1498	865	606	648	1129	826	1776	1394	920	1487	1041	1006	K00635	Metabolism;Lipid metabolism;Glycerolipid metabolism;diacylglycerol O-acyltransferase wax synthase;tgs, wax-dgat;K00635
10	32	24	43	15	62	28	11	15	11	3	36	29	17	42	31	36	41	28	28	36	29	22	40	21	15	16	28	16	52	18	43	K00637	Metabolism;Lipid metabolism;Steroid biosynthesis;sterol O-acyltransferase;SOAT;K00637
10	32	24	43	15	62	28	11	15	11	3	36	29	17	42	31	36	41	28	28	36	29	22	40	21	15	16	28	16	52	18	43	K00637	Organismal Systems;Digestive system;Cholesterol metabolism;sterol O-acyltransferase;SOAT;K00637
11	28	28	26	17	52	8	7	4	10	5	25	9	21	19	18	17	25	16	12	17	9	3	20	36	16	17	40	10	30	20	17	K00638	Brite Hierarchies;Protein families:signaling and cellular processes;Antimicrobial resistance genes;chloramphenicol O-acetyltransferase type B;catB;K00638
2474	2768	3419	4124	2236	7550	2681	1533	1646	1907	1452	4115	2778	3137	2743	3305	3299	3386	3106	2580	4218	2207	1393	2063	3195	2638	2608	3273	3117	3150	3541	3172	K00639	Metabolism;Amino acid metabolism;Glycine; serine and threonine metabolism,glycine C-acetyltransferase;kbl, GCAT;K00639
2474	2768	3419	4124	2236	7550	2681	1533	1646	1907	1452	4115	2778	3137	2743	3305	3299	3386	3106	2580	4218	2207	1393	2063	3195	2638	2608	3273	3117	3150	3541	3172	K00639	Brite Hierarchies;Protein families:metabolism;Amino acid related enzymes;glycine C-acetyltransferase;kbl, GCAT;K00639
1261	1534	2393	2068	1304	4955	1536	809	912	948	731	1962	1525	1780	1764	1463	2441	2399	2381	1770	2317	1432	940	1290	1582	1231	1325	1705	1281	1790	1496	1780	K00640	Cellular Processes;Cellular community - prokaryotes;Biofilm formation - Vibrio cholerae;serine O-acetyltransferase;cysE;K00640
1261	1534	2393	2068	1304	4955	1536	809	912	948	731	1962	1525	1780	1764	1463	2441	2399	2381	1770	2317	1432	940	1290	1582	1231	1325	1705	1281	1790	1496	1780	K00640	Metabolism;Energy metabolism;Sulfur metabolism;serine O-acetyltransferase;cysE;K00640
1261	1534	2393	2068	1304	4955	1536	809	912	948	731	1962	1525	1780	1764	1463	2441	2399	2381	1770	2317	1432	940	1290	1582	1231	1325	1705	1281	1790	1496	1780	K00640	Metabolism;Amino acid metabolism;Cysteine and methionine metabolism;serine O-acetyltransferase;cysE;K00640
3619	4918	5510	6048	3682	13867	4787	2438	2675	2795	2502	6843	4547	4728	5110	4966	5589	5783	5247	4579	7016	3904	2993	3774	5121	3976	4378	5676	4623	5608	5374	5253	K00641	Metabolism;Amino acid metabolism;Cysteine and methionine metabolism;homoserine O-acetyltransferase/O-succinyltransferase;metX;K00641
3619	4918	5510	6048	3682	13867	4787	2438	2675	2795	2502	6843	4547	4728	5110	4966	5589	5783	5247	4579	7016	3904	2993	3774	5121	3976	4378	5676	4623	5608	5374	5253	K00641	Metabolism;Energy metabolism;Sulfur metabolism;homoserine O-acetyltransferase/O-succinyltransferase;metX;K00641
875	1292	1838	1530	1091	4553	1442	597	565	520	531	1500	1090	1366	1588	897	1928	1589	1669	1217	1612	1218	846	1198	1294	994	1267	1794	974	1625	1237	1384	K00643	Metabolism;Metabolism of cofactors and vitamins;Porphyrin and chlorophyll metabolism;5-aminolevulinate synthase;E2.3.1.37, ALAS;K00643
875	1292	1838	1530	1091	4553	1442	597	565	520	531	1500	1090	1366	1588	897	1928	1589	1669	1217	1612	1218	846	1198	1294	994	1267	1794	974	1625	1237	1384	K00643	Brite Hierarchies;Protein families:metabolism;Amino acid related enzymes;5-aminolevulinate synthase;E2.3.1.37, ALAS;K00643
875	1292	1838	1530	1091	4553	1442	597	565	520	531	1500	1090	1366	1588	897	1928	1589	1669	1217	1612	1218	846	1198	1294	994	1267	1794	974	1625	1237	1384	K00643	Metabolism;Amino acid metabolism;Glycine; serine and threonine metabolism,5-aminolevulinate synthase;E2.3.1.37, ALAS;K00643
2085	2684	3337	3340	1887	7150	2370	1302	1377	1422	1194	3408	2337	2626	2470	2527	3096	3327	2990	2312	3618	2010	1257	1769	2658	2175	2273	2746	2427	2911	2796	2624	K00645	Brite Hierarchies;Protein families:metabolism;Lipid biosynthesis proteins;S-malonyltransferase;fabD;K00645
2085	2684	3337	3340	1887	7150	2370	1302	1377	1422	1194	3408	2337	2626	2470	2527	3096	3327	2990	2312	3618	2010	1257	1769	2658	2175	2273	2746	2427	2911	2796	2624	K00645	Metabolism;Lipid metabolism;Fatty acid biosynthesis;S-malonyltransferase;fabD;K00645
2085	2684	3337	3340	1887	7150	2370	1302	1377	1422	1194	3408	2337	2626	2470	2527	3096	3327	2990	2312	3618	2010	1257	1769	2658	2175	2273	2746	2427	2911	2796	2624	K00645	Metabolism;Biosynthesis of other secondary metabolites;Prodigiosin biosynthesis;S-malonyltransferase;fabD;K00645
9	25	10	32	20	45	33	9	25	12	21	58	25	20	19	33	15	18	24	26	38	11	21	29	35	30	22	36	32	60	41	49	K00646	Brite Hierarchies;Protein families:metabolism;Polyketide biosynthesis proteins;malonyl-ACP decarboxylase;pksF;K00646
850	1221	2185	1536	807	3683	1048	579	584	533	525	1361	828	1079	1111	979	2233	1914	1933	1409	1570	973	547	858	1011	727	871	1162	829	1153	993	984	K00647	Metabolism;Metabolism of cofactors and vitamins;Biotin metabolism;3-oxoacyl-[acyl-carrier-protein] synthase I;fabB;K00647
850	1221	2185	1536	807	3683	1048	579	584	533	525	1361	828	1079	1111	979	2233	1914	1933	1409	1570	973	547	858	1011	727	871	1162	829	1153	993	984	K00647	Metabolism;Lipid metabolism;Fatty acid biosynthesis;3-oxoacyl-[acyl-carrier-protein] synthase I;fabB;K00647
850	1221	2185	1536	807	3683	1048	579	584	533	525	1361	828	1079	1111	979	2233	1914	1933	1409	1570	973	547	858	1011	727	871	1162	829	1153	993	984	K00647	Brite Hierarchies;Protein families:metabolism;Lipid biosynthesis proteins;3-oxoacyl-[acyl-carrier-protein] synthase I;fabB;K00647
3537	4486	5496	6160	3279	12134	4113	2246	2304	2504	2204	5894	3804	4368	4155	4545	4999	5629	5220	4220	6099	3249	2256	2984	4395	3614	3967	4588	4052	5061	4629	4390	K00648	Brite Hierarchies;Protein families:metabolism;Lipid biosynthesis proteins;3-oxoacyl-[acyl-carrier-protein] synthase III;fabH;K00648
3537	4486	5496	6160	3279	12134	4113	2246	2304	2504	2204	5894	3804	4368	4155	4545	4999	5629	5220	4220	6099	3249	2256	2984	4395	3614	3967	4588	4052	5061	4629	4390	K00648	Metabolism;Lipid metabolism;Fatty acid biosynthesis;3-oxoacyl-[acyl-carrier-protein] synthase III;fabH;K00648
4	12	8	11	6	19	9	6	4	2	3	12	6	5	5	8	7	7	13	10	12	5	1	2	7	3	8	7	3	6	1	6	K00649	Metabolism;Lipid metabolism;Glycerophospholipid metabolism;glyceronephosphate O-acyltransferase;GNPAT;K00649
4	12	8	11	6	19	9	6	4	2	3	12	6	5	5	8	7	7	13	10	12	5	1	2	7	3	8	7	3	6	1	6	K00649	Cellular Processes;Transport and catabolism;Peroxisome;glyceronephosphate O-acyltransferase;GNPAT;K00649
1	0	1	2	0	5	0	0	0	0	0	0	2	1	0	1	0	1	0	0	1	0	0	1	0	3	0	0	1	0	0	3	K00650	Organismal Systems;Digestive system;Cholesterol metabolism;lecithin-cholesterol acyltransferase;LCAT;K00650
1	0	1	2	0	5	0	0	0	0	0	0	2	1	0	1	0	1	0	0	1	0	0	1	0	3	0	0	1	0	0	3	K00650	Metabolism;Lipid metabolism;Glycerophospholipid metabolism;lecithin-cholesterol acyltransferase;LCAT;K00650
147	213	241	306	168	695	266	103	101	132	82	316	185	217	282	154	269	278	285	211	318	197	186	207	248	136	248	287	186	272	235	256	K00651	Metabolism;Energy metabolism;Sulfur metabolism;homoserine O-succinyltransferase/O-acetyltransferase;metA;K00651
147	213	241	306	168	695	266	103	101	132	82	316	185	217	282	154	269	278	285	211	318	197	186	207	248	136	248	287	186	272	235	256	K00651	Metabolism;Amino acid metabolism;Cysteine and methionine metabolism;homoserine O-succinyltransferase/O-acetyltransferase;metA;K00651
1471	1814	2491	2399	1319	5217	1609	913	881	964	886	2402	1551	1870	1752	1611	2410	2460	2389	1723	2627	1331	913	1209	1726	1357	1594	1880	1662	1941	1890	1782	K00652	Metabolism;Metabolism of cofactors and vitamins;Biotin metabolism;8-amino-7-oxononanoate synthase;bioF;K00652
1471	1814	2491	2399	1319	5217	1609	913	881	964	886	2402	1551	1870	1752	1611	2410	2460	2389	1723	2627	1331	913	1209	1726	1357	1594	1880	1662	1941	1890	1782	K00652	Brite Hierarchies;Protein families:metabolism;Amino acid related enzymes;8-amino-7-oxononanoate synthase;bioF;K00652
2	3	13	15	2	27	10	1	0	2	10	10	6	4	7	5	11	5	10	3	1	9	3	6	3	6	5	9	7	7	12	12	K00653	Brite Hierarchies;Protein families:genetic information processing;Chromosome and associated proteins;chromodomain protein Y;CDY;K00653
52	37	84	115	43	164	38	33	30	28	11	69	62	61	103	66	98	50	72	64	100	56	47	52	57	48	51	48	57	85	58	64	K00654	Metabolism;Lipid metabolism;Sphingolipid metabolism;serine palmitoyltransferase;SPT;K00654
52	37	84	115	43	164	38	33	30	28	11	69	62	61	103	66	98	50	72	64	100	56	47	52	57	48	51	48	57	85	58	64	K00654	Cellular Processes;Transport and catabolism;Autophagy - yeast;serine palmitoyltransferase;SPT;K00654
52	37	84	115	43	164	38	33	30	28	11	69	62	61	103	66	98	50	72	64	100	56	47	52	57	48	51	48	57	85	58	64	K00654	Environmental Information Processing;Signal transduction;Sphingolipid signaling pathway;serine palmitoyltransferase;SPT;K00654
52	37	84	115	43	164	38	33	30	28	11	69	62	61	103	66	98	50	72	64	100	56	47	52	57	48	51	48	57	85	58	64	K00654	Brite Hierarchies;Protein families:metabolism;Amino acid related enzymes;serine palmitoyltransferase;SPT;K00654
1164	1722	2711	2437	1104	5195	1579	776	728	747	735	1848	1280	1494	1532	1398	2475	2386	2182	1696	1924	1162	741	927	1443	1073	1510	1464	1201	1733	1406	1290	K00655	Brite Hierarchies;Protein families:metabolism;Lipid biosynthesis proteins;1-acyl-sn-glycerol-3-phosphate acyltransferase;plsC;K00655
1164	1722	2711	2437	1104	5195	1579	776	728	747	735	1848	1280	1494	1532	1398	2475	2386	2182	1696	1924	1162	741	927	1443	1073	1510	1464	1201	1733	1406	1290	K00655	Metabolism;Lipid metabolism;Glycerophospholipid metabolism;1-acyl-sn-glycerol-3-phosphate acyltransferase;plsC;K00655
1164	1722	2711	2437	1104	5195	1579	776	728	747	735	1848	1280	1494	1532	1398	2475	2386	2182	1696	1924	1162	741	927	1443	1073	1510	1464	1201	1733	1406	1290	K00655	Metabolism;Lipid metabolism;Glycerolipid metabolism;1-acyl-sn-glycerol-3-phosphate acyltransferase;plsC;K00655
1542	1076	746	761	810	2731	1204	982	881	799	803	1330	755	1042	937	786	710	872	836	744	1565	453	406	559	1310	956	1294	1268	856	1695	1183	1122	K00656	Metabolism;Carbohydrate metabolism;Pyruvate metabolism;formate C-acetyltransferase;E2.3.1.54, pflD;K00656
1542	1076	746	761	810	2731	1204	982	881	799	803	1330	755	1042	937	786	710	872	836	744	1565	453	406	559	1310	956	1294	1268	856	1695	1183	1122	K00656	Metabolism;Carbohydrate metabolism;Butanoate metabolism;formate C-acetyltransferase;E2.3.1.54, pflD;K00656
1542	1076	746	761	810	2731	1204	982	881	799	803	1330	755	1042	937	786	710	872	836	744	1565	453	406	559	1310	956	1294	1268	856	1695	1183	1122	K00656	Metabolism;Carbohydrate metabolism;Propanoate metabolism;formate C-acetyltransferase;E2.3.1.54, pflD;K00656
81	108	124	95	31	232	77	52	35	32	41	83	47	52	56	70	77	78	98	72	74	35	28	37	49	51	50	81	52	77	74	62	K00657	Cellular Processes;Cell growth and death;Ferroptosis;diamine N-acetyltransferase;speG, SAT;K00657
81	108	124	95	31	232	77	52	35	32	41	83	47	52	56	70	77	78	98	72	74	35	28	37	49	51	50	81	52	77	74	62	K00657	Metabolism;Amino acid metabolism;Arginine and proline metabolism;diamine N-acetyltransferase;speG, SAT;K00657
2510	3345	4541	4489	2437	9444	3145	1616	1891	1883	1653	4405	2831	3083	3169	3534	4122	4082	3957	3086	4543	2398	1601	2226	3449	2721	3125	3614	3114	3791	3371	3345	K00658	Metabolism;Carbohydrate metabolism;Citrate cycle (TCA cycle);2-oxoglutarate dehydrogenase E2 component (dihydrolipoamide succinyltransferase);DLST, sucB;K00658
2510	3345	4541	4489	2437	9444	3145	1616	1891	1883	1653	4405	2831	3083	3169	3534	4122	4082	3957	3086	4543	2398	1601	2226	3449	2721	3125	3614	3114	3791	3371	3345	K00658	Metabolism;Amino acid metabolism;Lysine degradation;2-oxoglutarate dehydrogenase E2 component (dihydrolipoamide succinyltransferase);DLST, sucB;K00658
6	8	9	13	4	21	9	4	7	5	2	9	9	5	10	12	7	12	10	11	10	6	4	7	5	9	11	5	11	8	6	11	K00659	Organismal Systems;Digestive system;Bile secretion;bile acid-CoA:amino acid N-acyltransferase;BAAT;K00659
6	8	9	13	4	21	9	4	7	5	2	9	9	5	10	12	7	12	10	11	10	6	4	7	5	9	11	5	11	8	6	11	K00659	Cellular Processes;Transport and catabolism;Peroxisome;bile acid-CoA:amino acid N-acyltransferase;BAAT;K00659
6	8	9	13	4	21	9	4	7	5	2	9	9	5	10	12	7	12	10	11	10	6	4	7	5	9	11	5	11	8	6	11	K00659	Metabolism;Metabolism of other amino acids;Taurine and hypotaurine metabolism;bile acid-CoA:amino acid N-acyltransferase;BAAT;K00659
6	8	9	13	4	21	9	4	7	5	2	9	9	5	10	12	7	12	10	11	10	6	4	7	5	9	11	5	11	8	6	11	K00659	Metabolism;Lipid metabolism;Biosynthesis of unsaturated fatty acids;bile acid-CoA:amino acid N-acyltransferase;BAAT;K00659
6	8	9	13	4	21	9	4	7	5	2	9	9	5	10	12	7	12	10	11	10	6	4	7	5	9	11	5	11	8	6	11	K00659	Metabolism;Lipid metabolism;Primary bile acid biosynthesis;bile acid-CoA:amino acid N-acyltransferase;BAAT;K00659
5	9	32	19	9	19	7	10	5	6	3	6	6	2	5	13	8	19	13	7	3	11	3	9	6	12	6	6	5	14	8	4	K00660	Metabolism;Biosynthesis of other secondary metabolites;Flavonoid biosynthesis;chalcone synthase;CHS;K00660
5	9	32	19	9	19	7	10	5	6	3	6	6	2	5	13	8	19	13	7	3	11	3	9	6	12	6	6	5	14	8	4	K00660	Organismal Systems;Environmental adaptation;Circadian rhythm - plant;chalcone synthase;CHS;K00660
5	9	32	19	9	19	7	10	5	6	3	6	6	2	5	13	8	19	13	7	3	11	3	9	6	12	6	6	5	14	8	4	K00660	Brite Hierarchies;Protein families:metabolism;Polyketide biosynthesis proteins;chalcone synthase;CHS;K00660
251	288	240	319	224	852	280	198	179	196	182	463	292	375	388	281	342	364	285	254	463	225	179	226	409	310	359	408	319	440	327	347	K00661	Not Included in Pathway or Brite;Unclassified:metabolism;Enzymes with EC numbers;maltose O-acetyltransferase;maa;K00661
63	92	145	126	64	246	90	41	49	43	66	125	68	81	89	96	98	71	67	67	100	40	35	62	93	84	102	106	57	111	83	75	K00662	Brite Hierarchies;Protein families:signaling and cellular processes;Antimicrobial resistance genes;aminoglycoside 3-N-acetyltransferase;aacC;K00662
33	89	67	89	39	166	64	29	39	35	16	59	57	36	61	39	50	55	53	55	59	31	17	36	54	49	42	61	42	62	22	55	K00663	Brite Hierarchies;Protein families:signaling and cellular processes;Antimicrobial resistance genes;aminoglycoside 6'-N-acetyltransferase;aacA;K00663
0	0	0	0	0	2	0	0	0	0	0	0	0	0	0	0	0	0	0	0	0	0	0	0	0	0	0	0	0	0	0	0	K00664	Not Included in Pathway or Brite;Unclassified:metabolism;Enzymes with EC numbers;alcohol O-acetyltransferase;ATF;K00664
41	41	40	49	46	127	64	29	23	21	26	63	79	48	69	39	69	89	54	66	78	58	41	49	58	60	43	72	46	62	65	75	K00665	Organismal Systems;Endocrine system;Insulin signaling pathway;fatty acid synthase, animal type;FASN;K00665
41	41	40	49	46	127	64	29	23	21	26	63	79	48	69	39	69	89	54	66	78	58	41	49	58	60	43	72	46	62	65	75	K00665	Metabolism;Lipid metabolism;Fatty acid biosynthesis;fatty acid synthase, animal type;FASN;K00665
41	41	40	49	46	127	64	29	23	21	26	63	79	48	69	39	69	89	54	66	78	58	41	49	58	60	43	72	46	62	65	75	K00665	Environmental Information Processing;Signal transduction;AMPK signaling pathway;fatty acid synthase, animal type;FASN;K00665
41	41	40	49	46	127	64	29	23	21	26	63	79	48	69	39	69	89	54	66	78	58	41	49	58	60	43	72	46	62	65	75	K00665	Brite Hierarchies;Protein families:signaling and cellular processes;Exosome;fatty acid synthase, animal type;FASN;K00665
41	41	40	49	46	127	64	29	23	21	26	63	79	48	69	39	69	89	54	66	78	58	41	49	58	60	43	72	46	62	65	75	K00665	Brite Hierarchies;Protein families:metabolism;Lipid biosynthesis proteins;fatty acid synthase, animal type;FASN;K00665
9621	14501	19508	19574	10947	45030	13853	6480	6281	6855	6646	17758	12053	12301	13349	13133	19183	18321	18747	14538	16742	10921	7460	9550	13252	10502	13286	15369	12713	15830	13538	13468	K00666	Brite Hierarchies;Protein families:metabolism;Lipid biosynthesis proteins;fatty-acyl-CoA synthase;ACSF2;K00666
17	37	57	84	52	198	35	9	14	42	6	89	32	51	113	89	129	51	72	85	96	75	45	72	65	52	43	56	82	57	60	103	K00667	Metabolism;Lipid metabolism;Fatty acid biosynthesis;fatty acid synthase subunit alpha, fungi type;FAS2;K00667
17	37	57	84	52	198	35	9	14	42	6	89	32	51	113	89	129	51	72	85	96	75	45	72	65	52	43	56	82	57	60	103	K00667	Brite Hierarchies;Protein families:metabolism;Lipid biosynthesis proteins;fatty acid synthase subunit alpha, fungi type;FAS2;K00667
27	49	51	85	62	208	61	17	26	24	16	76	59	81	124	62	135	53	107	57	101	95	86	39	50	29	33	69	64	115	74	88	K00668	Metabolism;Lipid metabolism;Fatty acid biosynthesis;fatty acid synthase subunit beta, fungi type;FAS1;K00668
27	49	51	85	62	208	61	17	26	24	16	76	59	81	124	62	135	53	107	57	101	95	86	39	50	29	33	69	64	115	74	88	K00668	Brite Hierarchies;Protein families:metabolism;Lipid biosynthesis proteins;fatty acid synthase subunit beta, fungi type;FAS1;K00668
3	0	0	0	1	6	1	3	1	0	2	5	0	4	0	5	2	1	1	2	3	0	0	0	2	1	3	3	0	3	2	0	K00669	Metabolism;Amino acid metabolism;Tryptophan metabolism;arylalkylamine N-acetyltransferase;AANAT;K00669
7	3	13	14	9	28	12	5	2	5	1	18	8	15	12	7	19	11	21	8	9	15	11	4	7	9	11	15	14	23	6	8	K00670	Brite Hierarchies;Protein families:genetic information processing;Membrane trafficking;N-alpha-acetyltransferase 30;NAA30, MAK3;K00670
17	17	29	45	15	41	12	7	10	4	4	19	15	20	24	17	29	28	19	19	21	17	14	17	26	17	20	11	17	24	23	22	K00671	Not Included in Pathway or Brite;Unclassified:metabolism;Enzymes with EC numbers;glycylpeptide N-tetradecanoyltransferase;NMT;K00671
207	340	394	389	256	854	346	115	146	131	134	388	252	348	310	284	344	296	265	248	393	209	131	196	305	170	236	337	208	344	284	327	K00672	Metabolism;Energy metabolism;Methane metabolism;formylmethanofuran--tetrahydromethanopterin N-formyltransferase;ftr;K00672
147	244	862	387	131	892	130	114	72	85	100	205	117	152	94	115	927	652	777	466	201	208	89	129	120	105	128	100	63	160	117	101	K00673	Metabolism;Amino acid metabolism;Arginine and proline metabolism;arginine N-succinyltransferase;astA;K00673
1583	2224	3237	3073	1511	6330	1951	1016	1006	1121	912	2740	1724	1897	2001	1885	2459	2617	2505	1984	2852	1616	941	1364	2043	1637	1939	2108	1915	2263	2081	2058	K00674	Metabolism;Amino acid metabolism;Lysine biosynthesis;2,3,4,5-tetrahydropyridine-2,6-dicarboxylate N-succinyltransferase;dapD;K00674
324	480	602	532	346	1315	391	212	200	257	233	585	404	418	422	420	679	580	561	440	519	265	190	363	375	300	449	480	353	554	367	438	K00675	Not Included in Pathway or Brite;Unclassified:metabolism;Enzymes with EC numbers;N-hydroxyarylamine O-acetyltransferase;nhoA;K00675
1348	1476	1717	1902	1268	4237	1495	859	911	1027	877	2292	1502	1732	1598	1824	1943	2227	1781	1615	2400	1286	861	1143	1716	1322	1326	1666	1593	1823	1740	1754	K00677	Brite Hierarchies;Protein families:metabolism;Lipopolysaccharide biosynthesis proteins;UDP-N-acetylglucosamine acyltransferase;lpxA;K00677
1348	1476	1717	1902	1268	4237	1495	859	911	1027	877	2292	1502	1732	1598	1824	1943	2227	1781	1615	2400	1286	861	1143	1716	1322	1326	1666	1593	1823	1740	1754	K00677	Metabolism;Glycan biosynthesis and metabolism;Lipopolysaccharide biosynthesis;UDP-N-acetylglucosamine acyltransferase;lpxA;K00677
1348	1476	1717	1902	1268	4237	1495	859	911	1027	877	2292	1502	1732	1598	1824	1943	2227	1781	1615	2400	1286	861	1143	1716	1322	1326	1666	1593	1823	1740	1754	K00677	Human Diseases;Drug resistance:Antimicrobial;Cationic antimicrobial peptide (CAMP) resistance;UDP-N-acetylglucosamine acyltransferase;lpxA;K00677
0	0	2	0	3	3	0	0	0	0	0	2	1	0	0	0	1	1	0	1	1	0	1	0	0	0	1	0	0	0	0	0	K00678	Organismal Systems;Digestive system;Vitamin digestion and absorption;phosphatidylcholine-retinol O-acyltransferase;LRAT;K00678
0	0	2	0	3	3	0	0	0	0	0	2	1	0	0	0	1	1	0	1	1	0	1	0	0	0	1	0	0	0	0	0	K00678	Metabolism;Metabolism of cofactors and vitamins;Retinol metabolism;phosphatidylcholine-retinol O-acyltransferase;LRAT;K00678
12	11	19	22	9	58	19	6	10	9	6	18	12	15	28	28	40	19	22	11	25	19	14	17	20	20	18	17	29	19	23	28	K00679	Metabolism;Lipid metabolism;Glycerolipid metabolism;phospholipid:diacylglycerol acyltransferase;E2.3.1.158;K00679
0	2	1	0	0	0	1	0	1	0	0	0	0	0	0	1	1	0	1	0	0	0	0	0	1	0	0	0	2	1	0	0	K00680	Not Included in Pathway or Brite;Unclassified:metabolism;Enzymes with EC numbers;uncharacterized N-acetyltransferase;ytmI;K00680
7978	10639	13494	13397	7404	29551	10158	5110	5515	5825	5201	14871	9078	9738	9793	10182	12808	12442	11732	9396	13802	7759	5215	7468	10946	8299	9007	11242	9849	11848	11017	10436	K00681	Brite Hierarchies;Protein families:metabolism;Peptidases;gamma-glutamyltranspeptidase glutathione hydrolase;ggt;K00681
7978	10639	13494	13397	7404	29551	10158	5110	5515	5825	5201	14871	9078	9738	9793	10182	12808	12442	11732	9396	13802	7759	5215	7468	10946	8299	9007	11242	9849	11848	11017	10436	K00681	Metabolism;Metabolism of other amino acids;Glutathione metabolism;gamma-glutamyltranspeptidase glutathione hydrolase;ggt;K00681
7978	10639	13494	13397	7404	29551	10158	5110	5515	5825	5201	14871	9078	9738	9793	10182	12808	12442	11732	9396	13802	7759	5215	7468	10946	8299	9007	11242	9849	11848	11017	10436	K00681	Metabolism;Metabolism of other amino acids;Taurine and hypotaurine metabolism;gamma-glutamyltranspeptidase glutathione hydrolase;ggt;K00681
7978	10639	13494	13397	7404	29551	10158	5110	5515	5825	5201	14871	9078	9738	9793	10182	12808	12442	11732	9396	13802	7759	5215	7468	10946	8299	9007	11242	9849	11848	11017	10436	K00681	Metabolism;Metabolism of other amino acids;Cyanoamino acid metabolism;gamma-glutamyltranspeptidase glutathione hydrolase;ggt;K00681
0	1	6	1	1	4	0	1	2	2	1	0	0	0	1	4	2	3	2	3	0	3	0	2	2	0	1	2	0	0	1	8	K00682	Metabolism;Metabolism of other amino acids;Glutathione metabolism;gamma-glutamylcyclotransferase;GGCT;K00682
39	27	29	32	35	95	20	26	14	47	17	55	55	42	29	24	23	45	48	22	72	27	26	23	42	27	38	42	45	40	35	41	K00683	Brite Hierarchies;Protein families:metabolism;Peptidases;glutaminyl-peptide cyclotransferase;QPCT;K00683
675	818	1127	1026	539	2423	827	500	495	476	462	1043	719	822	845	787	1216	1092	1119	853	1096	559	336	583	877	690	720	942	715	953	744	859	K00684	Not Included in Pathway or Brite;Unclassified:metabolism;Enzymes with EC numbers;leucyl/phenylalanyl-tRNA---protein transferase;aat;K00684
11	12	22	30	14	53	20	6	4	4	6	8	9	10	21	7	26	22	25	13	14	18	10	8	11	10	18	5	15	16	9	14	K00685	Brite Hierarchies;Protein families:genetic information processing;Transfer RNA biogenesis;arginyl-tRNA---protein transferase;ATE1;K00685
20	12	4	0	0	3	4	8	0	2	0	1	1	0	1	0	0	0	0	0	0	2	0	1	2	0	0	2	1	2	0	1	K00686	Not Included in Pathway or Brite;Unclassified:metabolism;Enzymes with EC numbers;protein-glutamine gamma-glutamyltransferase;tgl;K00686
7	3	10	7	3	17	4	1	3	6	4	10	4	8	4	4	5	2	4	1	7	5	2	1	2	5	5	9	4	13	5	3	K00687	Human Diseases;Drug resistance:Antimicrobial;beta-Lactam resistance;penicillin-binding protein 2B;pbp2B, penA;K00687
7	3	10	7	3	17	4	1	3	6	4	10	4	8	4	4	5	2	4	1	7	5	2	1	2	5	5	9	4	13	5	3	K00687	Brite Hierarchies;Protein families:metabolism;Peptidoglycan biosynthesis and degradation proteins;penicillin-binding protein 2B;pbp2B, penA;K00687
7	3	10	7	3	17	4	1	3	6	4	10	4	8	4	4	5	2	4	1	7	5	2	1	2	5	5	9	4	13	5	3	K00687	Metabolism;Glycan biosynthesis and metabolism;Peptidoglycan biosynthesis;penicillin-binding protein 2B;pbp2B, penA;K00687
10633	10805	11577	14225	11109	35017	11908	7194	5816	9249	7340	20150	15140	16336	14356	13190	14679	18523	16001	12549	18283	10863	8914	10307	13878	11456	12099	15604	13321	14925	15093	15569	K00688	Human Diseases;Endocrine and metabolic diseases;Insulin resistance;glycogen phosphorylase;PYG, glgP;K00688
10633	10805	11577	14225	11109	35017	11908	7194	5816	9249	7340	20150	15140	16336	14356	13190	14679	18523	16001	12549	18283	10863	8914	10307	13878	11456	12099	15604	13321	14925	15093	15569	K00688	Cellular Processes;Cell growth and death;Necroptosis;glycogen phosphorylase;PYG, glgP;K00688
10633	10805	11577	14225	11109	35017	11908	7194	5816	9249	7340	20150	15140	16336	14356	13190	14679	18523	16001	12549	18283	10863	8914	10307	13878	11456	12099	15604	13321	14925	15093	15569	K00688	Organismal Systems;Endocrine system;Glucagon signaling pathway;glycogen phosphorylase;PYG, glgP;K00688
10633	10805	11577	14225	11109	35017	11908	7194	5816	9249	7340	20150	15140	16336	14356	13190	14679	18523	16001	12549	18283	10863	8914	10307	13878	11456	12099	15604	13321	14925	15093	15569	K00688	Cellular Processes;Cellular community - prokaryotes;Biofilm formation - Escherichia coli;glycogen phosphorylase;PYG, glgP;K00688
10633	10805	11577	14225	11109	35017	11908	7194	5816	9249	7340	20150	15140	16336	14356	13190	14679	18523	16001	12549	18283	10863	8914	10307	13878	11456	12099	15604	13321	14925	15093	15569	K00688	Metabolism;Carbohydrate metabolism;Starch and sucrose metabolism;glycogen phosphorylase;PYG, glgP;K00688
10633	10805	11577	14225	11109	35017	11908	7194	5816	9249	7340	20150	15140	16336	14356	13190	14679	18523	16001	12549	18283	10863	8914	10307	13878	11456	12099	15604	13321	14925	15093	15569	K00688	Organismal Systems;Endocrine system;Insulin signaling pathway;glycogen phosphorylase;PYG, glgP;K00688
62	43	13	37	29	123	62	23	71	47	55	83	64	74	39	81	42	19	20	26	63	24	15	13	96	41	113	92	84	94	71	77	K00690	Metabolism;Carbohydrate metabolism;Starch and sucrose metabolism;sucrose phosphorylase;E2.4.1.7;K00690
28	29	18	15	12	30	28	14	8	18	13	25	23	25	26	31	12	30	13	20	47	9	11	9	28	20	18	16	27	23	12	37	K00691	Metabolism;Carbohydrate metabolism;Starch and sucrose metabolism;maltose phosphorylase;mapA;K00691
0	13	9	1	0	6	8	4	0	8	2	8	6	2	1	2	3	3	3	5	3	3	1	0	4	8	7	1	7	1	0	5	K00692	Metabolism;Carbohydrate metabolism;Starch and sucrose metabolism;levansucrase;sacB;K00692
0	13	9	1	0	6	8	4	0	8	2	8	6	2	1	2	3	3	3	5	3	3	1	0	4	8	7	1	7	1	0	5	K00692	Brite Hierarchies;Protein families:metabolism;Glycosyltransferases;levansucrase;sacB;K00692
0	13	9	1	0	6	8	4	0	8	2	8	6	2	1	2	3	3	3	5	3	3	1	0	4	8	7	1	7	1	0	5	K00692	Environmental Information Processing;Signal transduction;Two-component system;levansucrase;sacB;K00692
31	22	29	57	44	112	34	29	31	29	14	56	36	50	55	34	56	38	31	47	69	45	29	22	57	66	23	23	23	59	29	49	K00693	Environmental Information Processing;Signal transduction;AMPK signaling pathway;glycogen synthase;GYS;K00693
31	22	29	57	44	112	34	29	31	29	14	56	36	50	55	34	56	38	31	47	69	45	29	22	57	66	23	23	23	59	29	49	K00693	Environmental Information Processing;Signal transduction;PI3K-Akt signaling pathway;glycogen synthase;GYS;K00693
31	22	29	57	44	112	34	29	31	29	14	56	36	50	55	34	56	38	31	47	69	45	29	22	57	66	23	23	23	59	29	49	K00693	Brite Hierarchies;Protein families:metabolism;Glycosyltransferases;glycogen synthase;GYS;K00693
31	22	29	57	44	112	34	29	31	29	14	56	36	50	55	34	56	38	31	47	69	45	29	22	57	66	23	23	23	59	29	49	K00693	Metabolism;Carbohydrate metabolism;Starch and sucrose metabolism;glycogen synthase;GYS;K00693
31	22	29	57	44	112	34	29	31	29	14	56	36	50	55	34	56	38	31	47	69	45	29	22	57	66	23	23	23	59	29	49	K00693	Human Diseases;Endocrine and metabolic diseases;Insulin resistance;glycogen synthase;GYS;K00693
31	22	29	57	44	112	34	29	31	29	14	56	36	50	55	34	56	38	31	47	69	45	29	22	57	66	23	23	23	59	29	49	K00693	Organismal Systems;Endocrine system;Glucagon signaling pathway;glycogen synthase;GYS;K00693
31	22	29	57	44	112	34	29	31	29	14	56	36	50	55	34	56	38	31	47	69	45	29	22	57	66	23	23	23	59	29	49	K00693	Organismal Systems;Endocrine system;Insulin signaling pathway;glycogen synthase;GYS;K00693
665	801	1999	1462	752	3498	877	417	337	397	341	846	690	714	781	727	2475	1751	1686	1448	1170	803	467	659	674	699	591	663	544	672	702	776	K00694	Brite Hierarchies;Protein families:metabolism;Glycosyltransferases;cellulose synthase (UDP-forming);bcsA;K00694
665	801	1999	1462	752	3498	877	417	337	397	341	846	690	714	781	727	2475	1751	1686	1448	1170	803	467	659	674	699	591	663	544	672	702	776	K00694	Cellular Processes;Cellular community - prokaryotes;Biofilm formation - Escherichia coli;cellulose synthase (UDP-forming);bcsA;K00694
665	801	1999	1462	752	3498	877	417	337	397	341	846	690	714	781	727	2475	1751	1686	1448	1170	803	467	659	674	699	591	663	544	672	702	776	K00694	Brite Hierarchies;Protein families:signaling and cellular processes;Transporters;cellulose synthase (UDP-forming);bcsA;K00694
665	801	1999	1462	752	3498	877	417	337	397	341	846	690	714	781	727	2475	1751	1686	1448	1170	803	467	659	674	699	591	663	544	672	702	776	K00694	Metabolism;Carbohydrate metabolism;Starch and sucrose metabolism;cellulose synthase (UDP-forming);bcsA;K00694
3	10	11	4	5	30	7	2	0	0	4	22	0	5	8	5	6	3	2	6	14	4	1	4	7	86	13	16	12	19	19	8	K00695	Metabolism;Carbohydrate metabolism;Starch and sucrose metabolism;sucrose synthase;E2.4.1.13;K00695
3	10	11	4	5	30	7	2	0	0	4	22	0	5	8	5	6	3	2	6	14	4	1	4	7	86	13	16	12	19	19	8	K00695	Brite Hierarchies;Protein families:metabolism;Glycosyltransferases;sucrose synthase;E2.4.1.13;K00695
7	25	21	12	17	38	11	11	13	15	16	34	22	24	25	17	15	28	31	16	21	20	10	20	36	40	27	16	19	25	21	24	K00696	Metabolism;Carbohydrate metabolism;Starch and sucrose metabolism;sucrose-phosphate synthase;E2.4.1.14;K00696
2387	3880	6124	4927	2593	12290	3429	1666	1449	1724	1503	4386	2918	2921	3270	2842	5539	4862	4910	3738	4238	2755	1857	2406	3231	2382	3056	3568	2976	3822	3139	3172	K00697	Metabolism;Carbohydrate metabolism;Starch and sucrose metabolism;trehalose 6-phosphate synthase;otsA;K00697
2387	3880	6124	4927	2593	12290	3429	1666	1449	1724	1503	4386	2918	2921	3270	2842	5539	4862	4910	3738	4238	2755	1857	2406	3231	2382	3056	3568	2976	3822	3139	3172	K00697	Brite Hierarchies;Protein families:metabolism;Glycosyltransferases;trehalose 6-phosphate synthase;otsA;K00697
114	181	332	422	211	846	245	86	80	124	62	303	180	286	469	287	451	266	302	346	501	287	211	280	320	246	173	179	294	403	206	419	K00698	Metabolism;Carbohydrate metabolism;Amino sugar and nucleotide sugar metabolism;chitin synthase;CHS1;K00698
114	181	332	422	211	846	245	86	80	124	62	303	180	286	469	287	451	266	302	346	501	287	211	280	320	246	173	179	294	403	206	419	K00698	Brite Hierarchies;Protein families:metabolism;Glycosyltransferases;chitin synthase;CHS1;K00698
18	15	25	15	14	44	13	14	9	10	9	27	28	16	22	26	21	18	15	21	38	19	5	24	24	36	14	21	16	29	23	24	K00699	Metabolism;Xenobiotics biodegradation and metabolism;Metabolism of xenobiotics by cytochrome P450;glucuronosyltransferase;UGT;K00699
18	15	25	15	14	44	13	14	9	10	9	27	28	16	22	26	21	18	15	21	38	19	5	24	24	36	14	21	16	29	23	24	K00699	Metabolism;Xenobiotics biodegradation and metabolism;Drug metabolism - other enzymes;glucuronosyltransferase;UGT;K00699
18	15	25	15	14	44	13	14	9	10	9	27	28	16	22	26	21	18	15	21	38	19	5	24	24	36	14	21	16	29	23	24	K00699	Metabolism;Carbohydrate metabolism;Pentose and glucuronate interconversions;glucuronosyltransferase;UGT;K00699
18	15	25	15	14	44	13	14	9	10	9	27	28	16	22	26	21	18	15	21	38	19	5	24	24	36	14	21	16	29	23	24	K00699	Human Diseases;Cancers:Overview;Chemical carcinogenesis;glucuronosyltransferase;UGT;K00699
18	15	25	15	14	44	13	14	9	10	9	27	28	16	22	26	21	18	15	21	38	19	5	24	24	36	14	21	16	29	23	24	K00699	Metabolism;Lipid metabolism;Steroid hormone biosynthesis;glucuronosyltransferase;UGT;K00699
18	15	25	15	14	44	13	14	9	10	9	27	28	16	22	26	21	18	15	21	38	19	5	24	24	36	14	21	16	29	23	24	K00699	Metabolism;Xenobiotics biodegradation and metabolism;Drug metabolism - cytochrome P450;glucuronosyltransferase;UGT;K00699
18	15	25	15	14	44	13	14	9	10	9	27	28	16	22	26	21	18	15	21	38	19	5	24	24	36	14	21	16	29	23	24	K00699	Metabolism;Carbohydrate metabolism;Ascorbate and aldarate metabolism;glucuronosyltransferase;UGT;K00699
18	15	25	15	14	44	13	14	9	10	9	27	28	16	22	26	21	18	15	21	38	19	5	24	24	36	14	21	16	29	23	24	K00699	Metabolism;Metabolism of cofactors and vitamins;Porphyrin and chlorophyll metabolism;glucuronosyltransferase;UGT;K00699
18	15	25	15	14	44	13	14	9	10	9	27	28	16	22	26	21	18	15	21	38	19	5	24	24	36	14	21	16	29	23	24	K00699	Brite Hierarchies;Protein families:metabolism;Glycosyltransferases;glucuronosyltransferase;UGT;K00699
18	15	25	15	14	44	13	14	9	10	9	27	28	16	22	26	21	18	15	21	38	19	5	24	24	36	14	21	16	29	23	24	K00699	Metabolism;Metabolism of cofactors and vitamins;Retinol metabolism;glucuronosyltransferase;UGT;K00699
5547	6744	8093	9527	5515	20140	6359	3733	3318	4269	3655	9699	6788	7359	7245	7383	7526	8179	7519	6176	9226	5255	3817	4954	7275	6153	6715	8145	7073	8020	7675	7498	K00700	Brite Hierarchies;Protein families:signaling and cellular processes;Exosome;1,4-alpha-glucan branching enzyme;GBE1, glgB;K00700
5547	6744	8093	9527	5515	20140	6359	3733	3318	4269	3655	9699	6788	7359	7245	7383	7526	8179	7519	6176	9226	5255	3817	4954	7275	6153	6715	8145	7073	8020	7675	7498	K00700	Metabolism;Carbohydrate metabolism;Starch and sucrose metabolism;1,4-alpha-glucan branching enzyme;GBE1, glgB;K00700
8	4	15	12	19	31	13	8	11	10	5	17	39	14	15	21	20	29	31	19	18	24	18	22	12	19	25	29	13	11	22	27	K00701	Metabolism;Carbohydrate metabolism;Starch and sucrose metabolism;cyclomaltodextrin glucanotransferase;cgt;K00701
368	269	371	461	339	1144	351	260	249	356	292	477	442	506	457	466	442	486	402	365	752	283	225	336	514	282	485	533	446	756	596	581	K00702	Metabolism;Carbohydrate metabolism;Starch and sucrose metabolism;cellobiose phosphorylase;E2.4.1.20;K00702
2426	2833	3382	3427	2335	8472	2823	1647	1570	1906	1677	4512	3053	3342	2986	3502	3472	3683	3362	2845	4316	2387	1589	2207	3272	2682	2658	3115	3193	3207	3505	3350	K00703	Metabolism;Carbohydrate metabolism;Starch and sucrose metabolism;starch synthase;glgA;K00703
2426	2833	3382	3427	2335	8472	2823	1647	1570	1906	1677	4512	3053	3342	2986	3502	3472	3683	3362	2845	4316	2387	1589	2207	3272	2682	2658	3115	3193	3207	3505	3350	K00703	Cellular Processes;Cellular community - prokaryotes;Biofilm formation - Escherichia coli;starch synthase;glgA;K00703
2426	2833	3382	3427	2335	8472	2823	1647	1570	1906	1677	4512	3053	3342	2986	3502	3472	3683	3362	2845	4316	2387	1589	2207	3272	2682	2658	3115	3193	3207	3505	3350	K00703	Brite Hierarchies;Protein families:metabolism;Glycosyltransferases;starch synthase;glgA;K00703
0	0	0	0	0	2	0	0	1	0	0	0	0	0	0	0	0	0	0	0	0	0	0	0	0	0	0	0	0	0	0	0	K00704	Metabolism;Carbohydrate metabolism;Galactose metabolism;alpha-lactalbumin;LALBA;K00704
3327	3947	4436	4941	3541	11417	3888	2183	1854	2728	2090	6652	4242	4615	4193	4565	4756	5550	4674	3984	6042	3342	2579	3134	4591	3767	3794	4686	4369	4852	4589	4547	K00705	Metabolism;Carbohydrate metabolism;Starch and sucrose metabolism;4-alpha-glucanotransferase;malQ;K00705
29	40	95	105	56	234	59	22	29	25	16	78	53	55	142	63	139	61	100	74	122	69	65	59	110	60	50	47	80	67	52	103	K00706	Brite Hierarchies;Protein families:metabolism;Glycosyltransferases;1,3-beta-glucan synthase;E2.4.1.34;K00706
29	40	95	105	56	234	59	22	29	25	16	78	53	55	142	63	139	61	100	74	122	69	65	59	110	60	50	47	80	67	52	103	K00706	Metabolism;Carbohydrate metabolism;Starch and sucrose metabolism;1,3-beta-glucan synthase;E2.4.1.34;K00706
29	40	95	105	56	234	59	22	29	25	16	78	53	55	142	63	139	61	100	74	122	69	65	59	110	60	50	47	80	67	52	103	K00706	Environmental Information Processing;Signal transduction;MAPK signaling pathway - yeast;1,3-beta-glucan synthase;E2.4.1.34;K00706
1	4	2	3	1	10	6	0	0	1	1	3	1	0	3	4	2	6	3	0	2	5	0	2	2	3	5	1	3	8	1	2	K00709	Brite Hierarchies;Protein families:metabolism;Glycosyltransferases;histo-blood group ABO system transferase;ABO;K00709
1	4	2	3	1	10	6	0	0	1	1	3	1	0	3	4	2	6	3	0	2	5	0	2	2	3	5	1	3	8	1	2	K00709	Metabolism;Glycan biosynthesis and metabolism;Glycosphingolipid biosynthesis - lacto and neolacto series;histo-blood group ABO system transferase;ABO;K00709
55	30	54	63	43	111	26	26	19	22	12	46	43	34	45	38	54	54	41	28	54	31	15	29	23	42	34	47	31	28	34	55	K00710	Brite Hierarchies;Protein families:metabolism;Glycosyltransferases;polypeptide N-acetylgalactosaminyltransferase;GALNT;K00710
55	30	54	63	43	111	26	26	19	22	12	46	43	34	45	38	54	54	41	28	54	31	15	29	23	42	34	47	31	28	34	55	K00710	Metabolism;Glycan biosynthesis and metabolism;Mucin type O-glycan biosynthesis;polypeptide N-acetylgalactosaminyltransferase;GALNT;K00710
4	7	16	8	8	19	6	7	2	5	3	11	9	16	8	4	12	1	8	9	9	6	4	6	11	10	4	9	13	9	7	9	K00712	Brite Hierarchies;Protein families:metabolism;Glycosyltransferases;poly(glycerol-phosphate) alpha-glucosyltransferase;tagE;K00712
6	3	11	4	3	12	5	4	5	1	3	8	3	4	5	2	33	28	27	6	11	11	5	11	4	3	6	5	2	4	6	6	K00713	Brite Hierarchies;Protein families:metabolism;Lipopolysaccharide biosynthesis proteins;UDP-glucose:(glucosyl)LPS alpha-1,2-glucosyltransferase;waaD;K00713
6	3	11	4	3	12	5	4	5	1	3	8	3	4	5	2	33	28	27	6	11	11	5	11	4	3	6	5	2	4	6	6	K00713	Brite Hierarchies;Protein families:metabolism;Glycosyltransferases;UDP-glucose:(glucosyl)LPS alpha-1,2-glucosyltransferase;waaD;K00713
0	2	3	6	5	10	6	4	0	0	1	1	1	0	1	2	1	3	4	1	4	1	2	1	1	2	1	5	0	1	5	3	K00714	Human Diseases;Cancers:Specific types;Gastric cancer;wingless-type MMTV integration site family, member 8;WNT8;K00714
0	2	3	6	5	10	6	4	0	0	1	1	1	0	1	2	1	3	4	1	4	1	2	1	1	2	1	5	0	1	5	3	K00714	Cellular Processes;Cellular community - eukaryotes;Signaling pathways regulating pluripotency of stem cells;wingless-type MMTV integration site family, member 8;WNT8;K00714
0	2	3	6	5	10	6	4	0	0	1	1	1	0	1	2	1	3	4	1	4	1	2	1	1	2	1	5	0	1	5	3	K00714	Environmental Information Processing;Signal transduction;mTOR signaling pathway;wingless-type MMTV integration site family, member 8;WNT8;K00714
0	2	3	6	5	10	6	4	0	0	1	1	1	0	1	2	1	3	4	1	4	1	2	1	1	2	1	5	0	1	5	3	K00714	Human Diseases;Cancers:Specific types;Hepatocellular carcinoma;wingless-type MMTV integration site family, member 8;WNT8;K00714
0	2	3	6	5	10	6	4	0	0	1	1	1	0	1	2	1	3	4	1	4	1	2	1	1	2	1	5	0	1	5	3	K00714	Human Diseases;Cancers:Specific types;Basal cell carcinoma;wingless-type MMTV integration site family, member 8;WNT8;K00714
0	2	3	6	5	10	6	4	0	0	1	1	1	0	1	2	1	3	4	1	4	1	2	1	1	2	1	5	0	1	5	3	K00714	Human Diseases;Cancers:Overview;Pathways in cancer;wingless-type MMTV integration site family, member 8;WNT8;K00714
0	2	3	6	5	10	6	4	0	0	1	1	1	0	1	2	1	3	4	1	4	1	2	1	1	2	1	5	0	1	5	3	K00714	Human Diseases;Cancers:Specific types;Breast cancer;wingless-type MMTV integration site family, member 8;WNT8;K00714
0	2	3	6	5	10	6	4	0	0	1	1	1	0	1	2	1	3	4	1	4	1	2	1	1	2	1	5	0	1	5	3	K00714	Organismal Systems;Endocrine system;Melanogenesis;wingless-type MMTV integration site family, member 8;WNT8;K00714
0	2	3	6	5	10	6	4	0	0	1	1	1	0	1	2	1	3	4	1	4	1	2	1	1	2	1	5	0	1	5	3	K00714	Human Diseases;Infectious diseases:Viral;Human T-cell leukemia virus 1 infection;wingless-type MMTV integration site family, member 8;WNT8;K00714
0	2	3	6	5	10	6	4	0	0	1	1	1	0	1	2	1	3	4	1	4	1	2	1	1	2	1	5	0	1	5	3	K00714	Brite Hierarchies;Protein families:signaling and cellular processes;Glycosaminoglycan binding proteins;wingless-type MMTV integration site family, member 8;WNT8;K00714
0	2	3	6	5	10	6	4	0	0	1	1	1	0	1	2	1	3	4	1	4	1	2	1	1	2	1	5	0	1	5	3	K00714	Human Diseases;Endocrine and metabolic diseases;Cushing syndrome;wingless-type MMTV integration site family, member 8;WNT8;K00714
0	2	3	6	5	10	6	4	0	0	1	1	1	0	1	2	1	3	4	1	4	1	2	1	1	2	1	5	0	1	5	3	K00714	Human Diseases;Infectious diseases:Viral;Human papillomavirus infection;wingless-type MMTV integration site family, member 8;WNT8;K00714
0	2	3	6	5	10	6	4	0	0	1	1	1	0	1	2	1	3	4	1	4	1	2	1	1	2	1	5	0	1	5	3	K00714	Environmental Information Processing;Signal transduction;Wnt signaling pathway;wingless-type MMTV integration site family, member 8;WNT8;K00714
0	2	3	6	5	10	6	4	0	0	1	1	1	0	1	2	1	3	4	1	4	1	2	1	1	2	1	5	0	1	5	3	K00714	Environmental Information Processing;Signal transduction;Hippo signaling pathway;wingless-type MMTV integration site family, member 8;WNT8;K00714
0	2	3	6	5	10	6	4	0	0	1	1	1	0	1	2	1	3	4	1	4	1	2	1	1	2	1	5	0	1	5	3	K00714	Human Diseases;Cancers:Overview;Proteoglycans in cancer;wingless-type MMTV integration site family, member 8;WNT8;K00714
0	1	2	6	1	7	1	1	0	1	2	7	2	3	0	1	5	4	0	0	3	1	2	0	1	0	0	0	3	0	2	0	K00715	Brite Hierarchies;Protein families:metabolism;Glycosyltransferases;ganglioside galactosyltransferase;B3GALT4;K00715
0	1	2	6	1	7	1	1	0	1	2	7	2	3	0	1	5	4	0	0	3	1	2	0	1	0	0	0	3	0	2	0	K00715	Metabolism;Glycan biosynthesis and metabolism;Glycosphingolipid biosynthesis - ganglio series;ganglioside galactosyltransferase;B3GALT4;K00715
0	5	2	2	1	3	1	1	1	2	1	3	2	0	1	4	0	1	0	1	5	0	0	0	1	0	1	3	1	0	0	1	K00716	Metabolism;Glycan biosynthesis and metabolism;Glycosphingolipid biosynthesis - lacto and neolacto series;galactoside 3(4)-fucosyltransferase 3;FUT3;K00716
0	5	2	2	1	3	1	1	1	2	1	3	2	0	1	4	0	1	0	1	5	0	0	0	1	0	1	3	1	0	0	1	K00716	Brite Hierarchies;Protein families:metabolism;Glycosyltransferases;galactoside 3(4)-fucosyltransferase 3;FUT3;K00716
2	3	2	4	2	4	5	1	6	0	0	2	3	1	3	0	2	7	3	1	1	5	1	1	0	2	1	0	5	3	0	0	K00717	Brite Hierarchies;Protein families:metabolism;Glycosyltransferases;glycoprotein 6-alpha-L-fucosyltransferase;FUT8;K00717
2	3	2	4	2	4	5	1	6	0	0	2	3	1	3	0	2	7	3	1	1	5	1	1	0	2	1	0	5	3	0	0	K00717	Human Diseases;Cancers:Overview;Transcriptional misregulation in cancer;glycoprotein 6-alpha-L-fucosyltransferase;FUT8;K00717
2	3	2	4	2	4	5	1	6	0	0	2	3	1	3	0	2	7	3	1	1	5	1	1	0	2	1	0	5	3	0	0	K00717	Metabolism;Glycan biosynthesis and metabolism;Glycosaminoglycan biosynthesis - keratan sulfate;glycoprotein 6-alpha-L-fucosyltransferase;FUT8;K00717
2	3	2	4	2	4	5	1	6	0	0	2	3	1	3	0	2	7	3	1	1	5	1	1	0	2	1	0	5	3	0	0	K00717	Metabolism;Glycan biosynthesis and metabolism;N-Glycan biosynthesis;glycoprotein 6-alpha-L-fucosyltransferase;FUT8;K00717
2	3	2	4	2	4	5	1	6	0	0	2	3	1	3	0	2	7	3	1	1	5	1	1	0	2	1	0	5	3	0	0	K00717	Metabolism;Glycan biosynthesis and metabolism;Various types of N-glycan biosynthesis;glycoprotein 6-alpha-L-fucosyltransferase;FUT8;K00717
6	6	6	6	7	21	8	4	3	1	2	10	6	7	3	1	4	3	5	7	7	9	3	5	5	8	5	0	10	4	7	4	K00718	Brite Hierarchies;Protein families:metabolism;Glycosyltransferases;galactoside 2-L-fucosyltransferase 1/2;FUT1 2;K00718
6	6	6	6	7	21	8	4	3	1	2	10	6	7	3	1	4	3	5	7	7	9	3	5	5	8	5	0	10	4	7	4	K00718	Metabolism;Glycan biosynthesis and metabolism;Glycosphingolipid biosynthesis - lacto and neolacto series;galactoside 2-L-fucosyltransferase 1/2;FUT1 2;K00718
6	6	6	6	7	21	8	4	3	1	2	10	6	7	3	1	4	3	5	7	7	9	3	5	5	8	5	0	10	4	7	4	K00718	Brite Hierarchies;Protein families:genetic information processing;Membrane trafficking;galactoside 2-L-fucosyltransferase 1/2;FUT1 2;K00718
6	6	6	6	7	21	8	4	3	1	2	10	6	7	3	1	4	3	5	7	7	9	3	5	5	8	5	0	10	4	7	4	K00718	Metabolism;Glycan biosynthesis and metabolism;Glycosphingolipid biosynthesis - globo and isoglobo series;galactoside 2-L-fucosyltransferase 1/2;FUT1 2;K00718
0	1	0	0	0	0	0	0	0	0	0	0	0	0	0	0	0	1	0	0	0	0	0	0	0	0	0	0	0	0	0	0	K00719	Brite Hierarchies;Protein families:metabolism;Glycosyltransferases;galactosylgalactosylglucosylceramide beta-D-acetylgalactosaminyltransferase;B3GALNT1, B3GALT3;K00719
0	1	0	0	0	0	0	0	0	0	0	0	0	0	0	0	0	1	0	0	0	0	0	0	0	0	0	0	0	0	0	0	K00719	Metabolism;Glycan biosynthesis and metabolism;Glycosphingolipid biosynthesis - globo and isoglobo series;galactosylgalactosylglucosylceramide beta-D-acetylgalactosaminyltransferase;B3GALNT1, B3GALT3;K00719
0	1	0	0	0	0	0	0	0	0	0	0	0	0	0	0	0	1	0	0	0	0	0	0	0	0	0	0	0	0	0	0	K00719	Metabolism;Glycan biosynthesis and metabolism;Glycosphingolipid biosynthesis - lacto and neolacto series;galactosylgalactosylglucosylceramide beta-D-acetylgalactosaminyltransferase;B3GALNT1, B3GALT3;K00719
930	1227	2187	1796	1031	4336	1177	679	574	731	547	1889	1203	1150	1270	1240	2303	2175	1962	1516	1939	1079	753	992	1230	872	1033	1370	1150	1344	1364	1379	K00720	Metabolism;Lipid metabolism;Sphingolipid metabolism;ceramide glucosyltransferase;UGCG;K00720
930	1227	2187	1796	1031	4336	1177	679	574	731	547	1889	1203	1150	1270	1240	2303	2175	1962	1516	1939	1079	753	992	1230	872	1033	1370	1150	1344	1364	1379	K00720	Brite Hierarchies;Protein families:signaling and cellular processes;Transporters;ceramide glucosyltransferase;UGCG;K00720
930	1227	2187	1796	1031	4336	1177	679	574	731	547	1889	1203	1150	1270	1240	2303	2175	1962	1516	1939	1079	753	992	1230	872	1033	1370	1150	1344	1364	1379	K00720	Brite Hierarchies;Protein families:metabolism;Glycosyltransferases;ceramide glucosyltransferase;UGCG;K00720
1578	2224	2297	2649	1646	6041	2100	998	1187	1181	1191	2732	1926	2025	2107	2169	2375	2400	2223	1780	2473	1499	1048	1433	2107	1686	2129	2429	1945	2498	2084	2165	K00721	Brite Hierarchies;Protein families:metabolism;Glycosyltransferases;dolichol-phosphate mannosyltransferase;DPM1;K00721
1578	2224	2297	2649	1646	6041	2100	998	1187	1181	1191	2732	1926	2025	2107	2169	2375	2400	2223	1780	2473	1499	1048	1433	2107	1686	2129	2429	1945	2498	2084	2165	K00721	Metabolism;Glycan biosynthesis and metabolism;N-Glycan biosynthesis;dolichol-phosphate mannosyltransferase;DPM1;K00721
0	1	1	1	0	3	0	0	0	0	3	2	1	0	0	7	0	1	3	1	1	1	1	1	0	1	0	5	2	1	0	1	K00722	Brite Hierarchies;Protein families:metabolism;Glycosyltransferases;globoside alpha-N-acetylgalactosaminyltransferase;GBGT1;K00722
0	1	1	1	0	3	0	0	0	0	3	2	1	0	0	7	0	1	3	1	1	1	1	1	0	1	0	5	2	1	0	1	K00722	Metabolism;Glycan biosynthesis and metabolism;Glycosphingolipid biosynthesis - globo and isoglobo series;globoside alpha-N-acetylgalactosaminyltransferase;GBGT1;K00722
0	5	1	0	4	10	1	0	3	0	3	3	4	4	2	0	5	2	2	6	0	1	2	2	3	2	1	1	0	0	2	2	K00725	Brite Hierarchies;Protein families:metabolism;Glycosyltransferases;(N-Acetylneuraminyl)-galactosylglucosylceramide N-acetylgalactosaminyltransferase;B4GALNT1, GALGT;K00725
0	5	1	0	4	10	1	0	3	0	3	3	4	4	2	0	5	2	2	6	0	1	2	2	3	2	1	1	0	0	2	2	K00725	Metabolism;Glycan biosynthesis and metabolism;Glycosphingolipid biosynthesis - ganglio series;(N-Acetylneuraminyl)-galactosylglucosylceramide N-acetylgalactosaminyltransferase;B4GALNT1, GALGT;K00725
6	2	7	5	2	9	1	3	4	3	3	10	1	1	3	3	9	9	7	3	18	4	1	6	7	3	7	1	3	5	3	1	K00726	Metabolism;Glycan biosynthesis and metabolism;Various types of N-glycan biosynthesis;alpha-1,3-mannosyl-glycoprotein beta-1,2-N-acetylglucosaminyltransferase;MGAT1;K00726
6	2	7	5	2	9	1	3	4	3	3	10	1	1	3	3	9	9	7	3	18	4	1	6	7	3	7	1	3	5	3	1	K00726	Metabolism;Glycan biosynthesis and metabolism;N-Glycan biosynthesis;alpha-1,3-mannosyl-glycoprotein beta-1,2-N-acetylglucosaminyltransferase;MGAT1;K00726
6	2	7	5	2	9	1	3	4	3	3	10	1	1	3	3	9	9	7	3	18	4	1	6	7	3	7	1	3	5	3	1	K00726	Brite Hierarchies;Protein families:metabolism;Glycosyltransferases;alpha-1,3-mannosyl-glycoprotein beta-1,2-N-acetylglucosaminyltransferase;MGAT1;K00726
5	1	6	10	5	5	0	10	2	1	0	0	2	5	5	0	1	3	3	0	1	1	2	0	1	0	4	3	0	0	0	5	K00727	Metabolism;Glycan biosynthesis and metabolism;Mucin type O-glycan biosynthesis;beta-1,3-galactosyl-O-glycosyl-glycoprotein beta-1,6-N-acetylglucosaminyltransferase;GCNT1;K00727
5	1	6	10	5	5	0	10	2	1	0	0	2	5	5	0	1	3	3	0	1	1	2	0	1	0	4	3	0	0	0	5	K00727	Brite Hierarchies;Protein families:metabolism;Glycosyltransferases;beta-1,3-galactosyl-O-glycosyl-glycoprotein beta-1,6-N-acetylglucosaminyltransferase;GCNT1;K00727
402	796	1123	1294	518	2337	650	238	211	267	261	623	501	559	728	443	835	855	1001	692	717	551	343	402	572	448	740	536	574	730	503	645	K00728	Metabolism;Glycan biosynthesis and metabolism;Mannose type O-glycan biosynthesis;dolichyl-phosphate-mannose-protein mannosyltransferase;POMT, pmt;K00728
402	796	1123	1294	518	2337	650	238	211	267	261	623	501	559	728	443	835	855	1001	692	717	551	343	402	572	448	740	536	574	730	503	645	K00728	Brite Hierarchies;Protein families:metabolism;Glycosyltransferases;dolichyl-phosphate-mannose-protein mannosyltransferase;POMT, pmt;K00728
402	796	1123	1294	518	2337	650	238	211	267	261	623	501	559	728	443	835	855	1001	692	717	551	343	402	572	448	740	536	574	730	503	645	K00728	Metabolism;Glycan biosynthesis and metabolism;Other types of O-glycan biosynthesis;dolichyl-phosphate-mannose-protein mannosyltransferase;POMT, pmt;K00728
67	96	85	106	59	202	94	38	58	46	49	140	81	49	76	114	95	74	77	80	119	61	44	57	109	100	71	102	103	88	99	92	K00729	Metabolism;Glycan biosynthesis and metabolism;N-Glycan biosynthesis;dolichyl-phosphate beta-glucosyltransferase;ALG5;K00729
67	96	85	106	59	202	94	38	58	46	49	140	81	49	76	114	95	74	77	80	119	61	44	57	109	100	71	102	103	88	99	92	K00729	Brite Hierarchies;Protein families:metabolism;Glycosyltransferases;dolichyl-phosphate beta-glucosyltransferase;ALG5;K00729
3	7	3	4	4	13	6	5	4	5	1	6	4	2	4	3	10	6	6	10	9	6	1	7	3	5	1	3	3	0	3	3	K00731	Metabolism;Glycan biosynthesis and metabolism;Mucin type O-glycan biosynthesis;glycoprotein-N-acetylgalactosamine 3-beta-galactosyltransferase;C1GALT1;K00731
3	7	3	4	4	13	6	5	4	5	1	6	4	2	4	3	10	6	6	10	9	6	1	7	3	5	1	3	3	0	3	3	K00731	Brite Hierarchies;Protein families:metabolism;Glycosyltransferases;glycoprotein-N-acetylgalactosamine 3-beta-galactosyltransferase;C1GALT1;K00731
5	6	1	6	3	17	5	2	2	6	4	5	5	2	5	1	3	0	4	1	2	3	1	2	3	2	1	6	1	3	4	6	K00733	Metabolism;Glycan biosynthesis and metabolism;Glycosaminoglycan biosynthesis - chondroitin sulfate dermatan sulfate;xylosylprotein 4-beta-galactosyltransferase;B4GALT7;K00733
5	6	1	6	3	17	5	2	2	6	4	5	5	2	5	1	3	0	4	1	2	3	1	2	3	2	1	6	1	3	4	6	K00733	Brite Hierarchies;Protein families:metabolism;Glycosyltransferases;xylosylprotein 4-beta-galactosyltransferase;B4GALT7;K00733
5	6	1	6	3	17	5	2	2	6	4	5	5	2	5	1	3	0	4	1	2	3	1	2	3	2	1	6	1	3	4	6	K00733	Metabolism;Glycan biosynthesis and metabolism;Glycosaminoglycan biosynthesis - heparan sulfate heparin;xylosylprotein 4-beta-galactosyltransferase;B4GALT7;K00733
3	3	7	4	1	3	1	1	0	1	1	1	0	3	5	3	2	3	1	3	1	3	2	2	3	2	3	1	1	6	1	3	K00734	Metabolism;Glycan biosynthesis and metabolism;Glycosaminoglycan biosynthesis - chondroitin sulfate dermatan sulfate;galactosylxylosylprotein 3-beta-galactosyltransferase;B3GALT6;K00734
3	3	7	4	1	3	1	1	0	1	1	1	0	3	5	3	2	3	1	3	1	3	2	2	3	2	3	1	1	6	1	3	K00734	Metabolism;Glycan biosynthesis and metabolism;Glycosaminoglycan biosynthesis - heparan sulfate heparin;galactosylxylosylprotein 3-beta-galactosyltransferase;B3GALT6;K00734
3	3	7	4	1	3	1	1	0	1	1	1	0	3	5	3	2	3	1	3	1	3	2	2	3	2	3	1	1	6	1	3	K00734	Brite Hierarchies;Protein families:metabolism;Glycosyltransferases;galactosylxylosylprotein 3-beta-galactosyltransferase;B3GALT6;K00734
0	0	0	0	1	2	0	0	1	0	0	11	3	0	1	0	0	0	0	0	0	0	0	0	1	0	0	2	0	0	0	1	K00735	Metabolism;Glycan biosynthesis and metabolism;Mannose type O-glycan biosynthesis;galactosylgalactosylxylosylprotein 3-beta-glucuronosyltransferase 1;B3GAT1;K00735
0	0	0	0	1	2	0	0	1	0	0	11	3	0	1	0	0	0	0	0	0	0	0	0	1	0	0	2	0	0	0	1	K00735	Brite Hierarchies;Protein families:metabolism;Glycosyltransferases;galactosylgalactosylxylosylprotein 3-beta-glucuronosyltransferase 1;B3GAT1;K00735
2	2	5	2	2	9	6	0	0	1	1	3	6	7	3	0	3	4	2	5	1	0	1	2	4	0	2	1	2	5	5	4	K00736	Metabolism;Glycan biosynthesis and metabolism;Various types of N-glycan biosynthesis;alpha-1,6-mannosyl-glycoprotein beta-1,2-N-acetylglucosaminyltransferase;MGAT2;K00736
2	2	5	2	2	9	6	0	0	1	1	3	6	7	3	0	3	4	2	5	1	0	1	2	4	0	2	1	2	5	5	4	K00736	Brite Hierarchies;Protein families:metabolism;Glycosyltransferases;alpha-1,6-mannosyl-glycoprotein beta-1,2-N-acetylglucosaminyltransferase;MGAT2;K00736
2	2	5	2	2	9	6	0	0	1	1	3	6	7	3	0	3	4	2	5	1	0	1	2	4	0	2	1	2	5	5	4	K00736	Metabolism;Glycan biosynthesis and metabolism;N-Glycan biosynthesis;alpha-1,6-mannosyl-glycoprotein beta-1,2-N-acetylglucosaminyltransferase;MGAT2;K00736
10	12	20	16	10	39	17	3	8	7	6	20	17	24	30	24	14	28	19	19	32	12	15	8	26	13	9	20	20	9	31	25	K00737	Brite Hierarchies;Protein families:metabolism;Glycosyltransferases;beta-1,4-mannosyl-glycoprotein beta-1,4-N-acetylglucosaminyltransferase;MGAT3;K00737
10	12	20	16	10	39	17	3	8	7	6	20	17	24	30	24	14	28	19	19	32	12	15	8	26	13	9	20	20	9	31	25	K00737	Metabolism;Glycan biosynthesis and metabolism;N-Glycan biosynthesis;beta-1,4-mannosyl-glycoprotein beta-1,4-N-acetylglucosaminyltransferase;MGAT3;K00737
2	7	2	6	8	11	5	5	3	1	3	5	12	9	6	2	4	2	4	4	13	4	2	1	8	10	1	2	4	7	10	8	K00738	Metabolism;Glycan biosynthesis and metabolism;Various types of N-glycan biosynthesis;alpha-1,3-mannosylglycoprotein beta-1,4-N-acetylglucosaminyltransferase A/B;MGAT4A B;K00738
2	7	2	6	8	11	5	5	3	1	3	5	12	9	6	2	4	2	4	4	13	4	2	1	8	10	1	2	4	7	10	8	K00738	Brite Hierarchies;Protein families:metabolism;Glycosyltransferases;alpha-1,3-mannosylglycoprotein beta-1,4-N-acetylglucosaminyltransferase A/B;MGAT4A B;K00738
2	7	2	6	8	11	5	5	3	1	3	5	12	9	6	2	4	2	4	4	13	4	2	1	8	10	1	2	4	7	10	8	K00738	Metabolism;Glycan biosynthesis and metabolism;N-Glycan biosynthesis;alpha-1,3-mannosylglycoprotein beta-1,4-N-acetylglucosaminyltransferase A/B;MGAT4A B;K00738
0	2	2	4	0	0	0	0	0	0	0	1	2	0	0	2	1	0	0	0	1	2	0	0	0	0	0	0	0	10	1	0	K00739	Metabolism;Glycan biosynthesis and metabolism;Mucin type O-glycan biosynthesis;acetylgalactosaminyl-O-glycosyl-glycoprotein beta-1,3-N-acetylglucosaminyltransferase;B3GNT6;K00739
0	2	2	4	0	0	0	0	0	0	0	1	2	0	0	2	1	0	0	0	1	2	0	0	0	0	0	0	0	10	1	0	K00739	Brite Hierarchies;Protein families:metabolism;Glycosyltransferases;acetylgalactosaminyl-O-glycosyl-glycoprotein beta-1,3-N-acetylglucosaminyltransferase;B3GNT6;K00739
0	1	0	1	4	1	1	0	0	0	0	4	1	0	0	0	1	0	0	0	2	0	0	0	1	0	0	1	0	0	0	0	K00741	Metabolism;Glycan biosynthesis and metabolism;Glycosphingolipid biosynthesis - lacto and neolacto series;N-acetyllactosaminide beta-1,3-N-acetylglucosaminyltransferase;B3GNT2;K00741
0	1	0	1	4	1	1	0	0	0	0	4	1	0	0	0	1	0	0	0	2	0	0	0	1	0	0	1	0	0	0	0	K00741	Brite Hierarchies;Protein families:metabolism;Glycosyltransferases;N-acetyllactosaminide beta-1,3-N-acetylglucosaminyltransferase;B3GNT2;K00741
0	1	0	1	4	1	1	0	0	0	0	4	1	0	0	0	1	0	0	0	2	0	0	0	1	0	0	1	0	0	0	0	K00741	Metabolism;Glycan biosynthesis and metabolism;Glycosaminoglycan biosynthesis - keratan sulfate;N-acetyllactosaminide beta-1,3-N-acetylglucosaminyltransferase;B3GNT2;K00741
0	0	1	2	4	4	0	4	0	2	1	5	1	4	3	2	0	3	0	0	5	0	0	1	1	3	1	2	2	1	3	3	K00742	Metabolism;Glycan biosynthesis and metabolism;Glycosphingolipid biosynthesis - lacto and neolacto series;N-acetyllactosaminide beta-1,6-N-acetylglucosaminyltransferase;GCNT2;K00742
0	0	1	2	4	4	0	4	0	2	1	5	1	4	3	2	0	3	0	0	5	0	0	1	1	3	1	2	2	1	3	3	K00742	Brite Hierarchies;Protein families:metabolism;Glycosyltransferases;N-acetyllactosaminide beta-1,6-N-acetylglucosaminyltransferase;GCNT2;K00742
1	4	1	4	3	8	1	0	3	3	1	3	4	3	2	2	1	0	2	3	0	0	0	1	0	1	0	1	2	2	1	2	K00743	Metabolism;Glycan biosynthesis and metabolism;Glycosphingolipid biosynthesis - lacto and neolacto series;N-acetyllactosaminide 3-alpha-galactosyltransferase;GGTA1;K00743
1	4	1	4	3	8	1	0	3	3	1	3	4	3	2	2	1	0	2	3	0	0	0	1	0	1	0	1	2	2	1	2	K00743	Brite Hierarchies;Protein families:metabolism;Glycosyltransferases;N-acetyllactosaminide 3-alpha-galactosyltransferase;GGTA1;K00743
3	0	2	5	5	5	1	2	0	1	2	1	0	0	1	1	0	0	0	4	0	2	0	0	3	0	2	0	1	0	1	2	K00744	Metabolism;Glycan biosynthesis and metabolism;N-Glycan biosynthesis;alpha-1,3(6)-mannosylglycoprotein beta-1,6-N-acetyl-glucosaminyltransferase;MGAT5;K00744
3	0	2	5	5	5	1	2	0	1	2	1	0	0	1	1	0	0	0	4	0	2	0	0	3	0	2	0	1	0	1	2	K00744	Brite Hierarchies;Protein families:metabolism;Glycosyltransferases;alpha-1,3(6)-mannosylglycoprotein beta-1,6-N-acetyl-glucosaminyltransferase;MGAT5;K00744
0	0	0	0	0	0	0	0	0	0	0	0	0	0	0	0	0	0	0	0	1	0	0	0	0	0	0	0	0	0	0	0	K00745	Not Included in Pathway or Brite;Unclassified:metabolism;Enzymes with EC numbers;raffinose-raffinose alpha-galactotransferase;E2.4.1.166;K00745
0	0	1	10	0	3	0	1	0	0	0	2	1	0	0	0	2	2	0	1	0	2	0	0	3	1	1	1	1	2	0	0	K00746	Metabolism;Glycan biosynthesis and metabolism;Glycosaminoglycan biosynthesis - chondroitin sulfate dermatan sulfate;chondroitin sulfate N-acetylgalactosaminyltransferase 1/2;CSGALNACT1 2;K00746
0	0	1	10	0	3	0	1	0	0	0	2	1	0	0	0	2	2	0	1	0	2	0	0	3	1	1	1	1	2	0	0	K00746	Brite Hierarchies;Protein families:metabolism;Glycosyltransferases;chondroitin sulfate N-acetylgalactosaminyltransferase 1/2;CSGALNACT1 2;K00746
3	0	4	2	0	5	2	0	0	1	1	1	2	8	6	3	1	2	0	2	3	5	0	1	1	1	0	3	1	2	1	2	K00747	Brite Hierarchies;Protein families:metabolism;Glycosyltransferases;chondroitin polymerizing factor;CHPF;K00747
3	0	4	2	0	5	2	0	0	1	1	1	2	8	6	3	1	2	0	2	3	5	0	1	1	1	0	3	1	2	1	2	K00747	Metabolism;Glycan biosynthesis and metabolism;Glycosaminoglycan biosynthesis - chondroitin sulfate dermatan sulfate;chondroitin polymerizing factor;CHPF;K00747
1141	1359	1788	1588	972	3691	1214	681	701	782	617	1630	1068	1336	1235	1232	1859	1792	1677	1279	1846	1077	609	904	1288	1021	1104	1292	1155	1406	1394	1334	K00748	Brite Hierarchies;Protein families:metabolism;Glycosyltransferases;lipid-A-disaccharide synthase;lpxB;K00748
1141	1359	1788	1588	972	3691	1214	681	701	782	617	1630	1068	1336	1235	1232	1859	1792	1677	1279	1846	1077	609	904	1288	1021	1104	1292	1155	1406	1394	1334	K00748	Brite Hierarchies;Protein families:metabolism;Lipopolysaccharide biosynthesis proteins;lipid-A-disaccharide synthase;lpxB;K00748
1141	1359	1788	1588	972	3691	1214	681	701	782	617	1630	1068	1336	1235	1232	1859	1792	1677	1279	1846	1077	609	904	1288	1021	1104	1292	1155	1406	1394	1334	K00748	Metabolism;Glycan biosynthesis and metabolism;Lipopolysaccharide biosynthesis;lipid-A-disaccharide synthase;lpxB;K00748
27	66	95	89	46	228	55	21	18	30	14	139	54	96	146	73	116	74	76	99	122	84	65	90	125	73	52	76	159	144	88	130	K00749	Brite Hierarchies;Protein families:metabolism;Glycosyltransferases;alpha-1,3-glucan synthase;E2.4.1.183;K00749
9	12	13	29	10	78	18	8	7	12	8	26	24	17	24	16	24	23	22	17	27	16	5	11	19	11	9	23	9	19	23	35	K00750	Metabolism;Carbohydrate metabolism;Starch and sucrose metabolism;glycogenin;GYG1, GYG2;K00750
9	12	13	29	10	78	18	8	7	12	8	26	24	17	24	16	24	23	22	17	27	16	5	11	19	11	9	23	9	19	23	35	K00750	Brite Hierarchies;Protein families:metabolism;Glycosyltransferases;glycogenin;GYG1, GYG2;K00750
81	147	188	156	56	339	97	40	53	48	59	111	83	66	84	110	164	107	123	68	96	78	37	64	83	75	78	87	101	75	85	71	K00752	Brite Hierarchies;Protein families:signaling and cellular processes;Transporters;hyaluronan synthase;hasA;K00752
81	147	188	156	56	339	97	40	53	48	59	111	83	66	84	110	164	107	123	68	96	78	37	64	83	75	78	87	101	75	85	71	K00752	Brite Hierarchies;Protein families:metabolism;Glycosyltransferases;hyaluronan synthase;hasA;K00752
7	2	7	3	2	9	8	8	3	4	0	8	7	3	6	7	7	6	4	3	10	5	3	9	3	10	12	6	5	7	3	8	K00753	Brite Hierarchies;Protein families:metabolism;Glycosyltransferases;glycoprotein 3-alpha-L-fucosyltransferase;E2.4.1.214;K00753
7	2	7	3	2	9	8	8	3	4	0	8	7	3	6	7	7	6	4	3	10	5	3	9	3	10	12	6	5	7	3	8	K00753	Metabolism;Glycan biosynthesis and metabolism;Various types of N-glycan biosynthesis;glycoprotein 3-alpha-L-fucosyltransferase;E2.4.1.214;K00753
1106	1202	1007	1343	1041	2973	1200	765	743	909	628	1973	1268	1330	1145	1354	1077	1411	1192	1121	1951	861	706	872	1407	1047	1058	1330	1443	1355	1747	1401	K00754	Not Included in Pathway or Brite;Unclassified:metabolism;Enzymes with EC numbers;L-malate glycosyltransferase;bshA;K00754
744	991	952	1202	685	2377	930	505	639	665	593	1598	1109	1016	1016	1368	936	992	852	841	1592	681	513	712	1149	1040	901	1056	1158	1176	1386	1213	K00756	Metabolism;Nucleotide metabolism;Pyrimidine metabolism;pyrimidine-nucleoside phosphorylase;pdp;K00756
58	66	61	46	27	144	67	55	62	35	39	82	40	57	57	61	41	27	28	27	57	22	18	26	83	74	69	50	75	45	83	57	K00757	Metabolism;Xenobiotics biodegradation and metabolism;Drug metabolism - other enzymes;uridine phosphorylase;udp, UPP;K00757
58	66	61	46	27	144	67	55	62	35	39	82	40	57	57	61	41	27	28	27	57	22	18	26	83	74	69	50	75	45	83	57	K00757	Metabolism;Nucleotide metabolism;Pyrimidine metabolism;uridine phosphorylase;udp, UPP;K00757
506	906	1332	1414	576	2600	745	306	379	392	448	946	686	674	818	774	1062	988	938	722	968	537	326	435	902	637	923	895	792	887	809	847	K00758	Human Diseases;Cancers:Specific types;Bladder cancer;thymidine phosphorylase;deoA, TYMP;K00758
506	906	1332	1414	576	2600	745	306	379	392	448	946	686	674	818	774	1062	988	938	722	968	537	326	435	902	637	923	895	792	887	809	847	K00758	Metabolism;Nucleotide metabolism;Pyrimidine metabolism;thymidine phosphorylase;deoA, TYMP;K00758
506	906	1332	1414	576	2600	745	306	379	392	448	946	686	674	818	774	1062	988	938	722	968	537	326	435	902	637	923	895	792	887	809	847	K00758	Metabolism;Xenobiotics biodegradation and metabolism;Drug metabolism - other enzymes;thymidine phosphorylase;deoA, TYMP;K00758
1206	1704	2231	2236	1255	4513	1593	832	918	928	827	2224	1498	1635	1562	1739	1943	2178	1924	1337	2181	1253	890	1131	1709	1297	1494	1858	1603	1916	1726	1622	K00759	Brite Hierarchies;Protein families:signaling and cellular processes;Exosome;adenine phosphoribosyltransferase;APRT, apt;K00759
1206	1704	2231	2236	1255	4513	1593	832	918	928	827	2224	1498	1635	1562	1739	1943	2178	1924	1337	2181	1253	890	1131	1709	1297	1494	1858	1603	1916	1726	1622	K00759	Metabolism;Nucleotide metabolism;Purine metabolism;adenine phosphoribosyltransferase;APRT, apt;K00759
1087	1417	1826	2109	1041	4153	1283	674	680	794	667	1762	1224	1224	1239	1387	1587	1668	1485	1258	1731	994	676	854	1552	1161	1476	1416	1318	1495	1489	1382	K00760	Metabolism;Xenobiotics biodegradation and metabolism;Drug metabolism - other enzymes;hypoxanthine phosphoribosyltransferase;hprT, hpt, HPRT1;K00760
1087	1417	1826	2109	1041	4153	1283	674	680	794	667	1762	1224	1224	1239	1387	1587	1668	1485	1258	1731	994	676	854	1552	1161	1476	1416	1318	1495	1489	1382	K00760	Metabolism;Nucleotide metabolism;Purine metabolism;hypoxanthine phosphoribosyltransferase;hprT, hpt, HPRT1;K00760
675	952	1473	1313	677	2778	981	466	499	424	515	900	706	790	976	806	1248	1059	1056	838	1037	595	443	602	944	687	899	1090	758	1121	818	914	K00761	Metabolism;Nucleotide metabolism;Pyrimidine metabolism;uracil phosphoribosyltransferase;upp, UPRT;K00761
1156	1437	2018	2109	1131	4205	1283	721	751	810	676	1875	1194	1343	1353	1340	1895	1913	1770	1300	1973	1002	675	998	1544	1226	1377	1581	1349	1650	1481	1407	K00762	Metabolism;Nucleotide metabolism;Pyrimidine metabolism;orotate phosphoribosyltransferase;pyrE;K00762
1786	2636	3765	3562	1916	7681	2373	1254	1184	1256	1207	3187	2237	2401	2552	2599	3348	3234	3049	2422	3406	1925	1232	1747	2395	1916	2235	2661	2313	2849	2594	2436	K00763	Metabolism;Metabolism of cofactors and vitamins;Nicotinate and nicotinamide metabolism;nicotinate phosphoribosyltransferase;pncB, NAPRT1;K00763
4036	5047	6871	6925	3594	13733	4594	2474	2668	2854	2470	6760	4599	4976	4808	5371	5601	6084	5455	4346	6849	3544	2542	3447	5138	4257	4647	5622	4891	5707	5649	5121	K00764	Metabolism;Amino acid metabolism;Alanine; aspartate and glutamate metabolism,amidophosphoribosyltransferase;purF, PPAT;K00764
4036	5047	6871	6925	3594	13733	4594	2474	2668	2854	2470	6760	4599	4976	4808	5371	5601	6084	5455	4346	6849	3544	2542	3447	5138	4257	4647	5622	4891	5707	5649	5121	K00764	Metabolism;Nucleotide metabolism;Purine metabolism;amidophosphoribosyltransferase;purF, PPAT;K00764
4036	5047	6871	6925	3594	13733	4594	2474	2668	2854	2470	6760	4599	4976	4808	5371	5601	6084	5455	4346	6849	3544	2542	3447	5138	4257	4647	5622	4891	5707	5649	5121	K00764	Brite Hierarchies;Protein families:metabolism;Peptidases;amidophosphoribosyltransferase;purF, PPAT;K00764
1680	2195	2808	2948	1696	6163	2101	1079	1049	1288	1016	2950	1924	2116	2150	2271	2596	2585	2537	2026	3070	1507	1160	1563	2301	1676	2095	2151	2030	2371	2214	2227	K00765	Metabolism;Amino acid metabolism;Histidine metabolism;ATP phosphoribosyltransferase;hisG;K00765
1711	2093	3002	2892	1559	5950	1932	996	1125	1260	1089	2677	1769	1944	1855	2055	2487	2545	2360	1771	2809	1497	847	1335	2134	1735	1935	2085	2032	2383	2231	1970	K00766	Metabolism;Amino acid metabolism;Phenylalanine; tyrosine and tryptophan biosynthesis,anthranilate phosphoribosyltransferase;trpD;K00766
1415	1904	2759	2733	1397	5466	1798	947	954	1054	855	2466	1672	1926	1812	1984	2500	2641	2245	1850	2649	1425	930	1395	1933	1478	1716	1955	1817	2190	1988	1839	K00767	Metabolism;Metabolism of cofactors and vitamins;Nicotinate and nicotinamide metabolism;nicotinate-nucleotide pyrophosphorylase (carboxylating);nadC, QPRT;K00767
795	1259	2488	2085	985	4347	1192	493	529	566	588	1360	1265	1179	1317	1258	1985	1939	2064	1315	1412	995	678	915	1195	741	1115	1362	1117	1399	1195	1223	K00768	Metabolism;Metabolism of cofactors and vitamins;Porphyrin and chlorophyll metabolism;nicotinate-nucleotide--dimethylbenzimidazole phosphoribosyltransferase;E2.4.2.21, cobU, cobT;K00768
159	267	385	319	202	845	312	123	124	90	103	266	173	236	266	164	281	227	248	229	259	173	123	179	218	142	154	289	166	231	165	187	K00769	Metabolism;Nucleotide metabolism;Purine metabolism;xanthine phosphoribosyltransferase;gpt;K00769
0	4	3	0	1	3	8	1	1	0	1	4	0	1	2	0	4	1	0	1	3	0	0	0	2	2	0	3	0	3	1	0	K00770	Brite Hierarchies;Protein families:metabolism;Glycosyltransferases;1,4-beta-D-xylan synthase;E2.4.2.24;K00770
0	4	3	0	1	3	8	1	1	0	1	4	0	1	2	0	4	1	0	1	3	0	0	0	2	2	0	3	0	3	1	0	K00770	Metabolism;Carbohydrate metabolism;Amino sugar and nucleotide sugar metabolism;1,4-beta-D-xylan synthase;E2.4.2.24;K00770
6	7	9	14	7	13	9	6	4	4	6	14	11	4	13	20	11	9	6	6	5	7	3	6	5	14	11	11	9	9	7	8	K00771	Metabolism;Glycan biosynthesis and metabolism;Glycosaminoglycan biosynthesis - heparan sulfate heparin;protein xylosyltransferase;XYLT;K00771
6	7	9	14	7	13	9	6	4	4	6	14	11	4	13	20	11	9	6	6	5	7	3	6	5	14	11	11	9	9	7	8	K00771	Metabolism;Glycan biosynthesis and metabolism;Glycosaminoglycan biosynthesis - chondroitin sulfate dermatan sulfate;protein xylosyltransferase;XYLT;K00771
6	7	9	14	7	13	9	6	4	4	6	14	11	4	13	20	11	9	6	6	5	7	3	6	5	14	11	11	9	9	7	8	K00771	Brite Hierarchies;Protein families:metabolism;Glycosyltransferases;protein xylosyltransferase;XYLT;K00771
1555	1974	2765	3123	1554	5698	1934	995	1095	1231	1090	2815	1865	2088	2071	2284	2209	2372	2264	1774	2642	1488	1025	1480	2165	1807	1900	2414	2055	2514	2285	2092	K00772	Metabolism;Amino acid metabolism;Cysteine and methionine metabolism;5'-methylthioadenosine phosphorylase;mtaP, MTAP;K00772
2739	3180	3232	3745	2274	8095	2981	1816	1930	2006	1800	4753	2889	3366	3138	3704	3588	3918	3514	2828	4584	2475	1537	2294	3761	2990	3070	3626	3286	3896	3744	3540	K00773	Brite Hierarchies;Protein families:genetic information processing;Transfer RNA biogenesis;queuine tRNA-ribosyltransferase;tgt, QTRT1;K00773
1	0	3	0	0	3	4	0	0	0	0	2	3	0	1	1	1	3	0	0	2	1	0	0	0	3	2	1	1	1	1	0	K00774	Not Included in Pathway or Brite;Unclassified:metabolism;Enzymes with EC numbers;poly polymerase 16;PARP16;K00774
0	0	0	0	0	2	0	1	0	0	0	0	0	0	0	0	0	0	0	0	0	0	0	0	0	0	0	0	0	0	0	0	K00775	Brite Hierarchies;Protein families:signaling and cellular processes;Glycosylphosphatidylinositol (GPI)-anchored proteins;ADP-ribosyltransferase 3;ART3;K00775
0	0	0	0	0	1	0	0	0	0	0	3	1	0	0	0	1	0	0	0	0	0	0	0	0	0	0	0	0	0	0	1	K00778	Metabolism;Glycan biosynthesis and metabolism;Other types of O-glycan biosynthesis;beta-galactoside alpha-2,6-sialyltransferase (sialyltransferase 1);SIAT1, ST6GAL1;K00778
0	0	0	0	0	1	0	0	0	0	0	3	1	0	0	0	1	0	0	0	0	0	0	0	0	0	0	0	0	0	0	1	K00778	Brite Hierarchies;Protein families:metabolism;Glycosyltransferases;beta-galactoside alpha-2,6-sialyltransferase (sialyltransferase 1);SIAT1, ST6GAL1;K00778
0	0	0	0	0	1	0	0	0	0	0	3	1	0	0	0	1	0	0	0	0	0	0	0	0	0	0	0	0	0	0	1	K00778	Metabolism;Glycan biosynthesis and metabolism;N-Glycan biosynthesis;beta-galactoside alpha-2,6-sialyltransferase (sialyltransferase 1);SIAT1, ST6GAL1;K00778
1	1	6	1	2	12	1	1	4	1	2	6	3	0	2	0	3	2	3	0	3	1	0	7	1	2	2	2	1	1	2	1	K00779	Metabolism;Glycan biosynthesis and metabolism;Other types of O-glycan biosynthesis;beta-galactoside alpha-2,6-sialyltransferase (sialyltransferase 2);SIAT2, ST6GAL2;K00779
1	1	6	1	2	12	1	1	4	1	2	6	3	0	2	0	3	2	3	0	3	1	0	7	1	2	2	2	1	1	2	1	K00779	Brite Hierarchies;Protein families:metabolism;Glycosyltransferases;beta-galactoside alpha-2,6-sialyltransferase (sialyltransferase 2);SIAT2, ST6GAL2;K00779
1	1	6	1	2	12	1	1	4	1	2	6	3	0	2	0	3	2	3	0	3	1	0	7	1	2	2	2	1	1	2	1	K00779	Metabolism;Glycan biosynthesis and metabolism;N-Glycan biosynthesis;beta-galactoside alpha-2,6-sialyltransferase (sialyltransferase 2);SIAT2, ST6GAL2;K00779
0	0	0	0	0	1	0	0	0	0	0	3	1	1	1	0	0	3	3	1	0	0	0	1	0	2	2	0	1	2	0	3	K00780	Brite Hierarchies;Protein families:metabolism;Glycosyltransferases;beta-galactoside alpha-2,3-sialyltransferase (sialyltransferase 4A);SIAT4A;K00780
0	0	0	0	0	1	0	0	0	0	0	3	1	1	1	0	0	3	3	1	0	0	0	1	0	2	2	0	1	2	0	3	K00780	Metabolism;Glycan biosynthesis and metabolism;Glycosphingolipid biosynthesis - ganglio series;beta-galactoside alpha-2,3-sialyltransferase (sialyltransferase 4A);SIAT4A;K00780
0	0	0	0	0	1	0	0	0	0	0	3	1	1	1	0	0	3	3	1	0	0	0	1	0	2	2	0	1	2	0	3	K00780	Metabolism;Glycan biosynthesis and metabolism;Glycosphingolipid biosynthesis - globo and isoglobo series;beta-galactoside alpha-2,3-sialyltransferase (sialyltransferase 4A);SIAT4A;K00780
0	0	0	0	0	1	0	0	0	0	0	3	1	1	1	0	0	3	3	1	0	0	0	1	0	2	2	0	1	2	0	3	K00780	Metabolism;Glycan biosynthesis and metabolism;Mucin type O-glycan biosynthesis;beta-galactoside alpha-2,3-sialyltransferase (sialyltransferase 4A);SIAT4A;K00780
0	0	0	0	0	1	0	0	0	0	0	3	1	1	1	0	0	3	3	1	0	0	0	1	0	2	2	0	1	2	0	3	K00780	Metabolism;Glycan biosynthesis and metabolism;Glycosaminoglycan biosynthesis - keratan sulfate;beta-galactoside alpha-2,3-sialyltransferase (sialyltransferase 4A);SIAT4A;K00780
1	1	0	0	0	2	0	1	0	0	0	12	1	1	0	0	0	0	0	1	0	0	0	0	0	0	2	0	0	0	5	0	K00781	Brite Hierarchies;Protein families:metabolism;Glycosyltransferases;neolactotetraosylceramide alpha-2,3-sialyltransferase (sialyltransferase 6);SIAT6;K00781
1	1	0	0	0	2	0	1	0	0	0	12	1	1	0	0	0	0	0	1	0	0	0	0	0	0	2	0	0	0	5	0	K00781	Metabolism;Glycan biosynthesis and metabolism;Glycosphingolipid biosynthesis - lacto and neolacto series;neolactotetraosylceramide alpha-2,3-sialyltransferase (sialyltransferase 6);SIAT6;K00781
1	1	0	0	0	2	0	1	0	0	0	12	1	1	0	0	0	0	0	1	0	0	0	0	0	0	2	0	0	0	5	0	K00781	Metabolism;Glycan biosynthesis and metabolism;Various types of N-glycan biosynthesis;neolactotetraosylceramide alpha-2,3-sialyltransferase (sialyltransferase 6);SIAT6;K00781
1	1	0	0	0	2	0	1	0	0	0	12	1	1	0	0	0	0	0	1	0	0	0	0	0	0	2	0	0	0	5	0	K00781	Metabolism;Glycan biosynthesis and metabolism;Glycosaminoglycan biosynthesis - keratan sulfate;neolactotetraosylceramide alpha-2,3-sialyltransferase (sialyltransferase 6);SIAT6;K00781
1	1	0	0	0	2	0	1	0	0	0	12	1	1	0	0	0	0	0	1	0	0	0	0	0	0	2	0	0	0	5	0	K00781	Metabolism;Glycan biosynthesis and metabolism;Other types of O-glycan biosynthesis;neolactotetraosylceramide alpha-2,3-sialyltransferase (sialyltransferase 6);SIAT6;K00781
1	1	0	0	0	2	0	1	0	0	0	12	1	1	0	0	0	0	0	1	0	0	0	0	0	0	2	0	0	0	5	0	K00781	Metabolism;Glycan biosynthesis and metabolism;Mannose type O-glycan biosynthesis;neolactotetraosylceramide alpha-2,3-sialyltransferase (sialyltransferase 6);SIAT6;K00781
454	558	1024	799	586	2255	617	261	277	389	345	839	676	720	624	616	1254	1005	1069	833	811	523	365	509	691	506	552	709	633	726	689	636	K00782	Not Included in Pathway or Brite;Unclassified:metabolism;Carbohydrate metabolism;L-lactate dehydrogenase complex protein LldG;lldG;K00782
454	517	646	613	362	1406	467	316	258	294	221	645	464	521	510	455	774	771	714	565	696	416	273	377	538	368	453	503	413	541	478	500	K00783	Brite Hierarchies;Protein families:genetic information processing;Ribosome biogenesis;23S rRNA (pseudouridine1915-N3)-methyltransferase;rlmH;K00783
722	985	849	1060	731	2414	884	459	486	402	535	1161	756	753	797	801	887	775	790	674	1003	566	442	575	911	671	792	971	768	1122	816	959	K00784	Genetic Information Processing;Translation;RNA transport;ribonuclease Z;rnz;K00784
722	985	849	1060	731	2414	884	459	486	402	535	1161	756	753	797	801	887	775	790	674	1003	566	442	575	911	671	792	971	768	1122	816	959	K00784	Brite Hierarchies;Protein families:genetic information processing;Transfer RNA biogenesis;ribonuclease Z;rnz;K00784
0	0	0	0	0	0	0	0	0	0	0	0	0	0	0	0	2	0	0	0	0	0	0	0	0	0	0	0	0	0	0	0	K00785	Brite Hierarchies;Protein families:metabolism;Glycosyltransferases;beta-galactosamide-alpha-2,3-sialyltransferase;lst;K00785
26	40	52	60	42	115	57	22	34	34	23	69	44	40	54	42	50	61	42	44	50	35	23	29	47	52	42	66	58	44	37	31	K00786	Not Included in Pathway or Brite;Unclassified:metabolism;Enzymes with EC numbers;glycosyltransferase;E2.4.-.-;K00786
8	16	26	17	12	46	17	9	10	10	2	24	16	22	24	15	25	16	19	38	21	14	10	18	12	20	14	19	19	25	14	24	K00787	Human Diseases;Infectious diseases:Viral;Human T-cell leukemia virus 1 infection;farnesyl diphosphate synthase;FDPS;K00787
8	16	26	17	12	46	17	9	10	10	2	24	16	22	24	15	25	16	19	38	21	14	10	18	12	20	14	19	19	25	14	24	K00787	Brite Hierarchies;Protein families:metabolism;Prenyltransferases;farnesyl diphosphate synthase;FDPS;K00787
8	16	26	17	12	46	17	9	10	10	2	24	16	22	24	15	25	16	19	38	21	14	10	18	12	20	14	19	19	25	14	24	K00787	Metabolism;Metabolism of terpenoids and polyketides;Terpenoid backbone biosynthesis;farnesyl diphosphate synthase;FDPS;K00787
8	16	26	17	12	46	17	9	10	10	2	24	16	22	24	15	25	16	19	38	21	14	10	18	12	20	14	19	19	25	14	24	K00787	Human Diseases;Infectious diseases:Viral;Influenza A;farnesyl diphosphate synthase;FDPS;K00787
992	1410	2075	1822	1018	3909	1148	638	627	646	557	1715	1071	1291	1307	1211	1750	1824	1670	1292	1724	1023	646	851	1268	1026	1104	1416	1159	1411	1268	1276	K00788	Metabolism;Metabolism of cofactors and vitamins;Thiamine metabolism;thiamine-phosphate pyrophosphorylase;thiE;K00788
[truncated: 45,576 more rows]
